# Supplementary material for: Multi-Omics Revealed Peanut Root Metabolism Regulated by Exogenous Calcium under Salt Stress
Source: Plants (Basel). 2023 Aug 31;12(17):3130. doi: 10.3390/plants12173130 (PMC10490012; doi:10.3390/plants12173130)
Supplement: Supplementary file 1 [file plants-12-03130-s001.zip]

Archive with 15 entries (15 files):
- Supplementary figure S1.pdf
- Supplementary figure S2.pdf
- Supplementary figure S3.pdf
- Supplementary figure S4.pdf
- Supplementary figure S5.pdf
- Supplementary figure S6.pdf
- Supplementary table S1.xlsx
- Supplementary table S2.xlsx
- Supplementary table S3.xlsx
- Supplementary table S4.xlsx
- Supplementary table S5.xlsx
- Supplementary table S6.xlsx
- Supplementary table S7.xlsx
- Supplementary table S8.xlsx
- Supplementary table S9.xlsx
