# Supplementary material for: Multi-Omics Revealed Peanut Root Metabolism Regulated by Exogenous Calcium under Salt Stress
Source: Plants (Basel). 2023 Aug 31;12(17):3130. doi: 10.3390/plants12173130 (PMC10490012; doi:10.3390/plants12173130)
Supplement: Supplementary file 1 [file plants-12-03130-s001.zip › Supplementary table S1.xlsx]

## Sheet: Table S1
Table S1 Homologous annotation and primer sequence information of differentially expressed genes (DEGs) of qPCR
number	Gene ID (Arachis hypogaea)	Homologous annotation			qPCR primer sequences
		Homologous protein name (Arabidopsis thaliana)	Homologous gene symbol (arabidopsis thaliana)	Homologous gene ID (arabidopsis thaliana)	F	R
1	LOC112802428	Peroxisomal acyl-coenzyme A oxidase 1	ACX 1	At3g22370	AAATTGCAACGCATGGTGCT	AAATTGCAACGCATGGTGCT
2	LOC112720783	Peroxisomal acyl-coenzyme A oxidase 1	ACX 1	At3g22370	GGATGTCTCGTCTCGTTGCC	GGATGTCTCGTCTCGTTGCC
3	LOC112733299	Peroxisomal acyl-coenzyme A oxidase 2	ACX 2	At5g64210	AGACCCATCAGCCACTTCCA	AGACCCATCAGCCACTTCCA
4	LOC112791264	Peroxisomal acyl-coenzyme A oxidase 2	ACX 2	At5g64210	AGCGAGGACCCTGCTAAGTA	AGCGAGGACCCTGCTAAGTA
5	LOC112703784	Peroxisomal fatty acid beta-oxidation multifunctional protein MFP2	MFP2	At3g06860	GCCGAAGCATTTGATGGACT	GCCGAAGCATTTGATGGACT
6	LOC112723093	Peroxisomal fatty acid beta-oxidation multifunctional protein MFP2	MFP2	At3g06860	GAATCATTCCTGGCTTTGGA	GAATCATTCCTGGCTTTGGA
7	LOC112733726	Jasmonoyl--L-amino acid synthetase JAR1	JAR1	At2g46370	CAAAGGAGGGTTAGCAGCAG	CAAAGGAGGGTTAGCAGCAG
8	LOC112758416	Jasmonoyl--L-amino acid synthetase JAR1	JAR1	At2g46370	GCTGCAACTGTTTGGACAGG	GCTGCAACTGTTTGGACAGG
9	LOC112695332	Jasmonoyl--L-amino acid synthetase JAR1	JAR1	At2g46370	AACAGTTCAAAACAAAAGGGGG	AACAGTTCAAAACAAAAGGGGG
10	LOC112765030	Indole-3-acetaldehyde oxidase(Abscisic-aldehyde oxidase),Aldehyde oxidase 3	AAO3	At2g27150	GGGTCTTTGGACAAAGGTGA	GGGTCTTTGGACAAAGGTGA
11	LOC112702199	Indole-3-acetaldehyde oxidase,Aldehyde oxidase 2	AAO2	At3g43600	GGCCTAAGACCAACTCCTGG	GGCCTAAGACCAACTCCTGG
12	LOC112765029	Indole-3-acetaldehyde oxidase,Aldehyde oxidase 2	AAO2	At3g43600	GGGATCGATTCCATACTCCCC	GGGATCGATTCCATACTCCCC
13	LOC112764382	UDP-glucose:chalcone 2'-O-glucosyltransferase(UDP-glycosyltransferase 71K2)	UGT71C5	At1g07240	TGATGATGAGAGTGCCTTGC	TGATGATGAGAGTGCCTTGC
14	LOC112707831	UDP-glucose:chalcone 2'-O-glucosyltransferase(UDP-glycosyltransferase 71K2)	UGT71C5	At1g07240	TAGCGCAGAAGTTCATAGACACC	TAGCGCAGAAGTTCATAGACACC
-	LOC112715878	Actin-7	ACT7	At5g09810	GATTGGAATGGAAGCTGCTG	CGGTCAGCAATACCAGGGAA
