# Supplementary material for: Multi-Omics Revealed Peanut Root Metabolism Regulated by Exogenous Calcium under Salt Stress
Source: Plants (Basel). 2023 Aug 31;12(17):3130. doi: 10.3390/plants12173130 (PMC10490012; doi:10.3390/plants12173130)
Supplement: Supplementary file 1 [file plants-12-03130-s001.zip › Supplementary table S2.xlsx]

## Sheet: Table S2
Table S2 Data statistical calculation and data visualization softwares
Procedure name	Calculation (statistical calculation)	Data visualization	Non-calculation (statistical calculation) and data visualization steps
Data entry	-	-	microsoft office excel 2019
RNA-seq alignment	HISAT2	-	-
RNA-seq count quantification	HTSeq-count	-	-
RNA-seq differential expression gene analysis	R (edgeR package)	origin 2021	-
Venn diagram analysis	origin 2021	microsoft office powerpoint 2019	-
Gene ontology (GO) slim enrichment analysis of differential expression genes	Cytoscape software (BinGO plugin )	BinGO plugin of cytoscape software	-
KEGG enrichment analysis of differential expression genes	R (clusterProfiler package)	origin 2021	-
Differentially expression metabolites analysis	R (MetaboAnalystR package)	origin 2021	-
KEGG enrichment analysis of differential expression metabolites	R (MetaboAnalystR package)	origin 2021	-
Principal component analysis (PCA)	R (MetaboAnalystR package)	R (MetaboAnalystR package)	-
Correlation analysis	origin 2021 (corr plot plugin)	origin 2021 (corr plot plugin)	-
One-way ANOVA and multiple comparisons	R (agricolae package)	origin 2021 (corr plot plugin)	-
Heatmap of differentially expressed genes (and differentially expressed metabolites)	Tbtools	Tbtools	-
Graphic typesetting	-	-	microsoft office powerpoint 2019 pdf xchange eidtor 9.5.368.0
