# Supplementary material for: Multi-Omics Revealed Peanut Root Metabolism Regulated by Exogenous Calcium under Salt Stress
Source: Plants (Basel). 2023 Aug 31;12(17):3130. doi: 10.3390/plants12173130 (PMC10490012; doi:10.3390/plants12173130)
Supplement: Supplementary file 1 [file plants-12-03130-s001.zip › Supplementary table S3.xlsx]

## Sheet: Table S3
Table S3 The statistical results of transcriptome sequencing reads
Sample names	Raw reads	Clean reads ration	Reads mapped ratio	Unique mapped ratio	GC content of clean reads
CK1	47420172	0.959492	0.9462	0.8026	0.4451
CK2	49977976	0.961572	0.9705	0.8239	0.4458
CK3	49351894	0.965319	0.9725	0.8281	0.4457
Na1	52602242	0.969622	0.8682	0.7239	0.4362
Na2	50824156	0.959473	0.886	0.7286	0.4357
Na3	50529882	0.970642	0.8731	0.7276	0.4363
Ca1	52010518	0.962608	0.9699	0.8274	0.4431
Ca2	45938522	0.966701	0.9714	0.8312	0.4434
Ca3	48115436	0.965014	0.9707	0.8299	0.4428
Na_Ca1	48842832	0.970042	0.9703	0.8345	0.4457
Na_Ca2	52736760	0.987723	0.9707	0.8429	0.4438
Na_Ca3	45015158	0.958525	0.9724	0.8305	0.4431
min	45015158	0.958525	0.8682	0.7239	0.4357
max	52736760	0.987723	0.9725	0.8429	0.4458
average	49447129	0.966394	0.945158	0.802592	0.442225
Clean Reads ratio	The ratio of the number of high-quality reads after filtering the raw reads
Reads mapped ratio	The ratio of the number of reads that can be compared to the reference genome
Unique mapped ratio	The ratio of the number of reads that can be uniquely compared to the reference genome
