# Supplementary material for: Multi-Omics Revealed Peanut Root Metabolism Regulated by Exogenous Calcium under Salt Stress
Source: Plants (Basel). 2023 Aug 31;12(17):3130. doi: 10.3390/plants12173130 (PMC10490012; doi:10.3390/plants12173130)
Supplement: Supplementary file 1 [file plants-12-03130-s001.zip › Supplementary table S4.xlsx]

## Sheet: Table S4
Table S4 Count and swissprot annotations of differential expressed genes (DEGs) shared by 2 pairwise comparison groups
gene_ID	reads count of of each sample (RNA-seq)												average reads count of of each treatment				Swissprot annotation
	CK1	CK2	CK3	Na1	Na2	Na3	Ca1	Ca2	Ca3	Na_Ca1	Na_Ca2	Na_Ca3	CK	Na	Ca	Na_Ca
gene-LOC112695123	111	115	138	662	576	510	94	93	104	144	128	125	121.333	582.667	97	132.333	RecName: Full=Dynein 8 kDa light chain, flagellar outer arm;
gene-LOC112695140	459	502	545	69	35	20	647	519	604	668	720	536	502	41.3333	590	641.333	RecName: Full=Receptor-like serine/threonine-protein kinase ALE2; EC=2.7.11.1; AltName: Full=Protein ABNORMAL LEAF SHAPE 2; Flags: Precursor;
gene-LOC112695144	68	65	77	376	351	379	146	133	83	98	110	90	70	368.667	120.667	99.3333	#N/A
gene-LOC112695152	168	120	87	7480	4890	4361	935	1195	736	353	666	453	125	5577	955.333	490.667	RecName: Full=Pleiotropic drug resistance protein 1; AltName: Full=NtPDR1;
gene-LOC112695158	700	974	760	29	31	33	376	359	369	299	413	284	811.333	31	368	332	RecName: Full=MDIS1-interacting receptor like kinase 1 {ECO:0000303|PubMed:26863186}; Short=AtMIK1 {ECO:0000303|PubMed:26863186}; AltName: Full=Leucine-rich repeat receptor-like protein kinase PXL2 {ECO:0000303|PubMed:17570668}; EC=2.7.11.1 {ECO:0000305}; AltName: Full=Protein PHLOEM INTERCALATED WITH XYLEM-LIKE 2 {ECO:0000303|PubMed:17570668}; Flags: Precursor;
gene-LOC112695161	187	135	147	3070	1760	1679	365	487	321	154	258	170	156.333	2169.67	391	194	#N/A
gene-LOC112695169	48	37	60	199	227	280	20	24	19	25	53	30	48.3333	235.333	21	36	RecName: Full=MDIS1-interacting receptor like kinase 2 {ECO:0000303|PubMed:26863186}; Short=AtMIK2 {ECO:0000303|PubMed:26863186}; AltName: Full=Probable LRR receptor-like serine/threonine-protein kinase At4g08850; EC=2.7.11.1 {ECO:0000305}; Flags: Precursor;
gene-LOC112695170	149	195	184	19	25	51	177	142	162	142	194	127	176	31.6667	160.333	154.333	#N/A
gene-LOC112695220	193	192	178	43	23	33	156	187	220	244	332	169	187.667	33	187.667	248.333	RecName: Full=Subtilisin-like protease SBT1.5 {ECO:0000303|PubMed:16193095}; EC=3.4.21.- {ECO:0000255|PROSITE-ProRule:PRU10082}; AltName: Full=Subtilase subfamily 1 member 5 {ECO:0000303|PubMed:16193095}; Short=AtSBT1.5 {ECO:0000303|PubMed:16193095}; Flags: Precursor;
gene-LOC112695223	527	569	578	141	87	109	530	464	518	527	579	463	558	112.333	504	523	RecName: Full=COP1-interacting protein 7 {ECO:0000303|PubMed:9668129};
gene-LOC112695237	252	339	285	59	26	32	209	208	194	198	201	162	292	39	203.667	187	RecName: Full=Protein STRUBBELIG-RECEPTOR FAMILY 6; AltName: Full=Leucine-rich repeat receptor kinase-like protein SRF6; Flags: Precursor;
gene-LOC112695239	51	67	70	538	381	343	71	53	52	58	79	49	62.6667	420.667	58.6667	62	RecName: Full=26S proteasome regulatory subunit 7; AltName: Full=26S proteasome AAA-ATPase subunit RPT1; AltName: Full=26S proteasome subunit 7; AltName: Full=Regulatory particle triple-A ATPase subunit 1;
gene-LOC112695319	119	93	151	4641	2623	3205	124	77	117	570	416	592	121	3489.67	106	526	RecName: Full=Endoribonuclease Dicer homolog 2; EC=3.1.26.-; AltName: Full=Dicer-like protein 2; Short=AtDCL2;
gene-LOC112695349	200	90	186	8849	6385	12398	88	89	84	51	106	91	158.667	9210.67	87	82.6667	RecName: Full=Germin-like protein subfamily 1 member 7; Flags: Precursor;
gene-LOC112695352	180	158	161	1933	1310	1260	136	102	123	95	101	114	166.333	1501	120.333	103.333	RecName: Full=F-box protein PP2-B1; AltName: Full=Protein PHLOEM PROTEIN 2-LIKE B1; Short=AtPP2-B1; AltName: Full=SKP1-interacting partner 21;
gene-LOC112695355	891	1043	1005	125	98	47	2468	2083	2405	2336	2530	1956	979.667	90	2318.67	2274	#N/A
gene-LOC112695357	203	170	200	620	548	1157	229	141	140	151	151	114	191	775	170	138.667	RecName: Full=Germin-like protein subfamily 1 member 7; Flags: Precursor;
gene-LOC112695358	2816	2913	2924	397	425	639	4261	2587	2608	2225	2500	1888	2884.33	487	3152	2204.33	RecName: Full=Germin-like protein subfamily 1 member 7; Flags: Precursor;
gene-LOC112695359	295	330	351	66	35	51	763	710	669	462	601	443	325.333	50.6667	714	502	#N/A
gene-LOC112695360	59	31	61	580	453	705	50	37	50	48	75	55	50.3333	579.333	45.6667	59.3333	RecName: Full=Germin-like protein subfamily 1 member 17; Flags: Precursor;
gene-LOC112695380	615	847	726	143	167	105	686	661	776	883	893	718	729.333	138.333	707.667	831.333	RecName: Full=Serine/threonine-protein phosphatase PP1; EC=3.1.3.16;
gene-LOC112695381	103	73	109	547	479	486	138	120	141	57	78	76	95	504	133	70.3333	RecName: Full=Phosphoenolpyruvate carboxylase kinase 2; Short=AtPPCK2; EC=2.7.11.1;
gene-LOC112695418	419	329	379	30288	33228	31916	177	154	173	1004	707	634	375.667	31810.7	168	781.667	RecName: Full=Wound-induced protein WIN1; Flags: Precursor;
gene-LOC112695423	366	360	303	2344	2972	3987	253	189	241	109	129	106	343	3101	227.667	114.667	RecName: Full=Light-inducible protein CPRF2; AltName: Full=Common plant regulatory factor 2; Short=CPRF-2;
gene-LOC112695432	811	673	549	4204	3592	4299	1062	912	1091	875	911	768	677.667	4031.67	1021.67	851.333	RecName: Full=Probable inactive poly [ADP-ribose] polymerase SRO5; AltName: Full=Protein SIMILAR TO RCD ONE 5;
gene-LOC112695445	206	166	179	49	32	48	188	243	181	227	246	181	183.667	43	204	218	RecName: Full=Serine/threonine-protein kinase Nek2; Short=OsNek2; EC=2.7.11.1; AltName: Full=NimA-related protein kinase 2;
gene-LOC112695454	237	315	252	48	74	46	256	255	213	298	284	282	268	56	241.333	288	RecName: Full=DNA damage-repair/toleration protein DRT102;
gene-LOC112695499	281	345	340	30	32	34	110	140	108	211	173	190	322	32	119.333	191.333	RecName: Full=Transcription factor bHLH96; AltName: Full=Basic helix-loop-helix protein 96; Short=AtbHLH96; Short=bHLH 96; AltName: Full=Transcription factor EN 15; AltName: Full=bHLH transcription factor bHLH096;
gene-LOC112695515	174	228	200	43	31	28	164	147	149	158	253	169	200.667	34	153.333	193.333	RecName: Full=Mitogen-activated protein kinase kinase kinase NPK1; EC=2.7.11.25; AltName: Full=Nicotiana protein kinase 1;
gene-LOC112695520	1874	1620	1802	9820	8800	9761	910	870	627	894	1054	1242	1765.33	9460.33	802.333	1063.33	RecName: Full=Probable linoleate 9S-lipoxygenase 5; EC=1.13.11.58; AltName: Full=Leaf lipoxygenase;
gene-LOC112695525	162	144	166	27	25	21	145	124	78	145	159	137	157.333	24.3333	115.667	147	RecName: Full=CASP-like protein 4A3; Short=AtCASPL4A3;
gene-LOC112695541	28	31	25	177	229	205	23	10	6	36	46	20	28	203.667	13	34	#N/A
gene-LOC112695544	570	710	651	99	115	89	584	581	593	679	693	586	643.667	101	586	652.667	RecName: Full=F-actin-capping protein subunit alpha; AltName: Full=CapZ alpha;
gene-LOC112695550	1855	2167	2788	355	443	315	1514	1690	1727	2166	1692	1942	2270	371	1643.67	1933.33	RecName: Full=Dormancy-associated protein homolog 3 {ECO:0000305}; AltName: Full=DRM1 homolog 3 {ECO:0000305};
gene-LOC112695556	3440	3584	3749	64	113	57	2194	1908	1873	2899	3028	2399	3591	78	1991.67	2775.33	RecName: Full=Probable esterase D14L; AltName: Full=Protein DWARF-14-like; Short=Protein D14-like; AltName: Full=Protein HEBIBA D14L {ECO:0000303|PubMed:26680197};
gene-LOC112695557	169	168	161	2829	3641	4334	483	357	432	483	463	408	166	3601.33	424	451.333	RecName: Full=Proline iminopeptidase; Short=PIP; EC=3.4.11.5; AltName: Full=Prolyl aminopeptidase; Short=PAP;
gene-LOC112695568	450	485	442	157	77	65	578	520	601	599	665	491	459	99.6667	566.333	585	RecName: Full=Probable protein phosphatase 2C 5; Short=AtPP2C05; EC=3.1.3.16;
gene-LOC112695588	927	1129	1133	184	126	110	894	707	982	652	746	543	1063	140	861	647	#N/A
gene-LOC112695589	144	203	212	43	28	44	100	136	123	178	172	152	186.333	38.3333	119.667	167.333	#N/A
gene-LOC112695590	109	111	115	19	20	33	95	103	76	162	176	113	111.667	24	91.3333	150.333	RecName: Full=Transcription factor bHLH149; AltName: Full=ATBS1 interacting factor 4; AltName: Full=Basic helix-loop-helix protein 149; Short=AtbHLH149; Short=bHLH 149; AltName: Full=Transcription factor EN 144; AltName: Full=bHLH transcription factor bHLH149;
gene-LOC112695600	281	359	252	64	39	25	200	261	210	191	313	205	297.333	42.6667	223.667	236.333	RecName: Full=GDSL esterase/lipase At1g09390; EC=3.1.1.-; AltName: Full=Extracellular lipase At1g09390; Flags: Precursor;
gene-LOC112695609	288	341	309	41	54	28	390	390	351	423	483	355	312.667	41	377	420.333	RecName: Full=Probable receptor-like protein kinase At5g18500; EC=2.7.11.1;
gene-LOC112695633	2499	2562	2743	483	617	521	3934	2670	2584	3758	4577	3553	2601.33	540.333	3062.67	3962.67	RecName: Full=Rhicadhesin receptor; AltName: Full=Germin-like protein; Flags: Precursor;
gene-LOC112695640	136	144	135	31	28	23	503	354	522	525	427	388	138.333	27.3333	459.667	446.667	#N/A
gene-LOC112695650	689	819	831	110	65	117	807	706	751	546	713	454	779.667	97.3333	754.667	571	RecName: Full=Pectin acetylesterase 3 {ECO:0000303|PubMed:25115560}; EC=3.1.1.- {ECO:0000305}; Flags: Precursor;
gene-LOC112695656	210	236	246	45	32	28	181	127	186	159	231	148	230.667	35	164.667	179.333	RecName: Full=RNA-dependent RNA polymerase 2; Short=AtRDRP2; EC=2.7.7.48; AltName: Full=Protein SILENCING MOVEMENT DEFICIENT 1; AltName: Full=RNA-directed RNA polymerase 2;
gene-LOC112695681	17052	17464	18590	3946	3854	2896	25603	21043	22387	17653	19404	15290	17702	3565.33	23011	17449	RecName: Full=S-adenosylmethionine synthase; Short=AdoMet synthase; EC=2.5.1.6 {ECO:0000250|UniProtKB:Q96551}; AltName: Full=Methionine adenosyltransferase; Short=MAT;
gene-LOC112695682	716	714	701	7630	6825	8095	457	465	507	498	582	547	710.333	7516.67	476.333	542.333	#N/A
gene-LOC112695698	169	222	238	30	24	21	202	165	191	114	95	123	209.667	25	186	110.667	#N/A
gene-LOC112695701	216	251	257	49	33	49	206	226	232	278	280	256	241.333	43.6667	221.333	271.333	RecName: Full=Polygalacturonase At1g48100; Short=PG; EC=3.2.1.15; AltName: Full=Pectinase At1g48100; Flags: Precursor;
gene-LOC112695703	1014	1096	886	51	40	42	778	611	619	630	706	528	998.667	44.3333	669.333	621.333	RecName: Full=Boron transporter 1;
gene-LOC112695705	259	362	322	70	84	52	336	319	266	333	448	317	314.333	68.6667	307	366	#N/A
gene-LOC112695718	155	184	153	36	36	38	311	260	295	458	533	436	164	36.6667	288.667	475.667	#N/A
gene-LOC112695730	264	293	351	44	46	35	262	208	196	242	259	201	302.667	41.6667	222	234	RecName: Full=Rac-like GTP-binding protein ARAC8; AltName: Full=GTPase protein ROP10;
gene-LOC112695733	507	574	562	62	70	52	461	508	514	478	490	427	547.667	61.3333	494.333	465	RecName: Full=Receptor-like serine/threonine-protein kinase ALE2; EC=2.7.11.1; AltName: Full=Protein ABNORMAL LEAF SHAPE 2; Flags: Precursor;
gene-LOC112695739	1418	1695	1786	318	258	290	1521	1266	1352	1393	1588	1146	1633	288.667	1379.67	1375.67	RecName: Full=Nucleobase-ascorbate transporter 6; Short=AtNAT6;
gene-LOC112695749	387	405	346	27	20	35	305	292	241	224	361	235	379.333	27.3333	279.333	273.333	RecName: Full=DNA replication licensing factor MCM7; EC=3.6.4.12; AltName: Full=Minichromosome maintenance protein 7; Short=AtMCM7; AltName: Full=Protein PROLIFERA;
gene-LOC112695752	566	756	672	70	61	58	1543	1226	1651	2298	2470	1754	664.667	63	1473.33	2174	RecName: Full=Universal stress protein A-like protein;
gene-LOC112695763	896	906	858	54	77	99	828	753	670	1048	1026	751	886.667	76.6667	750.333	941.667	RecName: Full=Probable galacturonosyltransferase-like 7; EC=2.4.1.-;
gene-LOC112695780	805	1008	829	41	36	56	702	627	562	416	448	383	880.667	44.3333	630.333	415.667	RecName: Full=Probable pectinesterase/pectinesterase inhibitor 40; Includes: RecName: Full=Pectinesterase inhibitor 40; AltName: Full=Pectin methylesterase inhibitor 40; Includes: RecName: Full=Pectinesterase 40; Short=PE 40; EC=3.1.1.11; AltName: Full=Pectin methylesterase 40; Short=AtPME40; Flags: Precursor;
gene-LOC112695783	424	343	332	29	45	20	624	348	416	576	827	503	366.333	31.3333	462.667	635.333	RecName: Full=Probable pectinesterase/pectinesterase inhibitor 41; Includes: RecName: Full=Pectinesterase inhibitor 41; AltName: Full=Pectin methylesterase inhibitor 41; Includes: RecName: Full=Pectinesterase 41; Short=PE 41; EC=3.1.1.11; AltName: Full=AtPMEpcrB; AltName: Full=Pectin methylesterase 41; Short=AtPME41; Flags: Precursor;
gene-LOC112695801	387	329	385	98	55	91	589	551	623	537	625	524	367	81.3333	587.667	562	RecName: Full=ABC transporter C family member 4; Short=ABC transporter ABCC.4; Short=AtABCC4; EC=3.6.3.44; AltName: Full=ATP-energized glutathione S-conjugate pump 4; AltName: Full=Glutathione S-conjugate-transporting ATPase 4; AltName: Full=Multidrug resistance-associated protein 4;
gene-LOC112695849	71	70	46	644	686	875	42	56	58	42	46	49	62.3333	735	52	45.6667	RecName: Full=Zinc finger protein CONSTANS-LIKE 13;
gene-LOC112695898	1706	2017	2075	463	454	402	2194	1852	2259	2285	2299	2005	1932.67	439.667	2101.67	2196.33	RecName: Full=Serine/threonine-protein phosphatase PP2A catalytic subunit; EC=3.1.3.16;
gene-LOC112695915	116	116	149	562	535	682	148	145	136	93	89	108	127	593	143	96.6667	#N/A
gene-LOC112695920	324	454	341	48	59	76	340	323	331	314	464	303	373	61	331.333	360.333	#N/A
gene-LOC112695929	31	45	44	418	355	349	42	36	33	29	52	38	40	374	37	39.6667	RecName: Full=Probable alpha-glucosidase Os06g0675700; EC=3.2.1.20; AltName: Full=Maltase; Flags: Precursor;
gene-LOC112695966	73	64	100	470	517	419	41	23	35	22	17	14	79	468.667	33	17.6667	RecName: Full=Transcription factor bHLH100; AltName: Full=Basic helix-loop-helix protein 100; Short=AtbHLH100; Short=bHLH 100; AltName: Full=Transcription factor EN 7; AltName: Full=bHLH transcription factor bHLH100;
gene-LOC112695996	658	674	724	53	67	69	530	537	531	642	694	495	685.333	63	532.667	610.333	RecName: Full=S-formylglutathione hydrolase; Short=AtSFGH; EC=3.1.2.12; AltName: Full=Esterase D;
gene-LOC112696021	373	447	400	38	68	31	811	723	756	750	743	515	406.667	45.6667	763.333	669.333	#N/A
gene-LOC112696066	757	1004	929	160	111	84	803	742	614	547	663	435	896.667	118.333	719.667	548.333	#N/A
gene-LOC112696088	290	259	237	4508	2963	3287	151	118	82	196	203	274	262	3586	117	224.333	RecName: Full=Polygalacturonase inhibitor; AltName: Full=Polygalacturonase-inhibiting protein; Short=PGIG; Flags: Precursor;
gene-LOC112696094	181	297	250	23	22	23	176	127	149	147	217	128	242.667	22.6667	150.667	164	RecName: Full=FT-interacting protein 1 {ECO:0000303|PubMed:22529749};
gene-LOC112696118	1901	2039	2017	236	177	280	1523	1325	1379	1350	1463	1055	1985.67	231	1409	1289.33	RecName: Full=Actin-3;
gene-LOC112696125	270	262	264	54	41	29	275	218	261	264	300	188	265.333	41.3333	251.333	250.667	#N/A
gene-LOC112696130	454	464	476	101	118	74	683	622	557	671	850	532	464.667	97.6667	620.667	684.333	RecName: Full=Protein trichome birefringence;
gene-LOC112696151	209	277	166	25	32	20	133	148	130	146	280	137	217.333	25.6667	137	187.667	RecName: Full=Histone H2AX;
gene-LOC112696165	233	277	271	23	34	35	482	418	416	366	500	347	260.333	30.6667	438.667	404.333	#N/A
gene-LOC112696170	54	104	72	624	732	745	66	90	66	53	32	46	76.6667	700.333	74	43.6667	#N/A
gene-LOC112696174	663	730	588	67	80	60	1552	1345	1354	721	881	614	660.333	69	1417	738.667	RecName: Full=Pectinesterase/pectinesterase inhibitor PPE8B; Includes: RecName: Full=Pectinesterase inhibitor PPE8B; AltName: Full=Pectin methylesterase inhibitor PPE8B; Includes: RecName: Full=Pectinesterase PPE8B; Short=PE PPE8B; EC=3.1.1.11; AltName: Full=Pectin methylesterase PPE8B; Flags: Precursor;
gene-LOC112696194	1977	1948	2026	12677	11984	16044	2028	1963	1782	3220	2862	2929	1983.67	13568.3	1924.33	3003.67	RecName: Full=Basic 7S globulin 2; AltName: Full=SBg7S; Short=Bg; Contains: RecName: Full=Basic 7S globulin 2 high kDa subunit; Contains: RecName: Full=Basic 7S globulin 2 low kDa subunit; Flags: Precursor;
gene-LOC112696206	676	820	874	38	51	49	1784	1738	1564	980	1384	898	790	46	1695.33	1087.33	RecName: Full=Cyclin-P3-1; Short=CycP3;1;
gene-LOC112696230	107	102	99	1207	999	1023	107	88	108	84	85	77	102.667	1076.33	101	82	RecName: Full=F-box/kelch-repeat protein SKIP30; AltName: Full=SKP1-interacting partner 30;
gene-LOC112696259	324	402	335	2185	1974	2634	514	486	590	682	595	563	353.667	2264.33	530	613.333	#N/A
gene-LOC112696276	33400	36585	34100	3085	3079	2580	20623	18326	18920	16288	16372	13077	34695	2914.67	19289.7	15245.7	RecName: Full=Sucrose synthase; EC=2.4.1.13; AltName: Full=Nodulin-100; Short=N-100; AltName: Full=Sucrose-UDP glucosyltransferase;
gene-LOC112696310	361	470	424	96	50	46	259	363	337	254	429	259	418.333	64	319.667	314	RecName: Full=Poly [ADP-ribose] polymerase 1; Short=PARP-1; EC=2.4.2.30; AltName: Full=NAD(+) ADP-ribosyltransferase 1; Short=ADPRT-1; AltName: Full=Poly[ADP-ribose] synthase 1;
gene-LOC112696314	96	170	137	535	505	501	117	109	121	141	112	105	134.333	513.667	115.667	119.333	RecName: Full=Autophagy-related protein 9 {ECO:0000303|PubMed:12114572}; Short=AtAPG9 {ECO:0000303|PubMed:12114572};
gene-LOC112696343	789	902	741	119	89	118	795	651	598	857	990	712	810.667	108.667	681.333	853	RecName: Full=Beta-galactosidase 5; Short=Lactase 5; EC=3.2.1.23; Flags: Precursor;
gene-LOC112696367	777	878	926	102	74	92	672	529	493	541	685	548	860.333	89.3333	564.667	591.333	RecName: Full=Filament-like plant protein 4; Short=AtFPP4;
gene-LOC112696384	1946	2448	1979	163	159	145	1448	1469	1344	1410	1436	1177	2124.33	155.667	1420.33	1341	RecName: Full=Tubulin beta chain; AltName: Full=Beta-tubulin;
gene-LOC112696413	189	215	229	40	39	30	231	223	255	240	264	204	211	36.3333	236.333	236	RecName: Full=Myb family transcription factor PHL8 {ECO:0000305}; AltName: Full=Protein PHR1-LIKE 8 {ECO:0000305};
gene-LOC112696415	615	716	752	164	177	117	1147	1185	1397	1591	1690	1357	694.333	152.667	1243	1546	RecName: Full=Probable alpha-amylase 2; Short=AtAMY2; EC=3.2.1.1 {ECO:0000250|UniProtKB:P00693}; AltName: Full=1,4-alpha-D-glucan glucanohydrolase;
gene-LOC112696428	370	482	440	69	48	48	364	316	340	349	443	262	430.667	55	340	351.333	RecName: Full=3beta-hydroxysteroid-dehydrogenase/decarboxylase isoform 1; Short=At3BETAHSD/D1; EC=1.1.1.170; AltName: Full=4alpha-carboxysterol-C3-dehydrogenase/C4-decarboxylase isoform 1-1; AltName: Full=Reticulon-like protein B24; Short=AtRTNLB24; AltName: Full=Sterol-4-alpha-carboxylate 3-dehydrogenase 1, decarboxylating;
gene-LOC112696432	699	940	678	54	62	47	629	528	485	614	803	555	772.333	54.3333	547.333	657.333	RecName: Full=UDP-rhamnose/UDP-galactose transporter 2 {ECO:0000312|EMBL:AKA88220.1}; Short=UDP-Rha/UDP-Gal transporter 2 {ECO:0000303|PubMed:25053812};
gene-LOC112696470	1141	1153	1083	190	157	171	1241	1094	1000	1189	1311	920	1125.67	172.667	1111.67	1140	RecName: Full=Protein IQ-DOMAIN 1 {ECO:0000303|PubMed:15960618};
gene-LOC112696472	42	64	63	745	595	673	15	12	19	21	21	33	56.3333	671	15.3333	25	RecName: Full=Mitochondrial import inner membrane translocase subunit TIM14-2; AltName: Full=Chaperone DnaJ-domain containing protein 2;
gene-LOC112696481	27	35	21	76	191	354	56	51	58	33	48	44	27.6667	207	55	41.6667	RecName: Full=Protein LURP-one-related 6;
gene-LOC112696507	440	503	574	56	120	74	768	635	767	819	884	648	505.667	83.3333	723.333	783.667	RecName: Full=Zinc finger protein JACKDAW; AltName: Full=ID1-like zinc finger protein 3 {ECO:0000303|Ref.2}; AltName: Full=Protein indeterminate-domain 10 {ECO:0000303|PubMed:16784536};
gene-LOC112696518	1564	1985	1820	160	176	229	2290	1951	2230	1822	1941	1460	1789.67	188.333	2157	1741	#N/A
gene-LOC112696557	816	925	965	92	57	74	429	491	452	552	539	425	902	74.3333	457.333	505.333	RecName: Full=ABC transporter B family member 1; Short=ABC transporter ABCB.1; Short=AtABCB1; AltName: Full=Multidrug resistance protein 1; AltName: Full=P-glycoprotein 1; Short=AtPgp1;
gene-LOC112696588	348	459	449	51	39	62	426	353	467	258	358	250	418.667	50.6667	415.333	288.667	RecName: Full=40S ribosomal protein S12-1;
gene-LOC112696591	8356	9007	8736	438	524	590	10683	7801	8588	10281	9098	7979	8699.67	517.333	9024	9119.33	RecName: Full=Probable aquaporin TIP-type; AltName: Full=MtAQP1;
gene-LOC112696614	251	262	200	33	29	26	359	326	380	318	510	347	237.667	29.3333	355	391.667	RecName: Full=Cytochrome P450 76A2; EC=1.14.-.-; AltName: Full=CYPLXXVIA2; AltName: Full=Cytochrome P-450EG7;
gene-LOC112696632	773	782	654	25	36	36	536	353	351	362	420	339	736.333	32.3333	413.333	373.667	RecName: Full=Glucomannan 4-beta-mannosyltransferase 9; EC=2.4.1.32; AltName: Full=Cellulose synthase-like protein A9; Short=AtCslA9; AltName: Full=Glucomannan synthase; AltName: Full=Mannan synthase 9; AltName: Full=Protein RESISTANT TO AGROBACTERIUM TRANSFORMATION 4;
gene-LOC112696660	626	676	650	155	145	153	1039	696	818	869	947	675	650.667	151	851	830.333	#N/A
gene-LOC112696663	633	796	709	131	100	121	764	689	647	644	802	569	712.667	117.333	700	671.667	RecName: Full=1,4-alpha-glucan-branching enzyme 1, chloroplastic/amyloplastic; EC=2.4.1.18; AltName: Full=Starch branching enzyme I; Flags: Precursor;
gene-LOC112696676	202	232	126	791	702	876	135	126	83	139	137	116	186.667	789.667	114.667	130.667	RecName: Full=Uridine nucleosidase 1; EC=3.2.2.3; AltName: Full=Uridine ribohydrolase 1;
gene-LOC112696729	110	180	135	41	27	19	131	110	135	139	216	124	141.667	29	125.333	159.667	RecName: Full=Peptidyl-prolyl cis-trans isomerase CYP18-2; Short=PPIase CYP18-2; EC=5.2.1.8; AltName: Full=Cyclophilin of 18 kDa 2; AltName: Full=Cyclophilin-18-2;
gene-LOC112696752	693	732	550	98	144	42	632	545	487	1079	1000	794	658.333	94.6667	554.667	957.667	RecName: Full=Aspartic proteinase nepenthesin-2; EC=3.4.23.12; AltName: Full=Nepenthesin-II; Flags: Precursor;
gene-LOC112696754	713	811	759	120	155	101	670	651	643	755	968	728	761	125.333	654.667	817	RecName: Full=2-Cys peroxiredoxin BAS1, chloroplastic; Short=2-Cys Prx A; Short=2-Cys peroxiredoxin A; EC=1.11.1.15 {ECO:0000269|PubMed:12084836}; AltName: Full=Thiol-specific antioxidant protein A; Flags: Precursor;
gene-LOC112696765	1328	1735	1358	28	19	54	284	265	270	398	422	366	1473.67	33.6667	273	395.333	RecName: Full=Protein NRT1/ PTR FAMILY 3.1; Short=AtNPF3.1;
gene-LOC112696771	232	326	323	30	42	26	275	247	289	225	335	247	293.667	32.6667	270.333	269	RecName: Full=AUGMIN subunit 4 {ECO:0000303|PubMed:22505726};
gene-LOC112696779	3931	3803	4102	471	394	435	2127	1651	1527	1887	2148	1708	3945.33	433.333	1768.33	1914.33	RecName: Full=Cytochrome P450 98A2; EC=1.14.-.-;
gene-LOC112696786	512	588	475	64	47	54	410	366	367	439	586	373	525	55	381	466	RecName: Full=4-alpha-glucanotransferase DPE2; EC=2.4.1.25; AltName: Full=Amylomaltase; AltName: Full=Disproportionating enzyme; Short=D-enzyme; AltName: Full=Protein DISPROPORTIONATING ENZYME 2;
gene-LOC112696808	679	553	588	3237	2530	1893	190	160	192	286	337	274	606.667	2553.33	180.667	299	RecName: Full=Rhodanese-like domain-containing protein 6; AltName: Full=Sulfurtransferase 6; Short=AtStr6;
gene-LOC112696827	155	162	150	30	22	28	177	137	130	159	217	137	155.667	26.6667	148	171	RecName: Full=Adenylylsulfatase HINT1 {ECO:0000305}; EC=3.6.2.1 {ECO:0000269|PubMed:19896942}; AltName: Full=HIS triad family protein 3 {ECO:0000305}; AltName: Full=Histidine triad nucleotide-binding protein 1 {ECO:0000305};
gene-LOC112696829	257	338	348	45	38	63	322	271	266	330	365	298	314.333	48.6667	286.333	331	#N/A
gene-LOC112696880	1474	1665	1455	170	156	121	2606	1911	2129	2324	2705	1988	1531.33	149	2215.33	2339	RecName: Full=Peroxidase 44; Short=Atperox P44; EC=1.11.1.7; AltName: Full=ATP35; Flags: Precursor;
gene-LOC112696895	250	243	213	1421	1108	1297	347	352	350	303	350	251	235.333	1275.33	349.667	301.333	RecName: Full=U-box domain-containing protein 34; AltName: Full=Plant U-box protein 34; Includes: RecName: Full=E3 ubiquitin ligase; EC=2.3.2.27; AltName: Full=RING-type E3 ubiquitin transferase {ECO:0000305}; Includes: RecName: Full=Serine/threonine-protein kinase; EC=2.7.11.-;
gene-LOC112696917	76	74	99	841	757	929	115	132	143	107	112	111	83	842.333	130	110	#N/A
gene-LOC112696961	208	267	220	5114	5956	12199	217	196	221	208	186	143	231.667	7756.33	211.333	179	RecName: Full=Beta-xylosidase/alpha-L-arabinofuranosidase 2 {ECO:0000303|PubMed:17615411, ECO:0000312|EMBL:ABQ45228.1}; AltName: Full=Xylan 1,4-beta-xylosidase/Alpha-L-arabinofuranosidase 2; Short=MsXyl2 {ECO:0000303|PubMed:17615411}; Includes: RecName: Full=Beta-xylosidase; EC=3.2.1.37; AltName: Full=1,4-beta-D-xylan xylohydrolase {ECO:0000250|UniProtKB:P48792}; AltName: Full=Xylan 1,4-beta-xylo…
gene-LOC112696981	89	72	81	664	546	396	114	116	125	111	154	107	80.6667	535.333	118.333	124	RecName: Full=G-type lectin S-receptor-like serine/threonine-protein kinase At4g27290; EC=2.7.11.1; Flags: Precursor;
gene-LOC112697009	493	428	491	4789	5417	3624	209	301	220	131	208	134	470.667	4610	243.333	157.667	RecName: Full=NADPH-dependent aldehyde reductase-like protein, chloroplastic {ECO:0000250|UniProtKB:Q9SQR2}; EC=1.1.1.- {ECO:0000250|UniProtKB:Q9SQR2}; Flags: Precursor;
gene-LOC112697016	275	276	290	33	20	33	376	295	317	374	422	272	280.333	28.6667	329.333	356	RecName: Full=Glucan endo-1,3-beta-glucosidase 8; EC=3.2.1.39; AltName: Full=(1->3)-beta-glucan endohydrolase 8; Short=(1->3)-beta-glucanase 8; AltName: Full=Beta-1,3-endoglucanase 8; Short=Beta-1,3-glucanase 8; Flags: Precursor;
gene-LOC112697018	459	479	513	2028	2182	2834	807	707	764	345	461	318	483.667	2348	759.333	374.667	RecName: Full=Thioredoxin-like 1-1, chloroplastic; AltName: Full=Atypical cysteine/histidine-rich thioredoxin 4; Short=AtACHT4; AltName: Full=Lilium-type thioredoxin 1-1; Flags: Precursor;
gene-LOC112697019	740	665	774	3692	3823	4533	1247	1068	1226	953	992	791	726.333	4016	1180.33	912	RecName: Full=NAC domain-containing protein 87 {ECO:0000303|PubMed:15029955}; Short=ANAC087 {ECO:0000303|PubMed:15029955};
gene-LOC112697023	32	52	63	295	388	436	30	41	42	43	67	61	49	373	37.6667	57	RecName: Full=Heat stress transcription factor A-2; Short=AtHsfA2; AltName: Full=AtHsf-04;
gene-LOC112697036	154	189	156	19	35	25	195	189	187	177	208	195	166.333	26.3333	190.333	193.333	RecName: Full=30S ribosomal protein S16-1, chloroplastic {ECO:0000303|PubMed:18453549}; AltName: Full=Small subunit ribosomal protein 16 {ECO:0000303|PubMed:8811862}; Flags: Precursor;
gene-LOC112697049	571	598	619	55	62	80	434	396	310	458	629	485	596	65.6667	380	524	RecName: Full=Probable xyloglucan endotransglucosylase/hydrolase protein B; EC=2.4.1.207; AltName: Full=VaXTH2; Flags: Precursor;
gene-LOC112697054	311	252	307	2291	2073	1936	525	561	500	385	402	360	290	2100	528.667	382.333	RecName: Full=Cytochrome P450 71A9; EC=1.14.-.-; AltName: Full=Cytochrome P450 CP1;
gene-LOC112697066	243	240	272	30	26	20	273	311	258	236	248	235	251.667	25.3333	280.667	239.667	RecName: Full=Syntaxin-22; Short=AtSYP22; Short=AtVAM3; AltName: Full=Protein SHOOT GRAVITROPISM 3;
gene-LOC112697070	234	192	167	29	24	32	243	321	240	237	218	116	197.667	28.3333	268	190.333	#N/A
gene-LOC112697086	259	270	291	49	38	23	310	217	299	500	463	441	273.333	36.6667	275.333	468	RecName: Full=LRR receptor-like serine/threonine-protein kinase RPK2; EC=2.7.11.1; AltName: Full=Protein TOADSTOOL 2; AltName: Full=Receptor-like protein kinase 2; Flags: Precursor;
gene-LOC112697088	505	563	621	46	33	21	733	621	659	543	556	452	563	33.3333	671	517	#N/A
gene-LOC112697097	796	947	784	125	112	90	1017	899	915	895	1075	766	842.333	109	943.667	912	RecName: Full=Histone-lysine N-methyltransferase, H3 lysine-9 specific SUVH4; EC=2.1.1.43; AltName: Full=Histone H3-K9 methyltransferase 4; Short=H3-K9-HMTase 4; AltName: Full=Protein KRYPTONITE; AltName: Full=Protein SET DOMAIN GROUP 33; AltName: Full=Suppressor of variegation 3-9 homolog protein 4; Short=Su(var)3-9 homolog protein 4;
gene-LOC112697101	542	553	515	45	43	31	713	778	739	437	445	375	536.667	39.6667	743.333	419	#N/A
gene-LOC112697104	733	835	727	136	156	126	943	773	850	766	993	752	765	139.333	855.333	837	RecName: Full=Probable alpha-mannosidase At5g13980 {ECO:0000305}; EC=3.2.1.24 {ECO:0000305}; Flags: Precursor;
gene-LOC112697113	14317	11935	11934	47658	53203	43982	8761	7551	7274	10058	12310	10164	12728.7	48281	7862	10844	RecName: Full=Cytokinin dehydrogenase 4; EC=1.5.99.12; AltName: Full=Cytokinin oxidase 4; Short=AtCKX4; Short=CKO 4; Flags: Precursor;
gene-LOC112697139	194	225	257	30	27	31	219	162	193	156	225	148	225.333	29.3333	191.333	176.333	#N/A
gene-LOC112697157	309	339	332	64	70	48	286	348	386	392	435	266	326.667	60.6667	340	364.333	RecName: Full=WD-40 repeat-containing protein MSI4; AltName: Full=Altered cold-responsive gene 1 protein;
gene-LOC112697159	810	775	1002	171	114	95	1213	1057	1088	945	1019	842	862.333	126.667	1119.33	935.333	RecName: Full=Omega-hydroxypalmitate O-feruloyl transferase; EC=2.3.1.188; AltName: Full=Omega-hydroxyacid hydroxycinnamoyltransferase; AltName: Full=Protein ALIPHATIC SUBERIN FERULOYL TRANSFERASE;
gene-LOC112697167	43	41	48	338	365	337	34	35	23	36	42	41	44	346.667	30.6667	39.6667	RecName: Full=ACT domain-containing protein ACR6 {ECO:0000305}; AltName: Full=Protein ACT DOMAIN REPEATS 6 {ECO:0000303|PubMed:12481063};
gene-LOC112697176	124	93	110	723	957	865	37	44	33	109	85	88	109	848.333	38	94	RecName: Full=Probable WRKY transcription factor 75; AltName: Full=WRKY DNA-binding protein 75;
gene-LOC112697179	238	260	215	23	22	21	104	90	93	134	154	106	237.667	22	95.6667	131.333	RecName: Full=Probable polyamine oxidase 5; Short=AtPAO5; EC=1.5.3.-;
gene-LOC112697191	391	515	382	51	37	47	297	282	224	251	350	213	429.333	45	267.667	271.333	RecName: Full=Ribonucleoside-diphosphate reductase small chain; EC=1.17.4.1; AltName: Full=Ribonucleoside-diphosphate reductase R2 subunit; AltName: Full=Ribonucleotide reductase small subunit;
gene-LOC112697219	71	51	66	1041	797	734	153	142	156	139	189	183	62.6667	857.333	150.333	170.333	RecName: Full=Probable calcium-binding protein CML31; AltName: Full=Calmodulin-like protein 31;
gene-LOC112697221	339	390	361	40	28	25	242	233	238	185	281	210	363.333	31	237.667	225.333	#N/A
gene-LOC112697228	197	228	186	741	1077	1431	288	142	255	167	145	172	203.667	1083	228.333	161.333	RecName: Full=Mitochondrial pyruvate carrier 1 {ECO:0000305}; Short=AtMPC1 {ECO:0000305};
gene-LOC112697256	1206	1154	1352	9389	10282	13938	3699	2712	3474	2579	2665	2304	1237.33	11203	3295	2516	#N/A
gene-LOC112697282	834	875	752	39	24	23	900	705	808	605	702	474	820.333	28.6667	804.333	593.667	RecName: Full=Protein SIEVE ELEMENT OCCLUSION B {ECO:0000303|PubMed:20932300}; Short=AtSEOb {ECO:0000303|PubMed:20932300}; AltName: Full=Protein SIEVE ELEMENT OCCLUSION-RELATED 1 {ECO:0000303|PubMed:22470058}; Short=AtSEOR1 {ECO:0000303|PubMed:22470058};
gene-LOC112697315	2846	2679	3041	237	206	217	3372	2749	2949	2331	2730	2098	2855.33	220	3023.33	2386.33	RecName: Full=2-methylene-furan-3-one reductase; EC=1.3.1.105 {ECO:0000250|UniProtKB:Q84V25}; AltName: Full=Enone oxidoreductase; AltName: Full=Quinone oxidoreductase; Short=FaQR;
gene-LOC112697389	825	862	855	216	145	155	1168	970	1178	835	989	759	847.333	172	1105.33	861	RecName: Full=Calcium-transporting ATPase 10, plasma membrane-type; EC=3.6.3.8; AltName: Full=Ca(2+)-ATPase isoform 10;
gene-LOC112697395	269	259	238	28	27	29	370	332	297	835	976	610	255.333	28	333	807	RecName: Full=Peroxidase 63; Short=Atperox P63; EC=1.11.1.7; AltName: Full=ATP26a; Flags: Precursor;
gene-LOC112697400	1720	1963	1221	54	31	46	116	81	92	182	289	133	1634.67	43.6667	96.3333	201.333	RecName: Full=Stearoyl-[acyl-carrier-protein] 9-desaturase 6, chloroplastic; Short=Stearoyl-ACP desaturase 6; EC=1.14.19.2 {ECO:0000250|UniProtKB:P22337}; AltName: Full=Acyl-[acyl-carrier-protein] desaturase 6; Flags: Precursor;
gene-LOC112697407	2014	2236	1910	151	179	116	1877	1656	1751	2176	2436	1955	2053.33	148.667	1761.33	2189	RecName: Full=Probable pectinesterase/pectinesterase inhibitor 61; Includes: RecName: Full=Pectinesterase inhibitor 61; AltName: Full=Pectin methylesterase inhibitor 61; Includes: RecName: Full=Pectinesterase 61; Short=PE 61; EC=3.1.1.11; AltName: Full=AtPMEpcrF; AltName: Full=Pectin methylesterase 61; Short=AtPME61;
gene-LOC112697426	115	97	108	504	463	414	119	106	105	96	96	93	106.667	460.333	110	95	RecName: Full=Rust resistance kinase Lr10 {ECO:0000312|EMBL:AAC49629.1}; EC=2.7.11.1; AltName: Full=Probable receptor-like serine/threonine-protein kinase LRK10; Flags: Precursor;
gene-LOC112697431	454	553	494	63	25	27	294	249	284	371	415	267	500.333	38.3333	275.667	351	RecName: Full=Cyclic nucleotide-gated ion channel 1; Short=AtCNGC1; AltName: Full=Cyclic nucleotide- and calmodulin-regulated ion channel 1;
gene-LOC112697470	2534	2998	2813	251	193	141	1818	1277	1337	1305	1558	1167	2781.67	195	1477.33	1343.33	RecName: Full=Cellulose synthase A catalytic subunit 1 [UDP-forming]; Short=AtCesA1; EC=2.4.1.12; AltName: Full=Protein RADIALLY SWOLLEN 1; Short=AtRSW1;
gene-LOC112697490	799	825	916	77	109	88	999	910	990	883	898	703	846.667	91.3333	966.333	828	RecName: Full=Protein WVD2-like 5 {ECO:0000305};
gene-LOC112697528	594	802	804	132	181	141	958	804	741	816	841	694	733.333	151.333	834.333	783.667	RecName: Full=Hydroxyproline O-arabinosyltransferase 1 {ECO:0000303|PubMed:24036508}; EC=2.4.2.58 {ECO:0000269|PubMed:24036508};
gene-LOC112697533	311	326	309	83	44	39	384	286	315	343	333	280	315.333	55.3333	328.333	318.667	RecName: Full=Aberrant root formation protein 4;
gene-LOC112697547	1104	1132	1081	5531	5547	4972	1614	1424	1364	1191	1385	1025	1105.67	5350	1467.33	1200.33	RecName: Full=Class V chitinase {ECO:0000303|PubMed:22936594}; Short=AtChiC {ECO:0000303|PubMed:22936594}; EC=3.2.1.14 {ECO:0000269|PubMed:21390509, ECO:0000269|PubMed:22936594}; Flags: Precursor;
gene-LOC112697565	1462	1756	1331	49	32	20	1231	1027	1040	970	1320	911	1516.33	33.6667	1099.33	1067	RecName: Full=Transmembrane 9 superfamily member 8 {ECO:0000305}; AltName: Full=Endomembrane protein 1 {ECO:0000303|PubMed:22570441}; AltName: Full=Transmembrane nine protein 8 {ECO:0000303|PubMed:20681974}; Short=AtTMN8 {ECO:0000303|PubMed:20681974}; Flags: Precursor;
gene-LOC112697612	686	737	746	4259	3420	4045	861	758	848	687	792	551	723	3908	822.333	676.667	RecName: Full=Probable protein phosphatase 2C 59; Short=AtPP2C59; EC=3.1.3.16; AltName: Full=HopW1-1-interacting protein 2; AltName: Full=Protein phosphatase 2C WIN2; Short=PP2C WIN2;
gene-LOC112697615	476	541	514	55	58	58	588	513	450	495	626	455	510.333	57	517	525.333	RecName: Full=Probable histidine kinase 1 {ECO:0000305}; Short=OsHK1 {ECO:0000305}; EC=2.7.13.3 {ECO:0000305};
gene-LOC112697619	388	450	390	1205	1748	1986	430	276	336	286	327	298	409.333	1646.33	347.333	303.667	#N/A
gene-LOC112697646	120	113	103	461	558	903	212	191	197	174	177	106	112	640.667	200	152.333	#N/A
gene-LOC112697657	431	495	447	43	40	31	307	197	194	325	344	327	457.667	38	232.667	332	RecName: Full=Beta-fructofuranosidase, insoluble isoenzyme CWINV3; AltName: Full=6-fructan exohydrolase; Short=6-FEH; EC=3.2.1.80; AltName: Full=Beta-fructofuranosidase 5; Short=AtFruct5; AltName: Full=Cell wall beta-fructosidase 3; AltName: Full=Cell wall invertase 3; Short=AtcwINV3; AltName: Full=Sucrose hydrolase 3; Flags: Precursor;
gene-LOC112697678	137	149	194	31	29	26	236	242	224	204	299	216	160	28.6667	234	239.667	#N/A
gene-LOC112697682	447	510	552	107	96	127	700	582	722	548	555	458	503	110	668	520.333	RecName: Full=Protein BTR1 {ECO:0000303|PubMed:18762309}; AltName: Full=Binding to ToMV RNA 1 {ECO:0000303|PubMed:18762309};
gene-LOC112697697	133	125	121	454	583	500	77	94	81	94	96	108	126.333	512.333	84	99.3333	#N/A
gene-LOC112697712	783	936	1095	83	75	79	774	727	652	748	1140	670	938	79	717.667	852.667	RecName: Full=Subtilisin-like protease SBT2.6 {ECO:0000303|PubMed:16193095}; EC=3.4.21.- {ECO:0000255|PROSITE-ProRule:PRU10082}; AltName: Full=Subtilase subfamily 2 member 6 {ECO:0000303|PubMed:16193095}; Short=AtSBT2.6 {ECO:0000303|PubMed:16193095}; Flags: Precursor;
gene-LOC112697746	775	919	946	79	82	65	679	603	589	586	597	490	880	75.3333	623.667	557.667	RecName: Full=LIM domain-containing protein WLIM1 {ECO:0000305}; AltName: Full=Widely-expressed LIM protein 1 {ECO:0000303|PubMed:11085265}; Short=AtWLIM1;
gene-LOC112697779	51	33	23	1671	1414	1105	4	16	14	161	105	105	35.6667	1396.67	11.3333	123.667	RecName: Full=3-oxo-Delta(4,5)-steroid 5-beta-reductase; EC=1.3.1.3 {ECO:0000269|PubMed:19166903, ECO:0000269|PubMed:20598327, ECO:0000269|PubMed:22357344}; AltName: Full=Delta(4)-3-oxosteroid 5-beta-reductase; AltName: Full=Delta-4,5-steroid 5-beta-reductase; Short=At5beta-StR; AltName: Full=Progesterone 5-beta-reductase; Short=5beta-POR; AltName: Full=Protein VEIN PATTERNING 1;
gene-LOC112697780	35	30	21	1361	1228	857	3	11	7	96	79	44	28.6667	1148.67	7	73	RecName: Full=3-oxo-Delta(4,5)-steroid 5-beta-reductase; EC=1.3.1.3 {ECO:0000269|PubMed:16386278, ECO:0000269|PubMed:18032383}; AltName: Full=Delta(4)-3-oxosteroid 5-beta-reductase; AltName: Full=Delta-4,5-steroid 5-beta-reductase; Short=At5beta-StR; AltName: Full=Progesterone 5-beta-reductase; Short=5beta-POR;
gene-LOC112697918	160	196	186	31	27	20	146	147	140	133	180	128	180.667	26	144.333	147	RecName: Full=Homogentisate phytyltransferase 1, chloroplastic; Short=AtHPT1; EC=2.5.1.115; AltName: Full=Tocopherol polyprenyltransferase 1; AltName: Full=Vitamin E pathway gene 2-1 protein; Short=AtVTE2-1; Flags: Precursor;
gene-LOC112698043	189	275	241	37	48	25	142	161	140	164	207	147	235	36.6667	147.667	172.667	#N/A
gene-LOC112698090	197	242	211	38	32	35	199	161	164	194	286	158	216.667	35	174.667	212.667	RecName: Full=(DL)-glycerol-3-phosphatase 2; EC=3.1.3.21; AltName: Full=Glycerol-1-phosphatase 2; AltName: Full=Haloacid dehalogenase-like hydrolase domain-containing protein GPP2;
gene-LOC112698248	50	48	23	354	217	191	16	33	12	42	35	24	40.3333	254	20.3333	33.6667	#N/A
gene-LOC112698284	2866	2624	3105	198	126	84	2286	1972	1758	935	985	991	2865	136	2005.33	970.333	RecName: Full=4-coumarate--CoA ligase 1; Short=4CL 1; EC=6.2.1.12; AltName: Full=4-coumaroyl-CoA synthase 1;
gene-LOC112698421	1848	2177	1805	312	298	242	4312	3494	3812	8082	9876	6912	1943.33	284	3872.67	8290	RecName: Full=Probable xyloglucan endotransglucosylase/hydrolase protein 23; Short=At-XTH23; Short=XTH-23; EC=2.4.1.207; Flags: Precursor;
gene-LOC112698689	449	523	521	108	88	82	400	488	414	458	588	417	497.667	92.6667	434	487.667	RecName: Full=ADP-ribosylation factor 1;
gene-LOC112698705	4994	4760	4834	1186	936	753	14801	12788	13477	7437	8677	8350	4862.67	958.333	13688.7	8154.67	RecName: Full=Probable 1-deoxy-D-xylulose-5-phosphate synthase 2, chloroplastic; Short=1-deoxyxylulose-5-phosphate synthase; Short=DXP synthase; Short=DXPS; EC=2.2.1.7; Flags: Precursor;
gene-LOC112698770	267	252	284	23	36	46	526	471	402	592	692	517	267.667	35	466.333	600.333	RecName: Full=Protein GLUTAMINE DUMPER 3; AltName: Full=Protein LESS SUSCEPTIBLE TO BSCTV 1; Short=Protein LBS1;
gene-LOC112698887	242	278	297	51	60	38	250	231	242	252	326	267	272.333	49.6667	241	281.667	#N/A
gene-LOC112698946	47	62	59	219	317	409	83	69	49	73	75	65	56	315	67	71	#N/A
gene-LOC112699040	729	797	841	109	111	80	1274	1108	1216	1337	1298	1132	789	100	1199.33	1255.67	RecName: Full=E3 ubiquitin-protein ligase XBAT32; EC=2.3.2.27; AltName: Full=Ankyrin repeat domain and RING finger-containing protein XBAT32; AltName: Full=Protein XB3 homolog 2; AltName: Full=RING-type E3 ubiquitin transferase XBAT32;
gene-LOC112699125	197	182	236	42	34	51	182	154	170	214	203	173	205	42.3333	168.667	196.667	RecName: Full=Transcription factor IBH1-like 1 {ECO:0000303|PubMed:24505057}; Short=AtIBL1 {ECO:0000303|PubMed:24505057}; AltName: Full=BHLH transcription factor eta; Short=bHLH eta {ECO:0000312|EMBL:CAE09173.1}; AltName: Full=Basic helix-loop-helix protein 159; Short=AtbHLH159 {ECO:0000303|PubMed:14600211}; Short=bHLH 159; AltName: Full=bHLH transcription factor bHLH159;
gene-LOC112699237	834	823	812	19	33	39	1525	1121	1114	1561	1872	1471	823	30.3333	1253.33	1634.67	#N/A
gene-LOC112699253	1985	2062	1992	88	104	38	2355	1965	2070	2105	2219	1813	2013	76.6667	2130	2045.67	#N/A
gene-LOC112699623	273	306	341	1442	1234	1424	447	413	428	356	383	324	306.667	1366.67	429.333	354.333	#N/A
gene-LOC112699639	253	319	277	47	46	29	281	229	265	228	211	173	283	40.6667	258.333	204	#N/A
gene-LOC112700251	259	237	235	34	26	33	132	141	157	150	204	173	243.667	31	143.333	175.667	#N/A
gene-LOC112700355	88	89	60	374	297	327	76	83	66	44	46	41	79	332.667	75	43.6667	RecName: Full=BTB/POZ domain-containing protein At2g24240;
gene-LOC112700486	1485	1687	1657	311	245	403	3085	2478	2741	2887	3038	2222	1609.67	319.667	2768	2715.67	RecName: Full=Transcription factor bHLH66; AltName: Full=Basic helix-loop-helix protein 66; Short=AtbHLH66; Short=bHLH 66; AltName: Full=Transcription factor EN 95; AltName: Full=bHLH transcription factor bHLH066;
gene-LOC112700639	101	100	128	427	515	431	73	70	50	79	65	68	109.667	457.667	64.3333	70.6667	RecName: Full=UDP-glycosyltransferase 84B2; EC=2.4.1.-;
gene-LOC112700672	96	123	96	2842	2479	2902	103	99	73	161	160	161	105	2741	91.6667	160.667	RecName: Full=Temperature-induced lipocalin-1 {ECO:0000303|PubMed:18671872}; Short=AtTIL1 {ECO:0000303|PubMed:18671872};
gene-LOC112700688	46	69	84	427	336	396	41	37	57	55	38	32	66.3333	386.333	45	41.6667	RecName: Full=Temperature-induced lipocalin-1 {ECO:0000303|PubMed:18671872}; Short=AtTIL1 {ECO:0000303|PubMed:18671872};
gene-LOC112700762	87	78	74	1291	1320	1523	82	101	83	95	133	92	79.6667	1378	88.6667	106.667	#N/A
gene-LOC112700888	78	68	64	428	623	465	45	48	47	97	71	82	70	505.333	46.6667	83.3333	RecName: Full=Class V chitinase {ECO:0000303|PubMed:22936594}; Short=AtChiC {ECO:0000303|PubMed:22936594}; EC=3.2.1.14 {ECO:0000269|PubMed:21390509, ECO:0000269|PubMed:22936594}; Flags: Precursor;
gene-LOC112701085	128	152	141	20	23	25	162	129	142	230	202	146	140.333	22.6667	144.333	192.667	RecName: Full=Uncharacterized protein At3g28850;
gene-LOC112701140	912	867	983	83	130	85	670	487	669	648	604	513	920.667	99.3333	608.667	588.333	RecName: Full=Homeobox protein knotted-1-like 3; AltName: Full=Protein KNAT3;
gene-LOC112701145	88	91	116	1046	946	873	30	34	24	129	149	188	98.3333	955	29.3333	155.333	#N/A
gene-LOC112701406	552	762	482	44	26	20	427	483	389	469	816	389	598.667	30	433	558	#N/A
gene-LOC112701440	23	39	45	149	124	166	62	34	66	33	52	28	35.6667	146.333	54	37.6667	#N/A
gene-LOC112701590	854	970	830	139	112	76	665	603	711	793	858	723	884.667	109	659.667	791.333	RecName: Full=Probable sucrose-phosphate synthase; EC=2.4.1.14; AltName: Full=UDP-glucose-fructose-phosphate glucosyltransferase;
gene-LOC112701701	51	45	29	411	1913	249	16	64	45	215	103	148	41.6667	857.667	41.6667	155.333	RecName: Full=NAD(P)H-dependent 6'-deoxychalcone synthase; EC=2.3.1.170;
gene-LOC112701714	110	185	136	23	27	29	129	104	119	143	189	145	143.667	26.3333	117.333	159	#N/A
gene-LOC112701755	410	428	449	53	48	52	313	299	323	311	375	239	429	51	311.667	308.333	RecName: Full=Probable serine/threonine-protein kinase PIX7 {ECO:0000305}; EC=2.7.11.1 {ECO:0000305};
gene-LOC112701756	34	27	49	190	165	160	48	35	53	49	25	36	36.6667	171.667	45.3333	36.6667	RecName: Full=Putative disease resistance protein At4g10780;
gene-LOC112701761	361	457	440	47	29	34	216	238	171	256	327	216	419.333	36.6667	208.333	266.333	RecName: Full=Glucose-1-phosphate adenylyltransferase small subunit 2, chloroplastic; EC=2.7.7.27; AltName: Full=ADP-glucose pyrophosphorylase; AltName: Full=ADP-glucose synthase; AltName: Full=AGPase B; AltName: Full=Alpha-D-glucose-1-phosphate adenyl transferase; Flags: Precursor;
gene-LOC112701762	32	38	28	480	500	514	84	103	52	51	53	56	32.6667	498	79.6667	53.3333	RecName: Full=Transcriptional regulator STERILE APETALA;
gene-LOC112701766	1070	1085	1132	164	164	116	839	686	849	853	858	758	1095.67	148	791.333	823	RecName: Full=Neutral ceramidase 1 {ECO:0000303|PubMed:26150824}; Short=AtNCER1 {ECO:0000303|PubMed:26150824}; Short=N-CDase 1 {ECO:0000303|PubMed:26150824}; Short=NCDase 1 {ECO:0000303|PubMed:26150824}; EC=3.5.1.23 {ECO:0000250|UniProtKB:O06769}; AltName: Full=Acylsphingosine deacylase 1; AltName: Full=N-acylsphingosine amidohydrolase 1; Flags: Precursor;
gene-LOC112701789	134	175	178	1426	1273	1783	202	127	153	93	86	70	162.333	1494	160.667	83	RecName: Full=E3 ubiquitin-protein ligase At4g11680; EC=2.3.2.27; AltName: Full=RING finger protein At4g11680; AltName: Full=RING-type E3 ubiquitin transferase At4g11680 {ECO:0000305};
gene-LOC112701795	434	479	522	28	26	35	569	459	449	328	330	271	478.333	29.6667	492.333	309.667	RecName: Full=Phosphatidylinositol/phosphatidylcholine transfer protein SFH9; AltName: Full=Protein SEC FOURTEEN HOMOLOGS 9; Short=AtSFH9;
gene-LOC112701857	96	64	99	10170	5590	5745	63	45	40	117	70	123	86.3333	7168.33	49.3333	103.333	RecName: Full=ABC transporter C family member 3; Short=ABC transporter ABCC.3; Short=AtABCC3; EC=3.6.3.44; AltName: Full=ATP-energized glutathione S-conjugate pump 3; AltName: Full=Glutathione S-conjugate-transporting ATPase 3; AltName: Full=Multidrug resistance-associated protein 3;
gene-LOC112701861	731	741	656	41230	33016	35606	151	163	155	299	290	288	709.333	36617.3	156.333	292.333	RecName: Full=ABC transporter C family member 3; Short=ABC transporter ABCC.3; Short=AtABCC3; EC=3.6.3.44; AltName: Full=ATP-energized glutathione S-conjugate pump 3; AltName: Full=Glutathione S-conjugate-transporting ATPase 3; AltName: Full=Multidrug resistance-associated protein 3;
gene-LOC112701879	270	368	361	54	51	38	243	253	267	188	280	185	333	47.6667	254.333	217.667	RecName: Full=Probable WRKY transcription factor 20; AltName: Full=WRKY DNA-binding protein 20;
gene-LOC112701889	334	363	334	67	88	66	323	280	277	343	507	310	343.667	73.6667	293.333	386.667	RecName: Full=Tubulin-folding cofactor A; Short=AtTFCA; Short=CFA; AltName: Full=Protein KIESEL; AltName: Full=TCP1-chaperonin cofactor A; AltName: Full=Tubulin-specific chaperone A;
gene-LOC112701892	1498	1958	2237	66	33	67	1476	1672	1408	3177	3386	2707	1897.67	55.3333	1518.67	3090	#N/A
gene-LOC112701924	146	155	158	1010	1585	1766	233	166	215	343	355	398	153	1453.67	204.667	365.333	#N/A
gene-LOC112701943	217	247	220	46	22	29	316	302	301	181	259	181	228	32.3333	306.333	207	RecName: Full=GDSL esterase/lipase At5g55050; EC=3.1.1.-; AltName: Full=Extracellular lipase At5g55050; Flags: Precursor;
gene-LOC112701961	230	230	322	922	1201	1066	225	221	257	72	80	66	260.667	1063	234.333	72.6667	#N/A
gene-LOC112701977	299	386	394	89	81	58	375	334	399	396	386	311	359.667	76	369.333	364.333	#N/A
gene-LOC112701979	123	162	145	41799	43083	55566	54	22	30	13	12	20	143.333	46816	35.3333	15	#N/A
gene-LOC112702011	601	711	721	107	60	71	491	569	481	718	785	713	677.667	79.3333	513.667	738.667	RecName: Full=22.7 kDa class IV heat shock protein; Flags: Precursor;
gene-LOC112702023	324	418	431	85	66	53	848	672	914	581	614	580	391	68	811.333	591.667	#N/A
gene-LOC112702085	180	173	197	34	26	32	204	241	184	130	191	138	183.333	30.6667	209.667	153	#N/A
gene-LOC112702092	41	44	54	593	529	717	83	63	107	70	68	60	46.3333	613	84.3333	66	RecName: Full=Serine--glyoxylate aminotransferase; EC=2.6.1.45 {ECO:0000269|PubMed:18235971, ECO:0000269|PubMed:23098902}; AltName: Full=Alanine--glyoxylate aminotransferase; Short=AGT; EC=2.6.1.44 {ECO:0000269|PubMed:18235971, ECO:0000269|PubMed:23098902}; AltName: Full=Asparagine aminotransferase; EC=2.6.1.-; AltName: Full=Serine--pyruvate aminotransferase; EC=2.6.1.51 {ECO:0000269|PubMed:23098…
gene-LOC112702108	20	25	30	151	126	209	25	19	12	18	15	14	25	162	18.6667	15.6667	#N/A
gene-LOC112702112	225	255	220	1906	1585	1686	248	216	226	252	286	222	233.333	1725.67	230	253.333	RecName: Full=Pentatricopeptide repeat-containing protein At1g80270, mitochondrial; Flags: Precursor;
gene-LOC112702114	176	248	234	1573	1196	1326	121	102	100	270	324	265	219.333	1365	107.667	286.333	RecName: Full=Protein CLT3, chloroplastic {ECO:0000303|PubMed:20080670}; AltName: Full=CRT-like transporter 3 {ECO:0000303|PubMed:20080670}; AltName: Full=Chloroquine-resistance transporter-like transporter 3 {ECO:0000303|PubMed:20080670}; Flags: Precursor;
gene-LOC112702131	2539	2987	2680	211	273	197	2607	2233	2407	2563	3042	2219	2735.33	227	2415.67	2608	RecName: Full=Late embryogenesis abundant protein Lea14-A;
gene-LOC112702132	123	165	134	564	546	717	146	144	120	132	166	109	140.667	609	136.667	135.667	RecName: Full=Protein DGS1, mitochondrial {ECO:0000305}; AltName: Full=Protein DGD1 SUPPRESSOR 1 {ECO:0000303|PubMed:18208519}; Flags: Precursor;
gene-LOC112702137	42	44	34	267	291	341	31	20	36	32	35	24	40	299.667	29	30.3333	RecName: Full=Nuclear transcription factor Y subunit C-3; Short=AtNF-YC-3;
gene-LOC112702142	3561	4231	3863	837	973	769	3543	3455	3257	3954	4856	3378	3885	859.667	3418.33	4062.67	RecName: Full=Elongation factor 1-delta; Short=EF-1-delta; AltName: Full=Elongation factor 1B-beta; AltName: Full=eEF-1B beta;
gene-LOC112702150	842	813	1101	4501	4076	3604	1420	1235	1296	969	1199	966	918.667	4060.33	1317	1044.67	RecName: Full=Probable serine/threonine-protein kinase PBL3 {ECO:0000305}; EC=2.7.11.1 {ECO:0000305}; AltName: Full=PBS1-like protein 3 {ECO:0000303|PubMed:20413097}; AltName: Full=Protein kinase 2B {ECO:0000305};
gene-LOC112702164	2126	2523	2281	331	349	276	2322	2005	2045	2128	2705	1924	2310	318.667	2124	2252.33	RecName: Full=Protein argonaute 4; AltName: Full=Protein OVEREXPRESSOR OF CATIONIC PEROXIDASE 11;
gene-LOC112702185	363	414	407	91	72	76	411	323	327	357	441	359	394.667	79.6667	353.667	385.667	RecName: Full=Very-long-chain enoyl-CoA reductase {ECO:0000305}; EC=1.3.1.93 {ECO:0000305|PubMed:14673020, ECO:0000305|PubMed:15829606}; AltName: Full=Enoyl-CoA reductase; Short=AtECR; AltName: Full=Protein ECERIFERUM 10; AltName: Full=Synaptic glycoprotein SC2-like protein;
gene-LOC112702198	206	204	221	39	19	21	248	230	259	165	231	134	210.333	26.3333	245.667	176.667	RecName: Full=Indole-3-acetaldehyde oxidase; Short=IAA oxidase; EC=1.2.3.7; AltName: Full=Aldehyde oxidase 2; Short=AO-2; Short=AtAO-2; Short=AtAO3;
gene-LOC112702199	143	176	174	36	29	41	170	158	183	179	177	157	164.333	35.3333	170.333	171	RecName: Full=Indole-3-acetaldehyde oxidase; Short=IAA oxidase; EC=1.2.3.7; AltName: Full=Aldehyde oxidase 2; Short=AO-2; Short=AtAO-2; Short=AtAO3;
gene-LOC112702200	698	926	612	53	78	30	436	467	449	495	844	529	745.333	53.6667	450.667	622.667	RecName: Full=Beta-xylosidase/alpha-L-arabinofuranosidase 2 {ECO:0000303|PubMed:17615411, ECO:0000312|EMBL:ABQ45228.1}; AltName: Full=Xylan 1,4-beta-xylosidase/Alpha-L-arabinofuranosidase 2; Short=MsXyl2 {ECO:0000303|PubMed:17615411}; Includes: RecName: Full=Beta-xylosidase; EC=3.2.1.37; AltName: Full=1,4-beta-D-xylan xylohydrolase {ECO:0000250|UniProtKB:P48792}; AltName: Full=Xylan 1,4-beta-xylo…
gene-LOC112702235	66	56	73	1270	1095	1546	74	85	72	54	49	55	65	1303.67	77	52.6667	#N/A
gene-LOC112702245	104	135	170	840	688	661	142	103	95	84	131	118	136.333	729.667	113.333	111	RecName: Full=TMV resistance protein N;
gene-LOC112702252	751	838	696	19	34	32	546	554	465	560	819	452	761.667	28.3333	521.667	610.333	RecName: Full=Glucan endo-1,3-beta-glucosidase 13; EC=3.2.1.39; AltName: Full=(1->3)-beta-glucan endohydrolase 13; Short=(1->3)-beta-glucanase 13; AltName: Full=Beta-1,3-endoglucanase 13; Short=Beta-1,3-glucanase 13; Flags: Precursor;
gene-LOC112702273	417	469	430	92	84	114	372	351	385	430	459	384	438.667	96.6667	369.333	424.333	RecName: Full=E3 ubiquitin-protein ligase BRE1-like 2; EC=2.3.2.27 {ECO:0000269|PubMed:17329563}; AltName: Full=Protein HISTONE MONOUBIQUITINATION 2; Short=AtHUB2; AltName: Full=RING-type E3 ubiquitin transferase BRE1-like 2 {ECO:0000305};
gene-LOC112702305	1985	1245	1157	157	93	151	1997	3154	2162	1178	2017	1541	1462.33	133.667	2437.67	1578.67	RecName: Full=MLP-like protein 43;
gene-LOC112702330	465	467	574	106	63	53	447	473	483	634	709	582	502	74	467.667	641.667	RecName: Full=Laccase-5; EC=1.10.3.2; AltName: Full=Benzenediol:oxygen oxidoreductase 5; AltName: Full=Diphenol oxidase 5; AltName: Full=Urishiol oxidase 5; Flags: Precursor;
gene-LOC112702331	185	214	265	2906	2566	3102	312	256	235	145	129	141	221.333	2858	267.667	138.333	RecName: Full=Dehydration-responsive element-binding protein 2C; Short=Protein DREB2C;
gene-LOC112702332	726	896	925	39	63	59	585	500	495	481	694	409	849	53.6667	526.667	528	RecName: Full=SNF2 domain-containing protein CLASSY 2; AltName: Full=Protein CHROMATIN REMODELING 42;
gene-LOC112702336	707	856	801	52	49	43	854	786	764	957	1099	830	788	48	801.333	962	RecName: Full=Cytosolic endo-beta-N-acetylglucosaminidase 1 {ECO:0000305}; Short=ENGase 1 {ECO:0000305}; EC=3.2.1.96 {ECO:0000269|PubMed:21597164, ECO:0000269|PubMed:21796445}; AltName: Full=Endo-beta-N-acetyglucosaminidase 85A {ECO:0000303|PubMed:21796445}; Short=AtENGase85A {ECO:0000303|PubMed:21796445};
gene-LOC112702337	506	590	557	56	76	91	674	616	649	639	666	511	551	74.3333	646.333	605.333	RecName: Full=Ferritin-2, chloroplastic; EC=1.16.3.1; Flags: Precursor;
gene-LOC112702340	127	125	129	19	20	19	86	87	106	139	136	94	127	19.3333	93	123	RecName: Full=Peptide-N4-(N-acetyl-beta-glucosaminyl)asparagine amidase A; Short=PNGase A; EC=3.5.1.52; AltName: Full=Glycopeptide N-glycosidase; AltName: Full=N-glycanase; Contains: RecName: Full=Peptide-N4-(N-acetyl-beta-glucosaminyl)asparagine amidase A light chain; AltName: Full=PNGase A small chain; AltName: Full=PNGase A subunit B; Contains: RecName: Full=Peptide-N4-(N-acetyl-beta-glucosami…
gene-LOC112702364	296	327	361	67	63	71	335	317	371	301	336	258	328	67	341	298.333	RecName: Full=Anaphase-promoting complex subunit 1; AltName: Full=Cyclosome subunit 1; AltName: Full=Protein EMBRYO DEFECTIVE 2771;
gene-LOC112702366	279	315	290	1369	1140	1376	131	149	126	127	111	105	294.667	1295	135.333	114.333	RecName: Full=Protein ESKIMO 1; AltName: Full=Protein trichome birefringence-like 29;
gene-LOC112702379	1222	1252	1457	124	117	87	1056	975	951	1171	1180	1052	1310.33	109.333	994	1134.33	RecName: Full=Phosphoinositide phospholipase C 2; EC=3.1.4.11; AltName: Full=Phosphoinositide phospholipase PLC2; Short=AtPLC2; Short=PI-PLC2;
gene-LOC112702424	29	30	26	80	137	168	38	19	31	34	29	18	28.3333	128.333	29.3333	27	#N/A
gene-LOC112702425	27664	27301	29707	1129	1454	2678	28552	24069	27071	30730	30522	23838	28224	1753.67	26564	28363.3	RecName: Full=Probable aquaporin PIP-type 7a; AltName: Full=Turgor-responsive protein 31; AltName: Full=Turgor-responsive protein 7a;
gene-LOC112702455	32	29	21	372	467	245	37	22	44	35	42	26	27.3333	361.333	34.3333	34.3333	RecName: Full=18.2 kDa class I heat shock protein;
gene-LOC112702462	507	538	696	41	19	35	720	513	580	282	348	267	580.333	31.6667	604.333	299	RecName: Full=Cucumisin; EC=3.4.21.25; AltName: Allergen=Cuc m 1; Flags: Precursor;
gene-LOC112702472	3273	3635	3479	612	601	522	2567	2238	2355	2657	2776	2382	3462.33	578.333	2386.67	2605	RecName: Full=Mannose-1-phosphate guanylyltransferase 1; EC=2.7.7.13; AltName: Full=GDP-mannose pyrophosphorylase 1; AltName: Full=Protein CYTOKINESIS DEFECTIVE 1; AltName: Full=Protein EMBRYO DEFECTIVE 101; AltName: Full=Protein HYPERSENSITIVE TO AMMONIUM ION 1; AltName: Full=Protein SENSITIVE TO OZONE 1; AltName: Full=Protein VITAMIN C DEFECTIVE 1;
gene-LOC112702519	120	122	124	1192	1286	1647	172	171	146	60	92	43	122	1375	163	65	RecName: Full=Uncharacterized protein At1g66480;
gene-LOC112702523	47	53	46	303	346	543	46	33	46	37	33	27	48.6667	397.333	41.6667	32.3333	RecName: Full=Proline-rich receptor-like protein kinase PERK13; EC=2.7.11.1; AltName: Full=Proline-rich extensin-like receptor kinase 13; Short=AtPERK13; AltName: Full=Protein ROOT HAIR SPECIFIC 10;
gene-LOC112702575	329	359	420	33	26	29	220	151	153	136	124	130	369.333	29.3333	174.667	130	RecName: Full=Zinc finger protein 4 {ECO:0000305};
gene-LOC112702584	170	169	121	23809	22993	27846	120	157	114	69	94	88	153.333	24882.7	130.333	83.6667	RecName: Full=UDP-glycosyltransferase 73C3; EC=2.4.1.-;
gene-LOC112702592	142	147	148	1504	1322	1672	219	164	202	151	144	125	145.667	1499.33	195	140	RecName: Full=Protein REVEILLE 1;
gene-LOC112702604	42	24	51	190	226	179	21	15	16	16	27	9	39	198.333	17.3333	17.3333	RecName: Full=Butyrate--CoA ligase AAE11, peroxisomal; EC=6.2.1.2; AltName: Full=Acyl-activating enzyme 11; AltName: Full=Butyryl-CoA synthetase;
gene-LOC112702617	468	586	559	79	50	36	604	665	708	596	661	428	537.667	55	659	561.667	RecName: Full=Auxin response factor 8; AltName: Full=Protein FRUIT WITHOUT FERTILIZATION;
gene-LOC112702648	1289	1381	1453	179	240	312	1222	1028	1110	1280	1415	1193	1374.33	243.667	1120	1296	RecName: Full=CBS domain-containing protein CBSX3, mitochondrial; Flags: Precursor;
gene-LOC112702663	224	164	145	2521	1723	1842	531	544	600	401	493	345	177.667	2028.67	558.333	413	RecName: Full=Probable LRR receptor-like serine/threonine-protein kinase At1g06840; EC=2.7.11.1; Flags: Precursor;
gene-LOC112702678	239	229	206	26	31	33	137	152	119	137	177	115	224.667	30	136	143	RecName: Full=Transcription factor RF2b;
gene-LOC112702697	534	495	554	3054	2426	2561	647	551	588	541	610	652	527.667	2680.33	595.333	601	RecName: Full=U-box domain-containing protein 4; EC=2.3.2.27; AltName: Full=Plant U-box protein 4; AltName: Full=RING-type E3 ubiquitin transferase PUB4 {ECO:0000305};
gene-LOC112702699	1129	1271	1257	5111	6015	5560	738	488	456	585	691	670	1219	5562	560.667	648.667	RecName: Full=Peroxidase 4 {ECO:0000250|UniProtKB:Q42578}; EC=1.11.1.7; Flags: Precursor;
gene-LOC112702750	455	438	611	45	27	23	489	277	234	457	415	402	501.333	31.6667	333.333	424.667	RecName: Full=Laccase-3; EC=1.10.3.2; AltName: Full=Benzenediol:oxygen oxidoreductase 3; AltName: Full=Diphenol oxidase 3; AltName: Full=Urishiol oxidase 3; Flags: Precursor;
gene-LOC112702759	281	356	398	50	48	51	288	282	293	321	318	273	345	49.6667	287.667	304	RecName: Full=UDP-glycosyltransferase 87A1; EC=2.4.1.-;
gene-LOC112702766	359	466	421	34	39	38	334	357	359	423	530	365	415.333	37	350	439.333	RecName: Full=Cinnamoyl-CoA reductase 1; Short=AtCCR1; EC=1.2.1.44; AltName: Full=Protein IRREGULAR XYLEM 4;
gene-LOC112702774	432	518	459	55	39	60	295	307	300	746	893	658	469.667	51.3333	300.667	765.667	RecName: Full=Cyanate hydratase {ECO:0000255|HAMAP-Rule:MF_03139}; Short=Cyanase {ECO:0000255|HAMAP-Rule:MF_03139}; EC=4.2.1.104 {ECO:0000255|HAMAP-Rule:MF_03139}; AltName: Full=Cyanate hydrolase {ECO:0000255|HAMAP-Rule:MF_03139}; AltName: Full=Cyanate lyase {ECO:0000255|HAMAP-Rule:MF_03139};
gene-LOC112702783	877	1035	1108	56	56	40	731	559	545	625	628	532	1006.67	50.6667	611.667	595	RecName: Full=Ethylene-overproduction protein 1; AltName: Full=Protein ETHYLENE OVERPRODUCER 1; Short=Protein ETO1;
gene-LOC112702805	396	342	482	30	37	29	98	190	195	190	211	173	406.667	32	161	191.333	RecName: Full=Asparagine synthetase [glutamine-hydrolyzing] 1; EC=6.3.5.4; AltName: Full=Glutamine-dependent asparagine synthetase 1;
gene-LOC112702810	867	1058	807	27	35	30	586	636	610	403	492	315	910.667	30.6667	610.667	403.333	RecName: Full=Jacalin-related lectin 3; AltName: Full=Mannose-binding lectin superfamily protein;
gene-LOC112702862	748	837	708	104	122	92	557	531	421	491	654	434	764.333	106	503	526.333	#N/A
gene-LOC112702877	74	42	41	4138	4239	4987	44	37	16	56	45	34	52.3333	4454.67	32.3333	45	RecName: Full=Pathogenesis-related protein 2; AltName: Full=PvPR2;
gene-LOC112702884	85	117	45	3976	7187	9455	59	32	34	48	46	39	82.3333	6872.67	41.6667	44.3333	RecName: Full=Pathogenesis-related protein 2; AltName: Full=PvPR2;
gene-LOC112702889	168	108	138	2851	3823	3685	61	28	86	136	46	64	138	3453	58.3333	82	RecName: Full=Pathogenesis-related protein 2; AltName: Full=PvPR2;
gene-LOC112702904	138	92	50	3934	7564	4543	36	41	54	106	73	58	93.3333	5347	43.6667	79	RecName: Full=Pathogenesis-related protein 2; AltName: Full=PvPR2;
gene-LOC112702914	251	130	99	25583	35526	32584	77	70	77	90	96	63	160	31231	74.6667	83	RecName: Full=Pathogenesis-related protein 2; AltName: Full=PvPR2;
gene-LOC112702920	462	373	405	11049	14677	12802	253	168	169	194	213	151	413.333	12842.7	196.667	186	RecName: Full=Pathogenesis-related protein 2; AltName: Full=PvPR2;
gene-LOC112702957	93	104	101	512	475	383	197	218	144	51	94	44	99.3333	456.667	186.333	63	RecName: Full=Transcription factor MYB78 {ECO:0000303|PubMed:9839469}; AltName: Full=Myb-related protein 78 {ECO:0000303|PubMed:9839469}; Short=AtMYB78 {ECO:0000303|PubMed:9839469};
gene-LOC112702959	933	692	772	86	62	49	2973	2593	2652	1123	1298	932	799	65.6667	2739.33	1117.67	#N/A
gene-LOC112702960	1145	1213	1217	197	221	186	1187	1104	1238	1248	1287	1044	1191.67	201.333	1176.33	1193	RecName: Full=Succinate-semialdehyde dehydrogenase, mitochondrial; Short=At-SSADH1; EC=1.2.1.24; AltName: Full=Aldehyde dehydrogenase family 5 member F1; AltName: Full=NAD(+)-dependent succinic semialdehyde dehydrogenase; Flags: Precursor;
gene-LOC112702962	177	216	225	34	40	35	351	247	275	241	217	242	206	36.3333	291	233.333	#N/A
gene-LOC112702970	1196	1415	1354	282	254	233	1354	1151	1358	1133	1398	1018	1321.67	256.333	1287.67	1183	#N/A
gene-LOC112702980	473	433	527	45	60	26	432	397	389	263	364	272	477.667	43.6667	406	299.667	RecName: Full=Serine carboxypeptidase-like 26 {ECO:0000305}; Short=OsSCP26 {ECO:0000303|PubMed:16895613}; EC=3.4.16.- {ECO:0000305}; AltName: Full=Protein GRAIN SIZE 5 {ECO:0000303|PubMed:22019783}; Flags: Precursor;
gene-LOC112702995	404	475	433	79	49	39	301	253	222	301	300	244	437.333	55.6667	258.667	281.667	RecName: Full=Aspartic proteinase NANA, chloroplast {ECO:0000303|PubMed:22987884}; EC=3.4.23.- {ECO:0000269|PubMed:22987884}; Flags: Precursor;
gene-LOC112703000	458	521	421	69	45	34	733	599	612	817	1026	709	466.667	49.3333	648	850.667	RecName: Full=Protein REDUCED WALL ACETYLATION 2 {ECO:0000303|PubMed:21212300, ECO:0000303|PubMed:21673009}; EC=2.3.1.- {ECO:0000305};
gene-LOC112703001	467	625	570	79	91	77	382	381	360	354	475	310	554	82.3333	374.333	379.667	#N/A
gene-LOC112703014	581	754	627	57	53	63	293	254	243	253	373	254	654	57.6667	263.333	293.333	#N/A
gene-LOC112703021	232	221	217	24	32	26	219	190	182	219	223	201	223.333	27.3333	197	214.333	RecName: Full=(+)-neomenthol dehydrogenase {ECO:0000303|PubMed:18599651}; EC=1.1.1.- {ECO:0000269|PubMed:21169366}; EC=1.1.1.208 {ECO:0000269|PubMed:18599651}; AltName: Full=Menthone:neomenthol reductase; AltName: Full=Short-chain dehydrogenase/reductase 1; Short=AtSDR1;
gene-LOC112703032	1095	1257	1233	60	93	81	1237	1058	974	802	948	777	1195	78	1089.67	842.333	#N/A
gene-LOC112703034	622	673	574	60	44	67	519	413	441	352	429	290	623	57	457.667	357	RecName: Full=Myosin-12; AltName: Full=Myosin XI F; Short=AtXIF;
gene-LOC112703044	233	260	262	58	51	34	266	243	207	289	333	237	251.667	47.6667	238.667	286.333	RecName: Full=UPF0678 fatty acid-binding protein-like protein At1g79260;
gene-LOC112703058	734	794	860	84	98	62	428	413	388	435	373	304	796	81.3333	409.667	370.667	RecName: Full=O-fucosyltransferase 20 {ECO:0000305}; Short=O-FucT-20 {ECO:0000305}; EC=2.4.1.- {ECO:0000305}; AltName: Full=O-fucosyltransferase family protein {ECO:0000305};
gene-LOC112703086	629	746	702	42	78	55	379	344	421	367	463	364	692.333	58.3333	381.333	398	RecName: Full=ATP-dependent 6-phosphofructokinase 3 {ECO:0000255|HAMAP-Rule:MF_03186}; Short=ATP-PFK 3 {ECO:0000255|HAMAP-Rule:MF_03186}; Short=Phosphofructokinase 3 {ECO:0000255|HAMAP-Rule:MF_03186}; EC=2.7.1.11 {ECO:0000255|HAMAP-Rule:MF_03186}; AltName: Full=Phosphohexokinase 3 {ECO:0000255|HAMAP-Rule:MF_03186};
gene-LOC112703088	609	686	678	90	82	109	1366	1236	1329	735	786	753	657.667	93.6667	1310.33	758	RecName: Full=Auxin-responsive protein IAA26; AltName: Full=Indoleacetic acid-induced protein 26; AltName: Full=Phytochrome-associated protein 1;
gene-LOC112703094	565	777	610	109	122	89	608	593	528	686	849	608	650.667	106.667	576.333	714.333	RecName: Full=Galactokinase; EC=2.7.1.6; AltName: Full=Galactose kinase;
gene-LOC112703101	67	49	55	257	230	182	28	33	15	47	53	40	57	223	25.3333	46.6667	#N/A
gene-LOC112703107	534	635	451	79	69	28	413	372	399	488	568	376	540	58.6667	394.667	477.333	RecName: Full=Squalene synthase; Short=SQS; Short=SS; EC=2.5.1.21; AltName: Full=FPP:FPP farnesyltransferase; AltName: Full=Farnesyl-diphosphate farnesyltransferase;
gene-LOC112703125	178	233	192	43	33	32	233	160	140	165	250	139	201	36	177.667	184.667	RecName: Full=Phosphatidylinositol/phosphatidylcholine transfer protein SFH3; AltName: Full=Protein SEC FOURTEEN HOMOLOGS 3; Short=AtSFH3;
gene-LOC112703138	649	784	713	81	107	111	722	650	657	650	768	559	715.333	99.6667	676.333	659	RecName: Full=Glucan endo-1,3-beta-D-glucosidase; EC=3.2.1.39; AltName: Full=Major pollen allergen Ole e 9; AltName: Allergen=Ole e 9; Flags: Precursor;
gene-LOC112703140	311	408	399	70	95	57	353	319	338	392	397	339	372.667	74	336.667	376	RecName: Full=Ras-related protein Rab7;
gene-LOC112703142	11159	11694	11975	50	46	69	15467	14004	12210	18044	20693	14938	11609.3	55	13893.7	17891.7	RecName: Full=Organ-specific protein S2;
gene-LOC112703157	635	756	563	73	71	84	381	464	402	324	533	311	651.333	76	415.667	389.333	RecName: Full=DNA replication licensing factor MCM2; EC=3.6.4.12; AltName: Full=Minichromosome maintenance protein 2;
gene-LOC112703175	1716	2139	1943	135	87	188	2042	2246	2121	4038	4445	3461	1932.67	136.667	2136.33	3981.33	RecName: Full=Annexin D1; AltName: Full=AnnAt1; AltName: Full=Annexin A1;
gene-LOC112703179	762	1038	866	93	110	65	626	610	540	606	1001	650	888.667	89.3333	592	752.333	RecName: Full=Enoyl-[acyl-carrier-protein] reductase [NADH], chloroplastic; Short=ENR; EC=1.3.1.9; AltName: Full=NADH-dependent enoyl-ACP reductase 1; AltName: Full=Protein MOSAIC DEATH 1; Flags: Precursor;
gene-LOC112703182	873	941	902	147	130	104	2084	1784	1775	1328	1463	1218	905.333	127	1881	1336.33	RecName: Full=Probable protein phosphatase 2C 42; Short=AtPP2C42; EC=3.1.3.16;
gene-LOC112703190	182	222	168	1878	1076	890	350	371	346	232	429	260	190.667	1281.33	355.667	307	RecName: Full=7-deoxyloganetin glucosyltransferase; EC=2.4.1.324; AltName: Full=Genipin glucosyltransferase; AltName: Full=UDP-glucose glucosyltransferase 2; Short=GjUGT2; AltName: Full=UDP-glycosyltransferase 85A24;
gene-LOC112703239	1217	1968	1345	184	241	125	1524	1482	1126	1089	1807	1276	1510	183.333	1377.33	1390.67	RecName: Full=Lectin; AltName: Full=Agglutinin; AltName: Full=BMA; Contains: RecName: Full=Lectin beta chain; Contains: RecName: Full=Lectin alpha chain;
gene-LOC112703241	840	1525	1025	82	93	39	1303	1248	1118	714	1070	775	1130	71.3333	1223	853	#N/A
gene-LOC112703245	4246	4451	4890	823	866	782	5175	4628	5110	3806	3930	3108	4529	823.667	4971	3614.67	RecName: Full=Transcription factor bHLH145; AltName: Full=Basic helix-loop-helix protein 145; Short=AtbHLH145; Short=bHLH 145; AltName: Full=Transcription factor EN 131; AltName: Full=bHLH transcription factor bHLH145;
gene-LOC112703250	635	741	643	102	49	70	560	478	479	510	703	473	673	73.6667	505.667	562	#N/A
gene-LOC112703260	177	125	146	469	605	1200	507	329	416	134	107	98	149.333	758	417.333	113	RecName: Full=Beta carbonic anhydrase 5, chloroplastic; Short=AtbCA5; Short=AtbetaCA5; EC=4.2.1.1; AltName: Full=Beta carbonate dehydratase 5; Flags: Precursor;
gene-LOC112703265	405	291	375	4945	4609	5468	279	228	264	263	298	271	357	5007.33	257	277.333	#N/A
gene-LOC112703272	264	275	288	63	44	34	256	219	236	200	242	219	275.667	47	237	220.333	RecName: Full=Aldehyde dehydrogenase 22A1; EC=1.2.1.3; AltName: Full=Novel aldehyde dehydrogenase family 22 member A1; Flags: Precursor;
gene-LOC112703318	2695	3150	3162	228	236	240	2929	2869	2752	2871	3275	2337	3002.33	234.667	2850	2827.67	RecName: Full=Auxin-responsive protein IAA9; AltName: Full=Indoleacetic acid-induced protein 9;
gene-LOC112703319	239	264	304	28	35	28	275	258	291	262	319	202	269	30.3333	274.667	261	RecName: Full=Probable glycosyltransferase At5g03795; EC=2.4.-.-;
gene-LOC112703324	30	44	52	130	139	295	40	62	45	23	48	36	42	188	49	35.6667	RecName: Full=Protein DETOXIFICATION 48 {ECO:0000303|PubMed:11739388}; Short=AtDTX48 {ECO:0000303|PubMed:11739388}; AltName: Full=Multidrug and toxic compound extrusion protein 48 {ECO:0000305}; Short=MATE protein 48 {ECO:0000305}; AltName: Full=Protein ABNORMAL SHOOT 4 {ECO:0000303|PubMed:26160579}; AltName: Full=Protein BUSH-AND-CHLOROTIC-DWARF 1 {ECO:0000303|PubMed:22150160}; Short=Protein BCD…
gene-LOC112703341	384	442	422	35	20	22	310	274	262	314	263	216	416	25.6667	282	264.333	RecName: Full=Probable inactive receptor kinase At5g58300; Flags: Precursor;
gene-LOC112703358	631	780	742	82	142	115	614	523	488	551	722	461	717.667	113	541.667	578	RecName: Full=Dihydrolipoyl dehydrogenase 1, chloroplastic; Short=ptLPD1; EC=1.8.1.4; AltName: Full=Dihydrolipoamide dehydrogenase 1; AltName: Full=Protein LIPOAMIDE DEHYDROGENASE 1; AltName: Full=Pyruvate dehydrogenase complex E3 subunit 1; Short=E3-1; Short=PDC-E3 1; Flags: Precursor;
gene-LOC112703425	54	62	32	19632	13559	12778	12	19	10	23	51	17	49.3333	15323	13.6667	30.3333	RecName: Full=Protein translation factor SUI1 homolog;
gene-LOC112703443	230	200	328	31	40	20	284	309	261	475	444	276	252.667	30.3333	284.667	398.333	RecName: Full=Probable glutathione S-transferase parC; EC=2.5.1.18; AltName: Full=Auxin-regulated protein parC;
gene-LOC112703444	37	32	37	273	230	229	44	39	27	38	73	51	35.3333	244	36.6667	54	RecName: Full=Probable glutathione S-transferase; EC=2.5.1.18; AltName: Full=Auxin-induced protein PCNT107;
gene-LOC112703459	620	836	619	85	98	83	479	535	462	495	795	503	691.667	88.6667	492	597.667	RecName: Full=RuBisCO large subunit-binding protein subunit beta, chloroplastic; AltName: Full=60 kDa chaperonin subunit beta; AltName: Full=CPN-60 beta; Flags: Precursor;
gene-LOC112703470	241	326	289	828	1173	1724	329	295	261	280	201	238	285.333	1241.67	295	239.667	RecName: Full=Gibberellin 2-beta-dioxygenase 1; EC=1.14.11.13; AltName: Full=GA 2-oxidase 1; AltName: Full=Gibberellin 2-beta-hydroxylase 1; AltName: Full=Gibberellin 2-oxidase 1; AltName: Full=Protein SLENDER;
gene-LOC112703481	791	922	969	119	92	106	837	759	770	700	722	554	894	105.667	788.667	658.667	RecName: Full=Persulfide dioxygenase ETHE1 homolog, mitochondrial; EC=1.13.11.18 {ECO:0000269|PubMed:22786886}; AltName: Full=Glyoxalase II; Short=Glx II; AltName: Full=Sulfur dioxygenase ETHE1; Flags: Precursor;
gene-LOC112703523	195	236	228	50	55	41	210	207	195	213	279	204	219.667	48.6667	204	232	#N/A
gene-LOC112703526	645	712	650	94	84	157	476	423	454	607	639	446	669	111.667	451	564	RecName: Full=Alpha,alpha-trehalose-phosphate synthase [UDP-forming] 1; EC=2.4.1.15; AltName: Full=Trehalose-6-phosphate synthase 1; Short=AtTPS1;
gene-LOC112703534	4156	3417	3255	57872	82770	60702	4000	2433	2521	4592	4866	4736	3609.33	67114.7	2984.67	4731.33	RecName: Full=Pathogenesis-related protein 2; AltName: Full=PvPR2;
gene-LOC112703537	504	524	605	80	101	82	598	436	467	573	554	429	544.333	87.6667	500.333	518.667	RecName: Full=1-aminocyclopropane-1-carboxylate oxidase homolog 1;
gene-LOC112703541	2725	2110	2336	25701	32334	26973	1653	1185	1143	1595	2165	1518	2390.33	28336	1327	1759.33	RecName: Full=Pathogenesis-related protein 2; AltName: Full=PvPR2;
gene-LOC112703549	688	576	583	8588	11364	10053	641	417	419	590	723	559	615.667	10001.7	492.333	624	RecName: Full=Pathogenesis-related protein 2; AltName: Full=PvPR2;
gene-LOC112703558	1112	1032	977	256	295	170	1323	1040	974	1017	1312	895	1040.33	240.333	1112.33	1074.67	RecName: Full=Probable leucine-rich repeat receptor-like serine/threonine-protein kinase At3g14840; EC=2.7.11.1; Flags: Precursor;
gene-LOC112703559	483	597	455	66	49	49	514	477	456	405	542	361	511.667	54.6667	482.333	436	RecName: Full=Protein HEAT INTOLERANT 4 {ECO:0000303|PubMed:23408827};
gene-LOC112703561	27	30	28	338	540	405	34	26	27	15	26	27	28.3333	427.667	29	22.6667	RecName: Full=Probable leucine-rich repeat receptor-like serine/threonine-protein kinase At3g14840; EC=2.7.11.1; Flags: Precursor;
gene-LOC112703571	891	852	879	5123	4542	4685	945	970	835	489	611	521	874	4783.33	916.667	540.333	RecName: Full=Probable LRR receptor-like serine/threonine-protein kinase At1g53430; EC=2.7.11.1; Flags: Precursor;
gene-LOC112703590	248	312	308	55	48	31	290	260	265	304	326	211	289.333	44.6667	271.667	280.333	RecName: Full=Protein SUPPRESSOR OF QUENCHING 1, chloroplastic {ECO:0000303|PubMed:23818601}; EC=3.1.3.- {ECO:0000250|UniProtKB:P95649}; Flags: Precursor;
gene-LOC112703611	913	855	830	12779	10796	13187	1605	1580	1370	1659	1751	1644	866	12254	1518.33	1684.67	RecName: Full=EP1-like glycoprotein 3 {ECO:0000303|PubMed:15276441}; AltName: Full=Curculin-like (Mannose-binding) lectin family protein {ECO:0000303|PubMed:23738689}; AltName: Full=Putative receptor-like protein kinase-like protein {ECO:0000303|PubMed:12833529}; Flags: Precursor;
gene-LOC112703620	512	632	542	89	73	63	476	457	398	553	696	405	562	75	443.667	551.333	RecName: Full=TPR repeat-containing thioredoxin TTL1; AltName: Full=Tetratricopeptide repeat thioredoxin-like 1;
gene-LOC112703640	197	255	178	36	30	19	241	215	226	201	255	169	210	28.3333	227.333	208.333	RecName: Full=Basic leucine zipper 34 {ECO:0000303|PubMed:11906833}; Short=AtbZIP34 {ECO:0000303|PubMed:11906833}; Short=bZIP protein 34;
gene-LOC112703853	28	23	23	142	185	201	33	35	49	35	33	28	24.6667	176	39	32	#N/A
gene-LOC112703972	116	195	134	26	27	19	162	159	160	176	196	148	148.333	24	160.333	173.333	RecName: Full=Xyloglucan 6-xylosyltransferase 2; Short=AtXT2; EC=2.4.2.39; AltName: Full=Putative glycosyltransferase 2; Short=AtGT2; EC=2.4.-.-;
gene-LOC112703976	157	155	146	604	832	845	119	98	114	82	146	81	152.667	760.333	110.333	103	RecName: Full=Elicitor-responsive protein 1; Short=OsERG1 {ECO:0000303|PubMed:23456295}; AltName: Full=17 kDa phloem protein; AltName: Full=Fungal elicitor immediate early-responsive gene 1 protein; Short=FIERG1; AltName: Full=RPP17;
gene-LOC112704075	187	210	181	40	30	32	171	165	164	204	242	166	192.667	34	166.667	204	RecName: Full=Probable xyloglucan galactosyltransferase GT19 {ECO:0000305}; EC=2.4.1.- {ECO:0000305}; AltName: Full=Glycosyltransferase 19 {ECO:0000303|PubMed:15020758}; Short=AtGT19 {ECO:0000303|PubMed:15020758};
gene-LOC112704823	482	524	559	36	22	37	674	579	529	548	793	562	521.667	31.6667	594	634.333	RecName: Full=Vesicle-associated protein 1-3; AltName: Full=Plant VAP homolog 13; Short=AtPVA13; AltName: Full=VAMP-associated protein 1-3; Contains: RecName: Full=Vesicle-associated protein 1-3, N-terminally processed;
gene-LOC112704968	634	658	591	45	42	42	559	442	462	568	666	450	627.667	43	487.667	561.333	RecName: Full=Probable 1-deoxy-D-xylulose-5-phosphate synthase, chloroplastic; Short=1-deoxyxylulose-5-phosphate synthase; Short=DXP synthase; Short=DXPS; EC=2.2.1.7; AltName: Full=CapTKT2; Flags: Precursor;
gene-LOC112705061	390	597	408	1524	1902	4322	386	198	473	334	163	691	465	2582.67	352.333	396	RecName: Full=Pyruvate, phosphate dikinase, chloroplastic; EC=2.7.9.1 {ECO:0000250|UniProtKB:P11155}; AltName: Full=Pyruvate, orthophosphate dikinase; Flags: Precursor;
gene-LOC112705064	152	155	181	1261	1859	1117	74	77	71	90	80	88	162.667	1412.33	74	86	#N/A
gene-LOC112705133	378	322	323	42	38	35	202	182	163	244	190	202	341	38.3333	182.333	212	#N/A
gene-LOC112705224	6243	8271	5234	119	117	36	6274	5925	4996	2935	3950	2700	6582.67	90.6667	5731.67	3195	RecName: Full=Primary amine oxidase; EC=1.4.3.21 {ECO:0000250|UniProtKB:P12807}; AltName: Full=Amine oxidase [copper-containing]; Flags: Precursor;
gene-LOC112705240	77	77	77	313	274	432	106	75	136	83	81	63	77	339.667	105.667	75.6667	RecName: Full=Serine acetyltransferase 3, mitochondrial; Short=AtSAT-3; Short=AtSERAT2;2; Short=SAT-m; EC=2.3.1.30; Flags: Precursor;
gene-LOC112705368	677	818	874	180	197	139	828	788	818	856	1027	790	789.667	172	811.333	891	RecName: Full=Endo-1,3;1,4-beta-D-glucanase; EC=3.2.1.-; Flags: Precursor;
gene-LOC112705392	1776	1527	1316	18001	16129	16404	1314	1383	1110	781	930	914	1539.67	16844.7	1269	875	#N/A
gene-LOC112705443	184	202	235	66	44	24	308	213	216	264	277	183	207	44.6667	245.667	241.333	RecName: Full=Adenylate isopentenyltransferase 5, chloroplastic; Short=AtIPT5; EC=2.5.1.112; AltName: Full=Adenylate dimethylallyltransferase 5; AltName: Full=Cytokinin synthase 5; Flags: Precursor;
gene-LOC112705466	276	320	374	44	29	29	148	153	111	171	164	131	323.333	34	137.333	155.333	#N/A
gene-LOC112705478	181	201	216	45	31	22	255	311	282	210	230	226	199.333	32.6667	282.667	222	#N/A
gene-LOC112705505	593	754	682	69	64	67	289	324	264	355	582	325	676.333	66.6667	292.333	420.667	RecName: Full=Heavy metal-associated isoprenylated plant protein 32 {ECO:0000303|PubMed:21072340, ECO:0000303|PubMed:23368984}; Short=AtHIP32 {ECO:0000303|PubMed:21072340, ECO:0000303|PubMed:23368984}; Flags: Precursor;
gene-LOC112705523	688	710	677	105	93	84	3716	3128	3301	2056	2707	1641	691.667	94	3381.67	2134.67	RecName: Full=Remorin; AltName: Full=pp34;
gene-LOC112705537	239	271	214	32	29	65	142	161	155	155	274	157	241.333	42	152.667	195.333	#N/A
gene-LOC112705540	225	279	246	53	53	52	542	428	548	462	457	354	250	52.6667	506	424.333	#N/A
gene-LOC112705562	3260	3965	3843	541	455	784	2167	2060	2347	3232	3068	2510	3689.33	593.333	2191.33	2936.67	RecName: Full=Stem-specific protein TSJT1;
gene-LOC112705587	491	458	500	36	51	57	511	409	413	563	549	501	483	48	444.333	537.667	RecName: Full=Beta-glucosidase 46; Short=AtBGLU46; EC=3.2.1.21; Flags: Precursor;
gene-LOC112705647	137	229	154	35	22	31	120	140	120	133	230	98	173.333	29.3333	126.667	153.667	#N/A
gene-LOC112705648	1704	2015	1599	218	146	159	1381	1373	1171	1437	1708	1241	1772.67	174.333	1308.33	1462	RecName: Full=Tubulin beta-6 chain; AltName: Full=Beta-6-tubulin;
gene-LOC112705649	2994	3748	2792	606	527	420	2238	1925	1861	2352	3138	2294	3178	517.667	2008	2594.67	RecName: Full=Endoplasmin homolog {ECO:0000305}; AltName: Full=Glucose-regulated protein 94 homolog {ECO:0000303|PubMed:11867518}; Short=GRP-94 homolog {ECO:0000303|PubMed:11867518}; AltName: Full=Heat shock protein 90-7 {ECO:0000305}; Short=AtHSP90.7 {ECO:0000305}; Short=AtHsp90-7 {ECO:0000303|PubMed:11599565}; AltName: Full=Protein SHEPHERD {ECO:0000303|PubMed:11867518}; Flags: Precursor;
gene-LOC112705666	561	673	667	85	71	69	805	673	800	1373	1296	1210	633.667	75	759.333	1293	#N/A
gene-LOC112705672	886	1113	928	223	163	217	1187	1110	1242	1154	1367	945	975.667	201	1179.67	1155.33	RecName: Full=24-methylenesterol C-methyltransferase 2; Short=24-sterol C-methyltransferase 2; Short=Sterol-C-methyltransferase 2; EC=2.1.1.143; AltName: Full=Protein COTYLEDON VASCULAR PATTERN 1;
gene-LOC112705682	645	683	839	124	180	146	757	600	798	796	903	813	722.333	150	718.333	837.333	RecName: Full=Acylamino-acid-releasing enzyme 1 {ECO:0000305}; Short=AARE1 {ECO:0000305}; EC=3.4.19.1 {ECO:0000305};
gene-LOC112705684	814	962	910	20	38	41	801	839	759	832	1186	692	895.333	33	799.667	903.333	RecName: Full=L-ascorbate oxidase homolog; EC=1.10.3.-; Flags: Precursor;
gene-LOC112705723	607	669	690	139	138	108	568	570	548	589	662	504	655.333	128.333	562	585	RecName: Full=F-box/kelch-repeat protein At5g42350;
gene-LOC112705726	407	577	482	78	49	34	356	310	376	431	510	383	488.667	53.6667	347.333	441.333	RecName: Full=Glutamate receptor 3.3; AltName: Full=Ligand-gated ion channel 3.3; Flags: Precursor;
gene-LOC112705729	8550	9907	10609	57	95	96	8223	8222	7640	14805	14749	11221	9688.67	82.6667	8028.33	13591.7	RecName: Full=Peroxidase 42; Short=Atperox P42; EC=1.11.1.7; AltName: Full=ATP1a/ATP1b; AltName: Full=PRXR1; Flags: Precursor;
gene-LOC112705742	174	149	183	38	22	31	130	118	130	157	138	116	168.667	30.3333	126	137	RecName: Full=SWI/SNF complex subunit SWI3B; Short=AtSWI3B; AltName: Full=Transcription regulatory protein SWI3B;
gene-LOC112705774	334	387	366	45	70	50	359	323	338	297	340	284	362.333	55	340	307	RecName: Full=Probable histone chaperone ASF1A; AltName: Full=Anti-silencing function protein 1-like protein a; Short=Anti-silencing function 1a protein; AltName: Full=S-locus protein 7; Short=AtSP7; AltName: Full=Silencing group A protein 2;
gene-LOC112705775	309	377	305	69	55	64	451	444	451	371	517	348	330.333	62.6667	448.667	412	RecName: Full=MLO-like protein 1; Short=AtMlo1; AltName: Full=MLO protein homolog 1; Short=AtMlo-H1;
gene-LOC112705784	153	216	207	38	25	40	248	199	222	195	234	180	192	34.3333	223	203	RecName: Full=mRNA-decapping enzyme subunit 2; Short=AtDCP2; Short=Protein DECAPPING 2; EC=3.6.1.62; AltName: Full=M(7)GpppN-mRNA hydrolase DCP2; AltName: Full=Protein TRIDENT;
gene-LOC112705791	121	142	156	407	582	917	103	84	106	85	79	86	139.667	635.333	97.6667	83.3333	RecName: Full=Cytochrome P450 82A1; EC=1.14.-.-; AltName: Full=CYPLXXXII; Flags: Fragment;
gene-LOC112705816	146	149	153	706	664	797	182	149	152	170	164	129	149.333	722.333	161	154.333	#N/A
gene-LOC112705817	302	270	294	71	65	33	248	192	212	559	557	393	288.667	56.3333	217.333	503	#N/A
gene-LOC112705834	198	190	168	45	38	30	455	398	438	582	665	428	185.333	37.6667	430.333	558.333	RecName: Full=Probable protein phosphatase 2C 12; Short=AtPP2C12; EC=3.1.3.16;
gene-LOC112705847	236	234	271	1305	953	1047	144	144	122	236	271	232	247	1101.67	136.667	246.333	#N/A
gene-LOC112705852	896	1061	995	28	29	19	626	610	514	564	686	480	984	25.3333	583.333	576.667	RecName: Full=Glucan endo-1,3-beta-glucosidase 1; EC=3.2.1.39; AltName: Full=(1->3)-beta-glucan endohydrolase 1; Short=(1->3)-beta-glucanase 1; AltName: Full=Beta-1,3-endoglucanase 1; Short=Beta-1,3-glucanase 1; Flags: Precursor;
gene-LOC112705883	182	213	205	33	46	38	260	217	215	204	198	154	200	39	230.667	185.333	RecName: Full=Dof zinc finger protein DOF3.7; Short=AtDOF3.7; AltName: Full=Dof affecting germination 1; AltName: Full=RolB domain B factor a; AltName: Full=Transcription factor BBFa; Short=AtBBFa;
gene-LOC112705902	351	380	382	8084	7773	10868	127	124	131	57	69	63	371	8908.33	127.333	63	RecName: Full=Probable F-box protein At4g22030;
gene-LOC112705918	269	239	282	1285	1060	1101	328	273	274	233	213	205	263.333	1148.67	291.667	217	RecName: Full=Probable plastid-lipid-associated protein 14, chloroplastic; Short=AtPap14; AltName: Full=Fibrillin-11; AltName: Full=OBP3-responsive protein 1; Flags: Precursor;
gene-LOC112705924	434	380	434	100	88	84	351	315	323	461	421	417	416	90.6667	329.667	433	#N/A
gene-LOC112705925	185	227	205	38	40	37	174	199	196	192	255	188	205.667	38.3333	189.667	211.667	RecName: Full=Phosphomevalonate kinase, peroxisomal {ECO:0000305}; EC=2.7.4.2 {ECO:0000305}; AltName: Full=5-phosphomevalonate kinase {ECO:0000303|PubMed:21655959}; Short=AtPMK {ECO:0000303|PubMed:21655959};
gene-LOC112705947	212	193	245	1595	1807	1514	88	65	78	146	97	202	216.667	1638.67	77	148.333	RecName: Full=Probable WRKY transcription factor 41; AltName: Full=WRKY DNA-binding protein 41;
gene-LOC112705980	458	487	405	84	65	59	1874	1555	1808	1463	1657	1101	450	69.3333	1745.67	1407	RecName: Full=Calcium permeable stress-gated cation channel 1; Short=AtCSC1;
gene-LOC112706026	608	715	440	73	65	39	234	220	166	327	506	356	587.667	59	206.667	396.333	RecName: Full=1-aminocyclopropane-1-carboxylate oxidase 5; Short=ACC oxidase 5; Short=AtACO5; EC=1.14.17.4;
gene-LOC112706031	6787	7109	8010	1209	1289	869	22677	19030	20813	16307	17053	14170	7302	1122.33	20840	15843.3	RecName: Full=Amino acid permease 3; AltName: Full=Amino acid transporter AAP3;
gene-LOC112706033	1036	1022	1266	163	143	128	752	694	786	1121	858	796	1108	144.667	744	925	#N/A
gene-LOC112706051	539	580	679	142	129	125	519	461	468	841	1073	710	599.333	132	482.667	874.667	RecName: Full=Nitrate regulatory gene2 protein {ECO:0000303|PubMed:26744214}; Short=NRG2 protein {ECO:0000303|PubMed:26744214};
gene-LOC112706057	2667	2609	2639	35302	31419	32844	6956	7151	7067	4859	5236	4527	2638.33	33188.3	7058	4874	RecName: Full=NAC domain-containing protein 2; Short=ANAC002;
gene-LOC112706059	43	34	52	710	719	1096	74	48	42	37	71	28	43	841.667	54.6667	45.3333	RecName: Full=E3 ubiquitin ligase BIG BROTHER-related; Short=AtBBR; EC=2.3.2.27 {ECO:0000250|UniProtKB:Q8L649}; AltName: Full=RING-type E3 ubiquitin transferase BIG BROTHER-related {ECO:0000305};
gene-LOC112706090	213	293	298	33	27	19	238	207	234	262	313	199	268	26.3333	226.333	258	RecName: Full=EH domain-containing protein 2 {ECO:0000303|PubMed:18547399}; Short=AtEHD2 {ECO:0000303|PubMed:18547399}; EC=3.6.5.2 {ECO:0000255|PROSITE-ProRule:PRU00758};
gene-LOC112706098	348	405	464	94	75	93	583	516	680	457	457	399	405.667	87.3333	593	437.667	#N/A
gene-LOC112706114	1578	1664	2048	207	185	324	59	115	112	27	54	55	1763.33	238.667	95.3333	45.3333	RecName: Full=Inducible nitrate reductase [NADH] 2; Short=NR; EC=1.7.1.1;
gene-LOC112706127	53	46	57	527	623	514	69	71	52	123	85	77	52	554.667	64	95	RecName: Full=Serine hydroxymethyltransferase 7; Short=AtSHMT7; EC=2.1.2.1; AltName: Full=Glycine hydroxymethyltransferase 7; AltName: Full=Serine methylase 7;
gene-LOC112706138	365	434	411	63	64	29	302	335	311	281	363	256	403.333	52	316	300	#N/A
gene-LOC112706151	3483	4111	3673	319	312	296	4516	4383	4179	4733	5544	4163	3755.67	309	4359.33	4813.33	RecName: Full=Protein DOWNSTREAM OF FLC; Short=AtDFC; AltName: Full=Pollen allergen-like protein; Flags: Precursor;
gene-LOC112706155	493	549	571	38	30	33	356	409	352	398	468	382	537.667	33.6667	372.333	416	RecName: Full=Probable beta-D-xylosidase 7; Short=AtBXL7; EC=3.2.1.-; Flags: Precursor;
gene-LOC112706157	3057	3202	3128	828	530	702	17044	11824	15615	8869	10281	7671	3129	686.667	14827.7	8940.33	RecName: Full=Katanin p80 WD40 repeat-containing subunit B1 homolog {ECO:0000255|HAMAP-Rule:MF_03022};
gene-LOC112706163	4004	4308	4878	378	386	374	5537	4274	4381	3628	4299	3496	4396.67	379.333	4730.67	3807.67	RecName: Full=Inactive TPR repeat-containing thioredoxin TTL3; AltName: Full=Tetratricopeptide repeat thioredoxin-like 3; AltName: Full=VH1-interacting TPR-containing protein;
gene-LOC112706167	721	874	845	83	77	75	656	575	676	686	888	566	813.333	78.3333	635.667	713.333	RecName: Full=DNA oxidative demethylase ALKBH2; EC=1.14.11.33; AltName: Full=Alkylated DNA repair protein alkB homolog 2; AltName: Full=Alpha-ketoglutarate-dependent dioxygenase alkB homolog 2;
gene-LOC112706178	152	159	128	705	733	989	128	116	121	103	78	97	146.333	809	121.667	92.6667	RecName: Full=Probable protein phosphatase 2C 10; Short=AtPP2C10; EC=3.1.3.16;
gene-LOC112706181	1130	1211	1294	247	181	185	3215	3136	3293	2437	2382	1840	1211.67	204.333	3214.67	2219.67	#N/A
gene-LOC112706199	121	95	111	1616	1447	1423	105	76	67	136	158	131	109	1495.33	82.6667	141.667	#N/A
gene-LOC112706217	415	548	560	75	50	62	356	341	330	506	609	526	507.667	62.3333	342.333	547	RecName: Full=Transport inhibitor response 1-like protein; Short=TIR1-like protein;
gene-LOC112706225	214	316	247	29	55	24	160	155	116	151	270	168	259	36	143.667	196.333	RecName: Full=Cyclin-D2-1; AltName: Full=Cyclin-delta-2; Short=Cyclin-d2; AltName: Full=G1/S-specific cyclin-D2-1; Short=CycD2;1;
gene-LOC112706226	1190	1392	1353	95	108	91	1437	1297	1596	1526	1574	1166	1311.67	98	1443.33	1422	RecName: Full=14-3-3-like protein B; AltName: Full=SGF14B; Flags: Fragment;
gene-LOC112706236	153	156	113	510	624	580	58	48	60	96	106	96	140.667	571.333	55.3333	99.3333	RecName: Full=AT-hook motif nuclear-localized protein 17 {ECO:0000312|EMBL:FAA00288.1};
gene-LOC112706252	127	181	164	35	23	38	232	175	192	230	236	185	157.333	32	199.667	217	RecName: Full=Double-stranded RNA-binding protein 1; AltName: Full=Protein HYPONASTIC LEAVES 1; AltName: Full=dsRNA-binding protein 1; Short=AtDRB1;
gene-LOC112706274	99	108	107	20	24	19	131	127	116	144	118	90	104.667	21	124.667	117.333	RecName: Full=MADS-box transcription factor 27; AltName: Full=OsMADS27; AltName: Full=RMADS218;
gene-LOC112706275	2087	1945	1905	268	273	256	2516	1999	2211	2486	2873	2099	1979	265.667	2242	2486	RecName: Full=Cytochrome b561 and DOMON domain-containing protein At5g47530; AltName: Full=Protein b561A.tha10; Flags: Precursor;
gene-LOC112706280	363	367	395	38	43	40	479	382	407	364	415	324	375	40.3333	422.667	367.667	RecName: Full=Phosphoglycerate mutase-like protein 1 {ECO:0000305};
gene-LOC112706284	369	390	430	25	20	43	475	484	503	355	391	278	396.333	29.3333	487.333	341.333	RecName: Full=Auxin-responsive protein IAA9; AltName: Full=Indoleacetic acid-induced protein 9;
gene-LOC112706300	533	563	589	60	30	42	444	353	385	353	312	281	561.667	44	394	315.333	RecName: Full=Receptor protein-tyrosine kinase CEPR1 {ECO:0000303|PubMed:25324386}; EC=2.7.10.1 {ECO:0000255|PROSITE-ProRule:PRU10027}; AltName: Full=Protein C-TERMINALLY ENCODED PEPTIDE RECEPTOR 1 {ECO:0000303|PubMed:25324386}; AltName: Full=Protein XYLEM INTERMIXED WITH PHLOEM 1 {ECO:0000303|PubMed:21853254}; Flags: Precursor;
gene-LOC112706303	9149	10869	9607	706	518	692	9425	9752	10191	7371	7754	5533	9875	638.667	9789.33	6886	RecName: Full=Tubulin alpha-4 chain; AltName: Full=Alpha-4-tubulin;
gene-LOC112706313	91	143	124	25	26	22	92	81	102	111	184	118	119.333	24.3333	91.6667	137.667	RecName: Full=Ergosterol biosynthetic protein 28;
gene-LOC112706343	60	67	70	1006	1065	956	40	50	39	106	99	79	65.6667	1009	43	94.6667	RecName: Full=17.9 kDa class II heat shock protein;
gene-LOC112706348	379	520	402	60	64	61	380	365	434	382	525	330	433.667	61.6667	393	412.333	RecName: Full=Probable serine/threonine protein kinase IRE4 {ECO:0000305}; Short=AtIRE4 {ECO:0000303|PubMed:17237187}; EC=2.7.11.1 {ECO:0000305};
gene-LOC112706353	189	175	151	7499	6128	6970	66	65	50	59	90	39	171.667	6865.67	60.3333	62.6667	RecName: Full=Eukaryotic initiation factor 4A-10; Short=eIF-4A-10; EC=3.6.4.13; AltName: Full=ATP-dependent RNA helicase eIF4A-10;
gene-LOC112706361	679	790	757	78	67	59	705	563	606	741	761	648	742	68	624.667	716.667	RecName: Full=Cytochrome P450 711A1; EC=1.14.-.-; AltName: Full=Protein MORE AXILLARY BRANCHES 1;
gene-LOC112706365	25	58	42	226	275	442	51	38	39	33	33	26	41.6667	314.333	42.6667	30.6667	RecName: Full=Probable ADP,ATP carrier protein At5g56450; AltName: Full=ADP/ATP translocase At5g56450; AltName: Full=Adenine nucleotide translocator At5g56450;
gene-LOC112706425	585	618	601	4032	4729	5759	332	317	332	133	178	125	601.333	4840	327	145.333	#N/A
gene-LOC112706426	132	167	193	49	25	24	233	173	195	134	173	147	164	32.6667	200.333	151.333	#N/A
gene-LOC112706427	348	459	440	61	66	47	577	378	544	329	398	307	415.667	58	499.667	344.667	#N/A
gene-LOC112706438	671	724	709	72	95	60	763	688	692	724	888	647	701.333	75.6667	714.333	753	RecName: Full=Calcium-transporting ATPase 1; EC=3.6.3.8; AltName: Full=Ca(2+)-ATPase isoform 1; AltName: Full=Plastid envelope ATPase 1;
gene-LOC112706448	1661	1958	1897	44	69	31	1594	1136	1212	501	533	520	1838.67	48	1314	518	RecName: Full=Subtilisin-like protease SBT1.7 {ECO:0000303|PubMed:16193095}; EC=3.4.21.- {ECO:0000305}; AltName: Full=Cucumisin-like serine protease; AltName: Full=Subtilase subfamily 1 member 7 {ECO:0000303|PubMed:16193095}; Short=AtSBT1.7 {ECO:0000303|PubMed:16193095}; AltName: Full=Subtilisin-like serine protease 1 {ECO:0000303|PubMed:12702015}; Short=At-SLP1 {ECO:0000303|PubMed:12702015}; Fla…
gene-LOC112706474	375	329	203	1269	1963	2157	167	85	147	237	262	145	302.333	1796.33	133	214.667	RecName: Full=Probable isoaspartyl peptidase/L-asparaginase 2; EC=3.4.19.5; AltName: Full=L-asparagine amidohydrolase 2; Contains: RecName: Full=Isoaspartyl peptidase/L-asparaginase 2 subunit alpha; Contains: RecName: Full=Isoaspartyl peptidase/L-asparaginase 2 subunit beta; Flags: Precursor;
gene-LOC112706482	784	923	831	150	150	172	787	713	758	707	745	746	846	157.333	752.667	732.667	RecName: Full=Protein CELLULOSE SYNTHASE INTERACTIVE 3 {ECO:0000303|PubMed:20616083};
gene-LOC112706488	735	763	841	145	160	123	1667	1634	2019	3245	2812	2379	779.667	142.667	1773.33	2812	RecName: Full=AT-hook motif nuclear-localized protein 29 {ECO:0000312|EMBL:AEE35850.1}; AltName: Full=Protein SUPPRESSOR OF PHYB-4#3 {ECO:0000303|PubMed:18088311};
gene-LOC112706489	322	339	374	56	90	52	323	281	307	322	345	280	345	66	303.667	315.667	RecName: Full=AT-rich interactive domain-containing protein 5; Short=ARID domain-containing protein 5;
gene-LOC112706500	26	24	24	1005	1001	1451	48	26	18	12	33	6	24.6667	1152.33	30.6667	17	RecName: Full=Phospholipase D alpha 4 {ECO:0000303|PubMed:11891260}; Short=AtPLDalpha4 {ECO:0000303|PubMed:11891260}; Short=PLD alpha 4 {ECO:0000303|PubMed:11891260}; EC=3.1.4.4 {ECO:0000250|UniProtKB:Q38882}; AltName: Full=PLDalpha3; AltName: Full=Phospholipase D epsilon {ECO:0000303|PubMed:19143999}; Short=AtPLDepsilon {ECO:0000303|PubMed:19143999}; Short=PLD epsilon {ECO:0000303|PubMed:1914399…
gene-LOC112706508	529	599	614	63	98	73	605	506	510	691	950	680	580.667	78	540.333	773.667	RecName: Full=Beta-galactosidase 1; Short=Lactase 1; EC=3.2.1.23; Flags: Precursor;
gene-LOC112706516	2204	2196	2304	442	577	374	5327	4625	4816	4307	4320	3770	2234.67	464.333	4922.67	4132.33	RecName: Full=NDR1/HIN1-like protein 6 {ECO:0000303|PubMed:26849212};
gene-LOC112706521	340	385	462	43	58	53	415	357	454	411	308	331	395.667	51.3333	408.667	350	RecName: Full=Protein indeterminate-domain 7 {ECO:0000303|PubMed:16784536};
gene-LOC112706524	246	127	108	8021	7272	8204	604	750	561	664	895	655	160.333	7832.33	638.333	738	RecName: Full=Beta-fructofuranosidase, cell wall isozyme; EC=3.2.1.26; AltName: Full=Acid invertase; AltName: Full=Sucrose hydrolase; Flags: Precursor;
gene-LOC112706529	131	148	150	2422	2423	2531	222	213	280	227	258	234	143	2458.67	238.333	239.667	RecName: Full=Nucleosome assembly protein 1;4; Short=NtNAP1;4; AltName: Full=Nucleosome assembly protein 1-like 4; Short=NtNAP1_L4;
gene-LOC112706558	191	210	228	26	26	23	174	147	182	144	134	107	209.667	25	167.667	128.333	RecName: Full=BTB/POZ domain-containing protein At5g47800;
gene-LOC112706569	2079	1757	1677	12168	11205	13084	1310	809	861	2508	2697	2316	1837.67	12152.3	993.333	2507	RecName: Full=Endochitinase EP3 {ECO:0000303|PubMed:11525512}; EC=3.2.1.14; AltName: Full=Chitinase class IV {ECO:0000303|PubMed:11525512}; Short=AtchitIV {ECO:0000303|PubMed:11525512}; AltName: Full=Protein HOMOLOG OF CARROT EP3-3 CHITINASE {ECO:0000303|PubMed:11525512}; Short=AtEP3 {ECO:0000303|PubMed:11525512}; Flags: Precursor;
gene-LOC112706576	361	498	244	34	20	32	205	218	162	272	483	293	367.667	28.6667	195	349.333	RecName: Full=Probable peroxidase 26; Short=Atperox P26; EC=1.11.1.7; AltName: Full=ATP50; Flags: Precursor;
gene-LOC112706579	164	178	157	2361	2742	2500	93	77	85	79	98	105	166.333	2534.33	85	94	#N/A
gene-LOC112706595	173	163	175	1377	1448	2128	193	154	162	198	257	177	170.333	1651	169.667	210.667	RecName: Full=Electron transfer flavoprotein-ubiquinone oxidoreductase, mitochondrial; Short=ETF-QO; Short=ETF-ubiquinone oxidoreductase; EC=1.5.5.1; Flags: Precursor;
gene-LOC112706604	623	679	802	123	124	97	941	754	829	679	791	541	701.333	114.667	841.333	670.333	RecName: Full=Calmodulin-like protein 5; AltName: Full=Protein MULTICOPY SUPPRESSORS OF SNF4 DEFICIENCY IN YEAST 3;
gene-LOC112706616	238	256	298	84	59	28	532	479	518	930	1063	750	264	57	509.667	914.333	RecName: Full=Probable galacturonosyltransferase 4; EC=2.4.1.-; AltName: Full=Like glycosyl transferase 3;
gene-LOC112706626	307	319	345	69	60	43	401	372	338	272	362	320	323.667	57.3333	370.333	318	#N/A
gene-LOC112706628	893	1193	881	78	62	38	681	761	665	811	1345	712	989	59.3333	702.333	956	RecName: Full=Histone H3.2;
gene-LOC112706630	327	333	354	90	65	44	311	304	361	281	391	222	338	66.3333	325.333	298	#N/A
gene-LOC112706648	644	377	503	3716	3645	2706	176	138	113	315	382	336	508	3355.67	142.333	344.333	RecName: Full=ADP,ATP carrier protein 2, mitochondrial; AltName: Full=ADP/ATP translocase 2; AltName: Full=Adenine nucleotide translocator 2; Short=ANT 2; Flags: Precursor;
gene-LOC112706706	1301	1693	1818	261	295	328	1782	2216	2278	2690	2467	2458	1604	294.667	2092	2538.33	RecName: Full=Putative E3 ubiquitin-protein ligase XBAT31; EC=2.3.2.27; AltName: Full=Ankyrin repeat domain and RING finger-containing protein XBAT31; AltName: Full=Protein XB3 homolog 1; AltName: Full=RING-type E3 ubiquitin transferase XB31;
gene-LOC112706709	4568	4506	4569	879	912	768	7848	7342	7742	8984	10397	7526	4547.67	853	7644	8969	RecName: Full=Endoglucanase 25; EC=3.2.1.4; AltName: Full=Cellulase homolog OR16pep; AltName: Full=Endo-1,4-beta glucanase 25; AltName: Full=Protein KORRIGAN; AltName: Full=Protein RADIALLY SWOLLEN 2;
gene-LOC112706718	2465	2990	2366	564	379	346	2041	2398	1792	2112	3447	1806	2607	429.667	2077	2455	RecName: Full=Probable histone H2A.4;
gene-LOC112706723	669	778	1066	72	63	52	1706	1713	1928	1162	1044	1020	837.667	62.3333	1782.33	1075.33	RecName: Full=Transcription factor MYB48; AltName: Full=Myb-related protein 48; Short=AtMYB48;
gene-LOC112706742	478	545	444	36	48	61	505	469	405	502	716	455	489	48.3333	459.667	557.667	RecName: Full=Kinesin-like protein KIN-5D {ECO:0000305};
gene-LOC112706770	2750	3053	3023	79467	60874	73474	1572	1517	1556	2678	2888	2438	2942	71271.7	1548.33	2668	RecName: Full=Elongation factor 1-alpha; Short=EF-1-alpha;
gene-LOC112706777	242	251	257	50	48	49	209	205	234	285	235	234	250	49	216	251.333	RecName: Full=Protein indeterminate-domain 9 {ECO:0000303|PubMed:16784536}; AltName: Full=ID1-like zinc finger protein 1 {ECO:0000303|Ref.1};
gene-LOC112706787	257	233	236	42	32	52	451	533	374	424	517	344	242	42	452.667	428.333	#N/A
gene-LOC112706792	23201	22223	23648	467	890	1055	18882	14991	17451	18187	16842	15042	23024	804	17108	16690.3	RecName: Full=Aquaporin PIP2-7; AltName: Full=Plasma membrane intrinsic protein 2-7; AltName: Full=ZmPIP2-7; AltName: Full=ZmPIP2;7;
gene-LOC112706800	266	325	289	40	47	28	194	160	211	195	222	144	293.333	38.3333	188.333	187	RecName: Full=Auxin response factor 18; AltName: Full=OsARF10;
gene-LOC112706808	226	270	306	36	36	53	151	154	146	170	217	174	267.333	41.6667	150.333	187	RecName: Full=Receptor-like serine/threonine-protein kinase NCRK; EC=2.7.11.1; Flags: Precursor;
gene-LOC112706815	65	76	77	439	359	458	180	112	117	60	67	60	72.6667	418.667	136.333	62.3333	RecName: Full=Kiwellin; AltName: Allergen=Act d 5; Contains: RecName: Full=Kissper; Contains: RecName: Full=KiTH-3; Contains: RecName: Full=KiTH-1; Contains: RecName: Full=KiTH-2;
gene-LOC112706829	1364	1318	1449	58	33	41	876	788	918	719	841	557	1377	44	860.667	705.667	RecName: Full=Serine carboxypeptidase-like 48; EC=3.4.16.-; Flags: Precursor;
gene-LOC112706840	157	147	183	19	23	23	147	133	117	134	109	124	162.333	21.6667	132.333	122.333	RecName: Full=Zinc finger protein ZAT5;
gene-LOC112706842	1277	1578	1184	96	102	72	762	915	700	800	1310	696	1346.33	90	792.333	935.333	RecName: Full=Histone H2B;
gene-LOC112706869	4436	5228	5472	159	327	99	4317	3977	3618	2831	3251	2796	5045.33	195	3970.67	2959.33	RecName: Full=Glucomannan 4-beta-mannosyltransferase 2; EC=2.4.1.32; AltName: Full=Cellulose synthase-like protein A2; Short=AtCslA2; AltName: Full=Glucomannan synthase; AltName: Full=Mannan synthase 2;
gene-LOC112706871	289	306	246	37	43	32	353	299	345	232	223	195	280.333	37.3333	332.333	216.667	RecName: Full=Uncharacterized protein At4g22758;
gene-LOC112706874	348	375	369	54	53	49	284	259	299	317	420	234	364	52	280.667	323.667	RecName: Full=Protein TIC 100 {ECO:0000303|PubMed:23372012}; AltName: Full=Protein EMBRYO DEFECTIVE 1211 {ECO:0000303|PubMed:15266054}; AltName: Full=Translocon at the inner envelope membrane of chloroplasts 100 {ECO:0000303|PubMed:23372012}; Short=AtTIC100 {ECO:0000303|PubMed:23372012};
gene-LOC112706896	1241	1352	1387	276	311	210	1126	971	1135	1231	1431	1072	1326.67	265.667	1077.33	1244.67	RecName: Full=Cullin-associated NEDD8-dissociated protein 1; AltName: Full=Cullin-associated and neddylation-dissociated protein 1; Short=AtCAND1; AltName: Full=Protein ENHANCER OF TIR1-1 AUXIN RESISTANCE 2; AltName: Full=Protein HEMIVENATA;
gene-LOC112706912	190	221	215	54	30	30	155	168	156	163	208	164	208.667	38	159.667	178.333	RecName: Full=Probable diphthine methyl ester synthase; EC=2.1.1.314; AltName: Full=Diphthamide biosynthesis methyltransferase;
gene-LOC112706940	107	51	83	475	732	493	44	45	39	100	112	78	80.3333	566.667	42.6667	96.6667	#N/A
gene-LOC112706956	64	23	24	2955	3686	3056	6	15	12	14	20	15	37	3232.33	11	16.3333	RecName: Full=E3 ubiquitin-protein ligase PUB23; EC=2.3.2.27; AltName: Full=Plant U-box protein 23; AltName: Full=RING-type E3 ubiquitin transferase PUB23 {ECO:0000305}; AltName: Full=U-box domain-containing protein 23;
gene-LOC112706966	480	553	501	46	61	52	781	602	658	611	639	436	511.333	53	680.333	562	#N/A
gene-LOC112706976	37	35	22	276	421	259	26	21	39	31	27	36	31.3333	318.667	28.6667	31.3333	#N/A
gene-LOC112706977	338	440	365	54	43	23	297	295	230	247	352	226	381	40	274	275	RecName: Full=Kinesin-like protein KIN-12E {ECO:0000305};
gene-LOC112706982	1497	1323	1135	10380	13295	11217	843	779	498	780	1117	931	1318.33	11630.7	706.667	942.667	RecName: Full=Prolycopene isomerase, chloroplastic; Short=CrtISO; EC=5.2.1.13; AltName: Full=Carotenoid isomerase; AltName: Full=Protein tangerine; Flags: Precursor;
gene-LOC112707024	154	185	222	30	20	21	193	192	147	134	164	107	187	23.6667	177.333	135	RecName: Full=Phosphate transporter PHO1-2; AltName: Full=Protein PHO1-2; Short=OsPHO1;2;
gene-LOC112707031	1039	1130	1302	111	91	96	1071	1257	1449	1136	1136	1027	1157	99.3333	1259	1099.67	RecName: Full=Transcription factor bHLH115; AltName: Full=Basic helix-loop-helix protein 115; Short=AtbHLH115; Short=bHLH 115; AltName: Full=Transcription factor EN 134; AltName: Full=bHLH transcription factor bHLH115;
gene-LOC112707064	197	194	209	500	861	1460	152	142	141	84	74	88	200	940.333	145	82	RecName: Full=Coumaroyl-CoA:anthocyanidin 3-O-glucoside-6''-O-coumaroyltransferase 1; EC=2.3.1.-;
gene-LOC112707071	1122	1357	1104	29	23	37	125	127	106	211	227	190	1194.33	29.6667	119.333	209.333	#N/A
gene-LOC112707098	25	43	29	78	116	289	47	17	24	24	20	19	32.3333	161	29.3333	21	#N/A
gene-LOC112707176	67	64	76	466	677	603	101	58	71	59	78	49	69	582	76.6667	62	RecName: Full=Sodium/calcium exchanger NCL {ECO:0000305}; AltName: Full=Na(+)/Ca(2+)-exchange protein NCL {ECO:0000305}; AltName: Full=Protein NCX-like {ECO:0000303|PubMed:23148213}; Short=AtNCL {ECO:0000303|PubMed:23148213};
gene-LOC112707183	2919	3173	2818	300	450	422	2867	2096	2081	2469	2548	2295	2970	390.667	2348	2437.33	RecName: Full=Protein trichome birefringence-like 39;
gene-LOC112707188	111	102	126	292	413	710	36	31	16	51	48	36	113	471.667	27.6667	45	RecName: Full=Transcription factor bHLH30; AltName: Full=Basic helix-loop-helix protein 30; Short=AtbHLH30; Short=bHLH 30; AltName: Full=Transcription factor EN 53; AltName: Full=bHLH transcription factor bHLH030;
gene-LOC112707201	580	614	629	118	120	125	1256	1185	1123	1192	1214	784	607.667	121	1188	1063.33	RecName: Full=Probable serine/threonine-protein kinase SIS8 {ECO:0000305}; EC=2.7.11.1 {ECO:0000305}; AltName: Full=MAPKK kinase SIS8 {ECO:0000305}; AltName: Full=Protein SUGAR INSENSITIVE 8 {ECO:0000303|PubMed:24320620};
gene-LOC112707230	357	324	361	31	39	56	366	261	253	311	326	217	347.333	42	293.333	284.667	RecName: Full=ABC transporter B family member 11; Short=ABC transporter ABCB.11; Short=AtABCB11; AltName: Full=Multidrug resistance protein 8; AltName: Full=P-glycoprotein 11;
gene-LOC112707249	139	213	236	25	38	26	184	172	153	248	221	186	196	29.6667	169.667	218.333	#N/A
gene-LOC112707250	2300	2237	2536	71543	56185	63686	1736	1525	1551	1746	2066	2042	2357.67	63804.7	1604	1951.33	RecName: Full=ABC transporter B family member 11; Short=ABC transporter ABCB.11; Short=AtABCB11; AltName: Full=Multidrug resistance protein 8; AltName: Full=P-glycoprotein 11;
gene-LOC112707274	325	312	314	26	24	19	256	254	220	239	308	205	317	23	243.333	250.667	RecName: Full=Coatomer subunit alpha-1; AltName: Full=Alpha-coat protein 1; Short=Alpha-COP 1;
gene-LOC112707293	1411	1298	1741	150	242	160	991	788	840	1013	1076	959	1483.33	184	873	1016	RecName: Full=G-type lectin S-receptor-like serine/threonine-protein kinase At4g27290; EC=2.7.11.1; Flags: Precursor;
gene-LOC112707299	26	27	41	169	154	146	16	16	16	14	29	21	31.3333	156.333	16	21.3333	RecName: Full=G-type lectin S-receptor-like serine/threonine-protein kinase SD1-1; EC=2.7.11.1; AltName: Full=S-domain-1 (SD1) receptor kinase 1; Short=SD1-1; Flags: Precursor;
gene-LOC112707301	26	26	33	200	238	124	11	11	18	15	13	15	28.3333	187.333	13.3333	14.3333	RecName: Full=G-type lectin S-receptor-like serine/threonine-protein kinase SD1-1; EC=2.7.11.1; AltName: Full=S-domain-1 (SD1) receptor kinase 1; Short=SD1-1; Flags: Precursor;
gene-LOC112707312	102	57	76	1114	1372	1546	151	152	88	107	159	108	78.3333	1344	130.333	124.667	RecName: Full=G-type lectin S-receptor-like serine/threonine-protein kinase At4g27290; EC=2.7.11.1; Flags: Precursor;
gene-LOC112707358	486	514	417	77	52	49	678	528	576	713	911	659	472.333	59.3333	594	761	RecName: Full=Receptor-like protein kinase THESEUS 1; EC=2.7.11.-; Flags: Precursor;
gene-LOC112707372	1779	1356	1421	19328	20834	23348	3400	3312	3803	3238	3651	3313	1518.67	21170	3505	3400.67	RecName: Full=NAC domain-containing protein 72; Short=ANAC072; AltName: Full=Protein RESPONSIVE TO DESICCATION 26;
gene-LOC112707375	828	881	814	116	82	111	593	700	539	592	640	419	841	103	610.667	550.333	#N/A
gene-LOC112707392	264	291	273	43	35	34	270	271	258	260	342	248	276	37.3333	266.333	283.333	RecName: Full=Plant intracellular Ras-group-related LRR protein 6; AltName: Full=Intracellular Ras-group-related LRR protein 6; Short=OsIRL6;
gene-LOC112707393	299	336	349	20	26	29	451	307	346	288	340	273	328	25	368	300.333	RecName: Full=Sodium/calcium exchanger NCL1 {ECO:0000305}; AltName: Full=Na(+)/Ca(2+)-exchange protein NCL1 {ECO:0000305}; AltName: Full=OsEFCAX1 {ECO:0000303|PubMed:24286292}; AltName: Full=Protein NCX-like 1 {ECO:0000305}; Short=OsNCL1 {ECO:0000305};
gene-LOC112707395	433	472	455	51	62	49	716	593	613	918	1068	755	453.333	54	640.667	913.667	RecName: Full=MLO-like protein 11; Short=AtMlo11;
gene-LOC112707403	347	327	354	66	55	68	402	347	326	395	401	376	342.667	63	358.333	390.667	RecName: Full=Thioredoxin M4, chloroplastic; Short=AtTrxm4; Flags: Precursor;
gene-LOC112707429	553	712	607	89	82	75	566	417	466	514	637	434	624	82	483	528.333	RecName: Full=Protein RICE SALT SENSITIVE 3 {ECO:0000303|PubMed:23715469};
gene-LOC112707431	938	1106	1448	88	80	54	1244	1087	963	1392	1355	1339	1164	74	1098	1362	RecName: Full=D-amino-acid transaminase, chloroplastic {ECO:0000303|PubMed:18318836}; EC=2.6.1.21; EC=4.1.3.38; AltName: Full=Aminodeoxychorismate lyase {ECO:0000303|PubMed:15500462}; Short=AtADCL; AltName: Full=Branched-chain-amino-acid aminotransferase-like protein 3; Flags: Precursor;
gene-LOC112707436	854	974	892	126	107	157	686	653	735	941	1025	765	906.667	130	691.333	910.333	RecName: Full=Metacaspase-4; Short=AtMC4; EC=3.4.22.-; AltName: Full=Metacaspase 2d; Short=AtMCP2d; AltName: Full=Metacaspase-7; Contains: RecName: Full=Metacaspase-4 subunit p20; Contains: RecName: Full=Metacaspase-4 subunit p10;
gene-LOC112707476	201	211	215	32	20	23	196	149	180	132	170	92	209	25	175	131.333	RecName: Full=Kinesin-like protein KIN-12C {ECO:0000305}; AltName: Full=Phragmoplast orienting kinesin 1 {ECO:0000303|PubMed:16682350};
gene-LOC112707522	493	585	535	60	56	79	497	518	593	372	471	356	537.667	65	536	399.667	RecName: Full=Structural maintenance of chromosomes protein 5; AltName: Full=Protein EMBRYO DEFECTIVE 2782;
gene-LOC112707530	24476	26712	27792	109	82	184	16071	17135	15767	17256	18114	14129	26326.7	125	16324.3	16499.7	RecName: Full=MLP-like protein 43;
gene-LOC112707569	206	212	140	10231	13814	10495	318	156	193	111	135	150	186	11513.3	222.333	132	RecName: Full=Naringenin 8-dimethylallyltransferase 2, chloroplastic; Short=SfN8DT-2; EC=2.5.1.70; Flags: Precursor;
gene-LOC112707625	32	22	31	164	106	96	13	18	14	19	18	17	28.3333	122	15	18	RecName: Full=Cysteine-rich receptor-like protein kinase 25; Short=Cysteine-rich RLK25; EC=2.7.11.-; Flags: Precursor;
gene-LOC112707632	837	959	847	151	101	89	986	833	753	677	893	572	881	113.667	857.333	714	#N/A
gene-LOC112707636	176	191	179	771	630	955	147	142	133	123	154	141	182	785.333	140.667	139.333	RecName: Full=Protein LNK3 {ECO:0000303|PubMed:23818596}; AltName: Full=Night light-inducible and clock-regulated 3 {ECO:0000303|PubMed:23818596};
gene-LOC112707660	926	1010	1030	66	51	79	1404	1118	1050	2038	2363	1913	988.667	65.3333	1190.67	2104.67	RecName: Full=Annexin-like protein RJ4;
gene-LOC112707661	464	506	570	85	81	68	607	498	575	460	563	437	513.333	78	560	486.667	RecName: Full=Naringenin 8-dimethylallyltransferase 2, chloroplastic; Short=SfN8DT-2; EC=2.5.1.70; Flags: Precursor;
gene-LOC112707668	355	482	450	1580	1731	2404	315	385	449	568	466	432	429	1905	383	488.667	RecName: Full=Heme oxygenase 1, chloroplastic; Short=AtHO1; EC=1.14.14.18 {ECO:0000269|PubMed:10072395, ECO:0000269|PubMed:12481078}; AltName: Full=Protein GENOMES UNCOUPLED 2; AltName: Full=Protein REVERSAL OF THE DET PHENOTYPE 4; Flags: Precursor;
gene-LOC112707683	325	368	310	45	38	45	256	243	226	189	311	172	334.333	42.6667	241.667	224	RecName: Full=Structural maintenance of chromosomes protein 2-1; Short=AtSMC2-1; AltName: Full=Chromosome-associated protein E-1; Short=AtCAP-E1; AltName: Full=Protein TITAN 3;
gene-LOC112707691	717	773	776	146	121	88	1142	988	1080	1112	1323	903	755.333	118.333	1070	1112.67	RecName: Full=Cellulose synthase A catalytic subunit 3 [UDP-forming]; Short=AtCesA3; EC=2.4.1.12; AltName: Full=Constitutive expression of VSP1 protein 1; AltName: Full=Isoxaben-resistant protein 1; Short=Ath-B; AltName: Full=Protein ECTOPIC LIGNIN 1; AltName: Full=Protein RADIALLY SWOLLEN 5; Short=AtRSW5;
gene-LOC112707693	883	920	1060	180	158	152	641	525	561	898	1038	886	954.333	163.333	575.667	940.667	RecName: Full=Senescence-associated carboxylesterase 101; EC=3.1.1.1; Flags: Precursor;
gene-LOC112707715	514	412	552	1884	1973	2086	245	218	155	83	114	91	492.667	1981	206	96	RecName: Full=Transcription factor bHLH130; AltName: Full=Basic helix-loop-helix protein 130; Short=AtbHLH130; Short=bHLH 130; AltName: Full=Transcription factor EN 69; AltName: Full=bHLH transcription factor bHLH130;
gene-LOC112707775	157	151	187	31	34	27	249	251	259	315	268	319	165	30.6667	253	300.667	RecName: Full=50S ribosomal protein L28, chloroplastic; AltName: Full=CL28; Flags: Precursor;
gene-LOC112707781	1591	1787	1732	284	155	283	1665	1659	1701	1219	1367	1020	1703.33	240.667	1675	1202	RecName: Full=Plasma membrane ATPase 4; EC=3.6.3.6; AltName: Full=Proton pump 4;
gene-LOC112707784	93	131	128	26	19	24	94	129	138	136	109	148	117.333	23	120.333	131	#N/A
gene-LOC112707837	194	197	211	26	35	27	207	214	174	200	244	176	200.667	29.3333	198.333	206.667	RecName: Full=Protein TIFY 8 {ECO:0000303|PubMed:17499004};
gene-LOC112707876	232	323	356	83	53	74	270	219	251	431	384	419	303.667	70	246.667	411.333	RecName: Full=UPF0481 protein At3g47200;
gene-LOC112707878	2763	3212	3056	691	621	543	3886	3456	3670	3396	4221	2778	3010.33	618.333	3670.67	3465	RecName: Full=Cellulose synthase A catalytic subunit 1 [UDP-forming]; Short=AtCesA1; EC=2.4.1.12; AltName: Full=Protein RADIALLY SWOLLEN 1; Short=AtRSW1;
gene-LOC112707881	21	28	23	190	143	144	11	16	16	26	28	11	24	159	14.3333	21.6667	RecName: Full=Zinc finger CCCH domain-containing protein 39; Short=AtC3H39;
gene-LOC112707895	448	580	493	56	30	34	397	461	436	412	563	372	507	40	431.333	449	RecName: Full=Protein WVD2-like 5 {ECO:0000305};
gene-LOC112707896	144	167	153	23	32	19	108	134	100	148	191	128	154.667	24.6667	114	155.667	RecName: Full=Protein WVD2-like 5 {ECO:0000305};
gene-LOC112707929	152	108	175	25	22	20	121	112	121	104	153	90	145	22.3333	118	115.667	RecName: Full=Calcium uptake protein, mitochondrial {ECO:0000250|UniProtKB:Q9BPX6}; AltName: Full=Mitochondrial calcium uniporter {ECO:0000303|PubMed:26530087}; Flags: Precursor;
gene-LOC112707933	145	202	145	48	20	21	231	194	228	144	207	148	164	29.6667	217.667	166.333	RecName: Full=Flotillin-like protein 1;
gene-LOC112707961	202	191	200	936	1069	815	250	218	151	169	197	201	197.667	940	206.333	189	RecName: Full=Amino acid permease 2; AltName: Full=Amino acid transporter AAP2;
gene-LOC112707969	3596	3236	3486	18028	17023	17165	5718	5535	5617	3284	3928	3376	3439.33	17405.3	5623.33	3529.33	RecName: Full=NAC domain-containing protein 2; Short=ANAC002;
gene-LOC112707974	645	646	807	115	134	121	762	662	794	651	673	545	699.333	123.333	739.333	623	RecName: Full=Filament-like plant protein 3; Short=AtFPP3;
gene-LOC112707981	487	444	439	42	42	49	399	318	424	303	250	231	456.667	44.3333	380.333	261.333	#N/A
gene-LOC112708032	312	314	368	38	19	19	178	183	168	186	230	144	331.333	25.3333	176.333	186.667	RecName: Full=Patellin-3;
gene-LOC112708078	567	785	721	120	82	67	578	517	522	442	505	431	691	89.6667	539	459.333	#N/A
gene-LOC112708092	764	778	823	173	181	122	863	606	633	806	841	698	788.333	158.667	700.667	781.667	RecName: Full=Probable beta-1,4-xylosyltransferase IRX10L; EC=2.4.2.-; AltName: Full=Glucuronoxylan glucuronosyltransferase 1; Short=AtGUT1; AltName: Full=Glucuronoxylan glucuronosyltransferase 2; Short=AtGUT2; AltName: Full=Protein IRREGULAR XYLEM 10-like; AltName: Full=Xylan xylosyltransferase IRX10L;
gene-LOC112708105	218	255	214	27	37	19	167	174	180	124	175	109	229	27.6667	173.667	136	RecName: Full=Probable alpha-mannosidase At5g13980 {ECO:0000305}; EC=3.2.1.24 {ECO:0000305}; Flags: Precursor;
gene-LOC112708115	35	34	34	172	122	138	22	22	42	29	39	23	34.3333	144	28.6667	30.3333	#N/A
gene-LOC112708116	322	349	426	34	64	34	377	360	354	429	372	324	365.667	44	363.667	375	RecName: Full=EG45-like domain containing protein 2; AltName: Full=Plant natriuretic peptide A; Short=AtEXPR3; Short=AtPNP-A; Short=Ath-ExpGamma-1.2; Flags: Precursor;
gene-LOC112708141	419	478	439	24	27	24	290	333	297	257	307	211	445.333	25	306.667	258.333	RecName: Full=Non-specific phospholipase C6; EC=3.1.-.-; Flags: Precursor;
gene-LOC112708166	416	496	407	89	80	82	401	365	313	371	453	414	439.667	83.6667	359.667	412.667	RecName: Full=Cycloeucalenol cycloisomerase; EC=5.5.1.9; AltName: Full=Cycloeucalenol--obtusifoliol isomerase; AltName: Full=Cyclopropyl sterol isomerase;
gene-LOC112708209	541	502	569	7541	5825	5967	389	439	304	382	435	529	537.333	6444.33	377.333	448.667	RecName: Full=Probable LRR receptor-like serine/threonine-protein kinase At1g74360; EC=2.7.11.1; Flags: Precursor;
gene-LOC112708214	152	183	163	2805	3048	3951	109	126	74	55	48	36	166	3268	103	46.3333	#N/A
gene-LOC112708221	477	547	594	107	161	96	509	501	514	551	565	539	539.333	121.333	508	551.667	RecName: Full=Peptidyl-prolyl cis-trans isomerase Pin1; Short=PPIase Pin1; EC=5.2.1.8; AltName: Full=DlPar13; AltName: Full=Rotamase Pin1;
gene-LOC112708225	184	223	222	41	38	32	317	323	346	355	299	190	209.667	37	328.667	281.333	RecName: Full=NAC domain-containing protein 100 {ECO:0000303|PubMed:15029955}; Short=ANAC100 {ECO:0000303|PubMed:15029955}; Short=AtNAC5;
gene-LOC112708255	1021	1068	1110	105	109	71	1428	1359	1390	1613	1648	1126	1066.33	95	1392.33	1462.33	RecName: Full=Probable inactive receptor kinase At2g26730; Flags: Precursor;
gene-LOC112708270	965	1025	1097	117	152	193	1069	945	1098	1745	1626	1384	1029	154	1037.33	1585	#N/A
gene-LOC112708342	412	463	484	60	58	58	274	292	278	335	381	347	453	58.6667	281.333	354.333	RecName: Full=Serine/threonine protein phosphatase 2A 57 kDa regulatory subunit B' kappa isoform; Short=AtB' kappa; Short=PP2A, B' subunit, kappa isoform;
gene-LOC112708693	390	475	498	35	33	31	425	389	417	315	394	324	454.333	33	410.333	344.333	RecName: Full=Histone deacetylase 15; EC=3.5.1.98;
gene-LOC112708907	67	56	75	255	287	306	49	50	28	29	36	36	66	282.667	42.3333	33.6667	#N/A
gene-LOC112708940	36	41	41	179	125	166	43	35	38	23	19	27	39.3333	156.667	38.6667	23	RecName: Full=Protein MIZU-KUSSEI 1;
gene-LOC112708981	37	43	47	219	182	125	40	54	23	21	38	30	42.3333	175.333	39	29.6667	#N/A
gene-LOC112709115	400	497	413	80	43	41	274	317	273	264	417	279	436.667	54.6667	288	320	RecName: Full=CBL-interacting protein kinase 22; EC=2.7.11.1; AltName: Full=OsCIPK22;
gene-LOC112709437	363	254	279	36	73	42	545	348	423	399	509	358	298.667	50.3333	438.667	422	#N/A
gene-LOC112709582	208	192	192	749	809	863	159	174	139	208	225	189	197.333	807	157.333	207.333	RecName: Full=Glycerophosphodiester phosphodiesterase GDPD5 {ECO:0000305}; EC=3.1.4.46 {ECO:0000250|UniProtKB:Q9SGA2}; AltName: Full=Glycerophosphodiester phosphodiesterase 5 {ECO:0000303|PubMed:21323773}; Short=ATGDPD5 {ECO:0000303|PubMed:21323773}; Flags: Precursor;
gene-LOC112709681	1772	2068	1910	183	205	166	1405	1277	1155	983	1162	898	1916.67	184.667	1279	1014.33	RecName: Full=Protein MANNAN SYNTHESIS-RELATED 1 {ECO:0000303|PubMed:22966747}; Short=AtMSR1 {ECO:0000303|PubMed:22966747}; EC=2.4.1.- {ECO:0000305}; AltName: Full=O-fucosyltransferase 25 {ECO:0000305}; Short=O-FucT-25 {ECO:0000305}; AltName: Full=O-fucosyltransferase family protein {ECO:0000312|EMBL:ARJ31429.1};
gene-LOC112709683	606	656	685	30	21	25	528	524	466	436	548	313	649	25.3333	506	432.333	RecName: Full=PLASMODESMATA CALLOSE-BINDING PROTEIN 3; Short=AtPDCB3; Flags: Precursor;
gene-LOC112709701	196	193	192	894	708	625	85	75	112	116	113	105	193.667	742.333	90.6667	111.333	RecName: Full=Chaperone protein ClpB1; AltName: Full=ATP-dependent Clp protease ATP-binding subunit ClpB homolog 1; AltName: Full=Casein lytic proteinase B1; AltName: Full=Heat shock protein 101; AltName: Full=Protein DEFECTIVE IN LONG-TERM ACQUIRED THERMOTOLERANCE {ECO:0000303|PubMed:23439916};
gene-LOC112709713	69	54	41	655	791	526	23	54	20	63	75	69	54.6667	657.333	32.3333	69	RecName: Full=Heat shock 70 kDa protein;
gene-LOC112709722	723	696	673	2564	2970	4203	788	625	742	299	350	219	697.333	3245.67	718.333	289.333	RecName: Full=Chaperone protein dnaJ 8, chloroplastic; Short=AtDjC8; Short=AtJ8; Flags: Precursor;
gene-LOC112709746	723	856	743	173	166	121	602	627	617	695	859	604	774	153.333	615.333	719.333	RecName: Full=Factor of DNA methylation 1 {ECO:0000303|PubMed:22302148}; AltName: Full=Protein IDN2 PARALOG 1 {ECO:0000303|PubMed:22570638}; AltName: Full=Protein IDN2-LIKE 1 {ECO:0000303|PubMed:22592791};
gene-LOC112709750	768	840	940	21	25	35	566	458	366	457	514	393	849.333	27	463.333	454.667	RecName: Full=Aquaporin NIP6-1; AltName: Full=NOD26-like intrinsic protein 6-1; Short=AtNIP6;1;
gene-LOC112709778	2125	2659	1917	478	248	280	1703	1692	1633	1383	1894	1207	2233.67	335.333	1676	1494.67	RecName: Full=Pyrophosphate-energized vacuolar membrane proton pump; EC=3.6.1.1; AltName: Full=Pyrophosphate-energized inorganic pyrophosphatase; Short=H(+)-PPase; AltName: Full=Vacuolar H(+)-pyrophosphatase;
gene-LOC112709782	52	78	92	1554	1315	1619	48	43	41	119	102	114	74	1496	44	111.667	RecName: Full=UDP-glucose 6-dehydrogenase 3; Short=UDP-Glc dehydrogenase 3; Short=UDP-GlcDH 3; Short=UDPGDH 3; EC=1.1.1.22; AltName: Full=At-UGD3;
gene-LOC112709785	61	38	38	221	153	206	42	35	35	31	35	40	45.6667	193.333	37.3333	35.3333	RecName: Full=Zinc finger BED domain-containing protein DAYSLEEPER; AltName: Full=Transposase-like protein DAYSLEEPER;
gene-LOC112709792	248	337	326	1466	1878	3213	877	775	1022	565	570	541	303.667	2185.67	891.333	558.667	#N/A
gene-LOC112709800	74	48	31	5125	4289	4967	34	200	73	224	216	219	51	4793.67	102.333	219.667	RecName: Full=Late embryogenesis abundant protein 1; AltName: Full=CapLEA-1;
gene-LOC112709835	388	462	390	2792	4511	4151	131	200	239	89	57	44	413.333	3818	190	63.3333	RecName: Full=F-box/kelch-repeat protein At1g80440;
gene-LOC112709837	101	90	125	1733	1526	1951	120	128	117	96	100	79	105.333	1736.67	121.667	91.6667	RecName: Full=Sulfoquinovosyl transferase SQD2 {ECO:0000303|PubMed:11960029}; EC=2.4.1.- {ECO:0000305|PubMed:11960029}; AltName: Full=Protein SULFOQUINOVOSYLDIACYLGLYCEROL 2 {ECO:0000303|PubMed:11960029}; AltName: Full=Sulfolipid synthase SQD2 {ECO:0000305|PubMed:11960029}; AltName: Full=UDP-sulfoquinovose: diacylglycerol alpha-sulfoquinovosyltransferase SQD2 {ECO:0000305}; Flags: Precursor;
gene-LOC112709855	199	166	186	3192	2580	2998	286	218	267	438	383	409	183.667	2923.33	257	410	RecName: Full=Nitrate regulatory gene2 protein {ECO:0000303|PubMed:26744214}; Short=NRG2 protein {ECO:0000303|PubMed:26744214};
gene-LOC112709871	80	84	128	655	536	484	56	96	56	29	37	27	97.3333	558.333	69.3333	31	RecName: Full=Putative disease resistance protein RGA4; AltName: Full=RGA4-blb;
gene-LOC112709897	138	158	156	48	31	26	140	156	193	169	169	174	150.667	35	163	170.667	RecName: Full=Protein CURVATURE THYLAKOID 1C, chloroplastic; Flags: Precursor;
gene-LOC112709906	242	233	236	1654	1673	1720	161	195	168	224	214	246	237	1682.33	174.667	228	RecName: Full=Probable LRR receptor-like serine/threonine-protein kinase At1g74360; EC=2.7.11.1; Flags: Precursor;
gene-LOC112709910	721	774	893	162	89	40	2023	2199	1989	1045	1254	923	796	97	2070.33	1074	RecName: Full=Protein NRT1/ PTR FAMILY 1.2; Short=AtNPF1.2; AltName: Full=Nitrate transporter 1.11;
gene-LOC112709935	734	825	718	3833	4098	5640	1745	1408	1657	720	775	639	759	4523.67	1603.33	711.333	RecName: Full=Thioredoxin-like 1-1, chloroplastic; AltName: Full=Atypical cysteine/histidine-rich thioredoxin 4; Short=AtACHT4; AltName: Full=Lilium-type thioredoxin 1-1; Flags: Precursor;
gene-LOC112710032	57	125	100	1490	1300	1286	121	239	98	4	12	11	94	1358.67	152.667	9	#N/A
gene-LOC112710091	200	197	136	3123	2925	3007	157	213	165	496	537	489	177.667	3018.33	178.333	507.333	RecName: Full=ABC transporter C family member 8; Short=ABC transporter ABCC.8; Short=AtABCC8; EC=3.6.3.44; AltName: Full=ATP-energized glutathione S-conjugate pump 6; AltName: Full=Glutathione S-conjugate-transporting ATPase 6; AltName: Full=Multidrug resistance-associated protein 6; Flags: Precursor;
gene-LOC112710092	443	563	524	60	57	70	258	261	247	360	338	293	510	62.3333	255.333	330.333	RecName: Full=Proline-rich receptor-like protein kinase PERK13; EC=2.7.11.1; AltName: Full=Proline-rich extensin-like receptor kinase 13; Short=AtPERK13; AltName: Full=Protein ROOT HAIR SPECIFIC 10;
gene-LOC112710106	1656	2226	1846	383	373	316	1332	1417	1188	1562	2552	1425	1909.33	357.333	1312.33	1846.33	RecName: Full=60S ribosomal protein L5;
gene-LOC112710123	755	656	913	91	78	30	790	678	780	1340	1414	1329	774.667	66.3333	749.333	1361	RecName: Full=TMV resistance protein N;
gene-LOC112710159	21	21	31	1850	1995	2188	35	41	16	59	55	54	24.3333	2011	30.6667	56	RecName: Full=IQ domain-containing protein IQM1 {ECO:0000305}; AltName: Full=IQ motif-containing protein 1 {ECO:0000303|Ref.6};
gene-LOC112710160	239	264	193	51	55	38	201	155	192	236	293	197	232	48	182.667	242	RecName: Full=Coatomer subunit zeta-1; AltName: Full=Zeta-1-coat protein; AltName: Full=Zeta-COP 1;
gene-LOC112710185	2499	3248	2956	679	647	651	2742	2618	2590	2696	3700	2645	2901	659	2650	3013.67	RecName: Full=Eukaryotic initiation factor 4A-10; Short=eIF-4A-10; EC=3.6.4.13; AltName: Full=ATP-dependent RNA helicase eIF4A-10;
gene-LOC112710190	7333	8645	7240	132	22	86	3513	3363	3016	2253	2803	1836	7739.33	80	3297.33	2297.33	RecName: Full=Seed linoleate 9S-lipoxygenase-3; EC=1.13.11.58; AltName: Full=Lipoxygenase-3; Short=L-3;
gene-LOC112710231	7535	6928	7299	229	296	238	4687	3232	2819	2944	3598	2766	7254	254.333	3579.33	3102.67	RecName: Full=Blue copper protein; Flags: Precursor;
gene-LOC112710244	150	180	133	890	779	718	219	168	222	171	177	151	154.333	795.667	203	166.333	#N/A
gene-LOC112710246	232	230	244	28	23	21	202	279	307	158	134	176	235.333	24	262.667	156	RecName: Full=Disease resistance protein At4g27190;
gene-LOC112710247	478	486	434	104	106	111	502	423	492	549	665	477	466	107	472.333	563.667	RecName: Full=Nitrate regulatory gene2 protein {ECO:0000303|PubMed:26744214}; Short=NRG2 protein {ECO:0000303|PubMed:26744214};
gene-LOC112710252	188	235	176	46	41	33	217	157	186	187	200	186	199.667	40	186.667	191	RecName: Full=Asparagine--tRNA ligase, cytoplasmic 2 {ECO:0000305}; EC=6.1.1.22 {ECO:0000305}; AltName: Full=Asparaginyl-tRNA synthetase 2 {ECO:0000305}; Short=AsnRS 2 {ECO:0000305}; AltName: Full=AtNS2 {ECO:0000303|PubMed:9655910};
gene-LOC112710253	177	222	179	28	41	29	160	186	175	219	211	181	192.667	32.6667	173.667	203.667	#N/A
gene-LOC112710263	31	22	29	152	130	125	21	33	28	11	19	24	27.3333	135.667	27.3333	18	RecName: Full=Probable linoleate 9S-lipoxygenase 7; EC=1.13.11.58;
gene-LOC112710278	233	255	220	46	41	22	233	204	223	182	264	206	236	36.3333	220	217.333	RecName: Full=50S ribosomal protein L17, chloroplastic {ECO:0000303|PubMed:10874046}; AltName: Full=CL17; AltName: Full=Chloroplastic large ribosomal subunit protein bL17c {ECO:0000303|PubMed:28007896}; Flags: Precursor;
gene-LOC112710281	358	321	363	66	44	63	414	390	376	414	495	376	347.333	57.6667	393.333	428.333	RecName: Full=Uric acid degradation bifunctional protein TTL; AltName: Full=Transthyretin-like protein; Includes: RecName: Full=2-oxo-4-hydroxy-4-carboxy-5-ureidoimidazoline decarboxylase; Short=OHCU decarboxylase; EC=4.1.1.97; Includes: RecName: Full=5-hydroxyisourate hydrolase; Short=HIU hydrolase; Short=HIUHase; EC=3.5.2.17;
gene-LOC112710324	38	22	39	1087	692	1161	10	8	8	17	18	10	33	980	8.66667	15	RecName: Full=Cytochrome P450 82C4; EC=1.14.-.-;
gene-LOC112710343	370	427	361	83	93	52	362	332	315	404	413	323	386	76	336.333	380	RecName: Full=Galacturonosyltransferase 8; EC=2.4.1.-; AltName: Full=Glycosyltransferase QUASIMODO1;
gene-LOC112710344	405	366	387	2024	2112	2383	365	290	356	311	321	284	386	2173	337	305.333	RecName: Full=Glycerol kinase; Short=Glycerokinase; EC=2.7.1.30; AltName: Full=ATP:glycerol 3-phosphotransferase; AltName: Full=Protein GLYCEROL INSENSITIVE 1; AltName: Full=Protein NONHOST RESISTANCE TO P. S. PHASEOLICOLA 1;
gene-LOC112710353	1531	1449	1823	220	258	260	2478	2140	2028	1331	1625	1289	1601	246	2215.33	1415	RecName: Full=Membrane protein of ER body 1;
gene-LOC112710393	403	465	360	87	53	84	626	471	507	553	531	413	409.333	74.6667	534.667	499	RecName: Full=Probable protein phosphatase 2C 25; Short=OsPP2C25; EC=3.1.3.16;
gene-LOC112710410	95	81	60	2828	2132	2152	64	78	48	128	102	102	78.6667	2370.67	63.3333	110.667	RecName: Full=Auxin-binding protein ABP20; Flags: Precursor;
gene-LOC112710438	151	191	180	23	23	24	147	138	109	124	180	130	174	23.3333	131.333	144.667	#N/A
gene-LOC112710449	1519	1699	1665	81	52	47	1246	1213	1122	1333	1631	1115	1627.67	60	1193.67	1359.67	RecName: Full=Protein IQ-DOMAIN 31;
gene-LOC112710462	5187	6496	5374	385	267	179	6358	6706	5205	4348	5037	4583	5685.67	277	6089.67	4656	RecName: Full=Linoleate 9S-lipoxygenase 1; EC=1.13.11.58; AltName: Full=Lipoxygenase 1; EC=1.13.11.12;
gene-LOC112710465	11709	13047	12138	1016	798	808	18095	16045	14010	10306	13258	10840	12298	874	16050	11468	RecName: Full=Linoleate 9S-lipoxygenase; EC=1.13.11.58; AltName: Full=Lipoxygenase;
gene-LOC112710482	636	480	575	4002	4765	5953	896	747	879	891	958	757	563.667	4906.67	840.667	868.667	RecName: Full=Probable WRKY transcription factor 72; AltName: Full=WRKY DNA-binding protein 72;
gene-LOC112710498	1928	1600	2046	345	219	134	990	754	810	1817	1880	1720	1858	232.667	851.333	1805.67	RecName: Full=Flavonoid 3'-monooxygenase; EC=1.14.13.21; AltName: Full=Cytochrome P450 75B1; AltName: Full=Flavonoid 3'-hydroxylase; Short=AtF3'H; AltName: Full=Protein TRANSPARENT TESTA 7;
gene-LOC112710508	64	53	41	311	313	249	44	35	41	73	82	53	52.6667	291	40	69.3333	RecName: Full=17.4 kDa class III heat shock protein; AltName: Full=17.4 kDa heat shock protein 2; Short=AtHsp17.4B;
gene-LOC112710513	1014	1029	1258	186	193	76	966	1062	828	717	1017	979	1100.33	151.667	952	904.333	RecName: Full=Ethylene-responsive transcription factor 13; Short=AtERF13; AltName: Full=Ethylene-responsive element-binding factor 13; Short=EREBP-13;
gene-LOC112710517	216	273	213	58	55	32	206	250	195	241	326	221	234	48.3333	217	262.667	RecName: Full=10 kDa chaperonin 1, chloroplastic {ECO:0000305}; Flags: Precursor;
gene-LOC112710547	152	231	202	40	28	30	421	325	399	393	373	282	195	32.6667	381.667	349.333	RecName: Full=Protein QUIRKY {ECO:0000303|PubMed:19180193};
gene-LOC112710577	240	255	292	1701	2222	1445	208	291	263	103	87	119	262.333	1789.33	254	103	RecName: Full=Transcription factor MYB2 {ECO:0000305}; AltName: Full=Myb-related protein 2 {ECO:0000305}; Short=OsMYB2 {ECO:0000303|PubMed:22301384};
gene-LOC112710612	2023	1982	1930	13249	15016	13898	3317	3066	3406	2672	2609	2414	1978.33	14054.3	3263	2565	RecName: Full=ABC transporter B family member 21; Short=ABC transporter ABCB.21; Short=AtABCB21; AltName: Full=Multidrug resistance protein 17; AltName: Full=P-glycoprotein 21;
gene-LOC112710624	331	461	487	90	49	57	371	312	346	293	379	300	426.333	65.3333	343	324	RecName: Full=Replication factor C subunit 1; Short=AtRFC1; AltName: Full=Activator 1 large subunit; AltName: Full=Activator 1 subunit 1;
gene-LOC112710641	2375	2786	2550	242	333	265	2611	2091	2306	2202	2570	2052	2570.33	280	2336	2274.67	RecName: Full=ATPase 11, plasma membrane-type; EC=3.6.3.6; AltName: Full=Proton pump 11;
gene-LOC112710679	260	320	310	59	66	41	315	258	311	277	305	218	296.667	55.3333	294.667	266.667	#N/A
gene-LOC112710689	189	228	213	37	31	23	185	170	190	176	249	177	210	30.3333	181.667	200.667	#N/A
gene-LOC112710690	1258	1246	1318	273	237	171	1389	988	1213	1130	1268	1059	1274	227	1196.67	1152.33	RecName: Full=HIPL1 protein; Flags: Precursor;
gene-LOC112710700	272	298	243	36	27	25	265	241	213	219	304	199	271	29.3333	239.667	240.667	RecName: Full=DUF724 domain-containing protein 6 {ECO:0000305}; Short=AtDUF6 {ECO:0000303|PubMed:19795213};
gene-LOC112710723	736	849	761	78	85	123	743	696	718	551	813	574	782	95.3333	719	646	#N/A
gene-LOC112710738	243	261	267	38	28	27	332	305	274	396	480	407	257	31	303.667	427.667	RecName: Full=Probable receptor-like protein kinase At5g24010; EC=2.7.11.-; Flags: Precursor;
gene-LOC112710745	1027	1117	549	127	100	152	23	22	33	15	3	8	897.667	126.333	26	8.66667	RecName: Full=Pyrophosphate-energized vacuolar membrane proton pump; EC=3.6.1.1; AltName: Full=Pyrophosphate-energized inorganic pyrophosphatase; Short=H(+)-PPase; AltName: Full=Vacuolar H(+)-pyrophosphatase;
gene-LOC112710785	449	430	492	74	52	62	744	508	572	453	553	436	457	62.6667	608	480.667	RecName: Full=Glycine-rich domain-containing protein 1 {ECO:0000303|Ref.4}; Short=AtGRDP1 {ECO:0000303|Ref.4};
gene-LOC112710809	28	31	27	328	381	252	10	5	9	13	6	5	28.6667	320.333	8	8	RecName: Full=17.5 kDa class I heat shock protein; AltName: Full=HSP 17.5-M;
gene-LOC112710865	765	791	761	146	108	89	558	520	520	622	716	490	772.333	114.333	532.667	609.333	RecName: Full=Heavy metal-associated isoprenylated plant protein 33 {ECO:0000303|PubMed:21072340, ECO:0000303|PubMed:23368984}; Short=AtHIP33 {ECO:0000303|PubMed:21072340, ECO:0000303|PubMed:23368984}; Flags: Precursor;
gene-LOC112710873	129	184	161	38	24	27	147	164	151	138	188	166	158	29.6667	154	164	RecName: Full=Branched-chain-amino-acid aminotransferase-like protein 2;
gene-LOC112710906	354	446	437	56	81	41	386	304	329	319	479	271	412.333	59.3333	339.667	356.333	RecName: Full=Probable inactive ATP-dependent zinc metalloprotease FTSHI 5, chloroplastic; Short=AtFTSHI5 {ECO:0000303|PubMed:22121866}; AltName: Full=Protein EMBRYO DEFECTIVE 2458 {ECO:0000303|PubMed:21286311}; AltName: Full=Protein FTSH INACTIVE PROTEASE 5 {ECO:0000303|PubMed:22121866}; Flags: Precursor;
gene-LOC112710924	20	26	26	235	622	225	27	27	18	71	31	46	24	360.667	24	49.3333	RecName: Full=Deacetoxyvindoline 4-hydroxylase {ECO:0000303|PubMed:9290645}; EC=1.14.11.20 {ECO:0000269|PubMed:8449913, ECO:0000269|PubMed:9290645};
gene-LOC112710952	760	981	847	32	41	37	1349	1381	1265	852	1016	756	862.667	36.6667	1331.67	874.667	RecName: Full=Benzyl alcohol O-benzoyltransferase; EC=2.3.1.196; AltName: Full=Benzoyl coenzyme A:benzyl alcohol benzoyl transferase;
gene-LOC112710959	544	530	654	125	59	99	765	713	705	587	668	508	576	94.3333	727.667	587.667	RecName: Full=Transcription factor UNE12; AltName: Full=Basic helix-loop-helix protein 59; Short=AtbHLH59; Short=bHLH 59; AltName: Full=Protein UNFERTILIZED EMBRYO SAC 12; AltName: Full=Transcription factor EN 93; AltName: Full=bHLH transcription factor bHLH059;
gene-LOC112710975	38	45	30	431	498	258	69	45	31	81	66	63	37.6667	395.667	48.3333	70	RecName: Full=Probable aldo-keto reductase 1; Short=GmAKR1; EC=1.1.1.-;
gene-LOC112711019	243	284	264	31	38	38	274	285	293	236	252	201	263.667	35.6667	284	229.667	#N/A
gene-LOC112711035	126	99	92	2416	2792	3617	38	52	41	36	23	41	105.667	2941.67	43.6667	33.3333	RecName: Full=Tyrosine-protein phosphatase DSP3 {ECO:0000305}; EC=3.1.3.48 {ECO:0000255|PROSITE-ProRule:PRU10044, ECO:0000269|PubMed:21409566}; AltName: Full=Protein PLANT AND FUNGI ATYPICAL DUAL-SPECIFICITY PHOSPHATASE 3 {ECO:0000303|PubMed:21409566}; Short=AtPFA-DSP3 {ECO:0000303|PubMed:21409566};
gene-LOC112711045	306	353	313	76	32	62	207	219	223	295	309	257	324	56.6667	216.333	287	RecName: Full=Metal-nicotianamine transporter YSL1; AltName: Full=Protein YELLOW STRIPE LIKE 1; Short=AtYSL1;
gene-LOC112711080	124	138	128	34	22	32	134	113	143	142	127	123	130	29.3333	130	130.667	#N/A
gene-LOC112711087	1053	1598	1247	32	33	24	2831	3184	3076	1730	2747	1840	1299.33	29.6667	3030.33	2105.67	RecName: Full=Bowman-Birk type proteinase inhibitor B-II;
gene-LOC112711090	314	377	366	44	41	21	284	315	325	278	382	269	352.333	35.3333	308	309.667	RecName: Full=Protein SUPPRESSOR OF QUENCHING 1, chloroplastic {ECO:0000303|PubMed:23818601}; EC=3.1.3.- {ECO:0000250|UniProtKB:P95649}; Flags: Precursor;
gene-LOC112711094	382	394	393	1838	1638	1743	315	296	338	316	336	267	389.667	1739.67	316.333	306.333	RecName: Full=Eukaryotic translation initiation factor 6-2 {ECO:0000255|HAMAP-Rule:MF_03132}; Short=AteIF-6;2;
gene-LOC112711114	1023	886	816	3825	4252	4052	169	169	134	367	468	409	908.333	4043	157.333	414.667	RecName: Full=Probable sarcosine oxidase; EC=1.5.3.1;
gene-LOC112711147	247	256	218	40	35	20	246	234	196	201	354	216	240.333	31.6667	225.333	257	RecName: Full=65-kDa microtubule-associated protein 3; Short=AtMAP65-3; AltName: Full=Protein PLEIADE;
gene-LOC112711150	313	276	220	2215	2953	3135	345	226	247	240	386	279	269.667	2767.67	272.667	301.667	RecName: Full=Calmodulin-like protein 11;
gene-LOC112711157	399	393	340	54	33	44	266	271	292	288	333	267	377.333	43.6667	276.333	296	RecName: Full=Pyruvate kinase isozyme A, chloroplastic; EC=2.7.1.40; Flags: Precursor;
gene-LOC112711158	438	473	656	117	102	114	441	532	428	643	711	524	522.333	111	467	626	#N/A
gene-LOC112711160	1021	1197	1113	283	134	88	1214	1027	992	1026	964	753	1110.33	168.333	1077.67	914.333	RecName: Full=Protein EXORDIUM-like 5; Flags: Precursor;
gene-LOC112711163	683	574	723	86	76	65	1236	1158	946	1184	1296	983	660	75.6667	1113.33	1154.33	RecName: Full=3-ketoacyl-CoA synthase 11 {ECO:0000303|PubMed:18465198}; Short=KCS-11 {ECO:0000303|PubMed:18465198}; EC=2.3.1.199 {ECO:0000269|PubMed:16765910}; AltName: Full=Very long-chain fatty acid condensing enzyme 11 {ECO:0000303|PubMed:18465198}; Short=VLCFA condensing enzyme 11 {ECO:0000303|PubMed:18465198};
gene-LOC112711182	1592	1951	1740	102	72	91	3300	3039	2885	2065	2372	1706	1761	88.3333	3074.67	2047.67	#N/A
gene-LOC112711198	965	1020	767	16466	17548	19069	497	387	396	1455	1352	1190	917.333	17694.3	426.667	1332.33	RecName: Full=Basic 7S globulin; AltName: Full=SBg7S; Short=Bg; Contains: RecName: Full=Basic 7S globulin high kDa subunit; Contains: RecName: Full=Basic 7S globulin low kDa subunit; Flags: Precursor;
gene-LOC112711202	2026	2323	1967	38	42	38	1754	1344	1289	1160	1546	1199	2105.33	39.3333	1462.33	1301.67	RecName: Full=Protein SIEVE ELEMENT OCCLUSION B {ECO:0000303|PubMed:20932300}; Short=AtSEOb {ECO:0000303|PubMed:20932300}; AltName: Full=Protein SIEVE ELEMENT OCCLUSION-RELATED 1 {ECO:0000303|PubMed:22470058}; Short=AtSEOR1 {ECO:0000303|PubMed:22470058};
gene-LOC112711210	1656	2093	1859	211	239	203	1676	1619	1678	1983	2276	1658	1869.33	217.667	1657.67	1972.33	RecName: Full=Malate dehydrogenase, cytoplasmic; EC=1.1.1.37;
gene-LOC112711212	3576	4340	3752	453	581	511	3104	3275	2905	3647	4344	3355	3889.33	515	3094.67	3782	RecName: Full=Malate dehydrogenase; Short=NtRed-2; EC=1.1.1.37;
gene-LOC112711219	2344	2735	2394	412	372	342	3385	3058	3130	3433	3980	2928	2491	375.333	3191	3447	RecName: Full=Probable methyltransferase PMT8; EC=2.1.1.-;
gene-LOC112711242	504	405	480	23	23	29	852	939	899	483	534	455	463	25	896.667	490.667	RecName: Full=Phosphate transporter PHO1 {ECO:0000303|PubMed:11971143}; AltName: Full=Protein PHO1 {ECO:0000303|PubMed:11971143}; Short=AtPHO1 {ECO:0000303|PubMed:11971143};
gene-LOC112711280	5418	6247	5877	581	477	863	6430	4744	5094	8633	6785	8124	5847.33	640.333	5422.67	7847.33	#N/A
gene-LOC112711282	397	391	361	1606	2209	2111	140	121	67	68	99	99	383	1975.33	109.333	88.6667	RecName: Full=Ethylene-responsive transcription factor 1B; Short=AtERF1B; AltName: Full=Ethylene-responsive element-binding factor 1B; Short=EREBP-1B;
gene-LOC112711295	40	36	56	231	268	279	28	30	26	43	37	26	44	259.333	28	35.3333	RecName: Full=CASP-like protein 5B3; Short=AtCASPL5B3;
gene-LOC112711320	228	155	373	53	28	39	182	309	369	228	198	193	252	40	286.667	206.333	RecName: Full=Cellulose synthase-like protein G2; Short=AtCslG2; EC=2.4.1.-;
gene-LOC112711361	41	74	51	707	623	594	26	30	15	115	123	97	55.3333	641.333	23.6667	111.667	RecName: Full=3-isopropylmalate dehydratase large subunit, chloroplastic; EC=4.2.1.33; AltName: Full=AtLEUC; AltName: Full=Isopropylmalate isomerase large subunit 1; Short=AtIIL1; Flags: Precursor;
gene-LOC112711395	968	921	952	6546	5841	5821	845	724	720	1255	1373	955	947	6069.33	763	1194.33	RecName: Full=Glutathione reductase, cytosolic; Short=GR; Short=GRase; EC=1.8.1.7; AltName: Full=GOR2;
gene-LOC112711399	54	71	67	737	403	497	31	36	25	26	43	32	64	545.667	30.6667	33.6667	#N/A
gene-LOC112711402	43	45	73	2437	2161	2183	60	50	31	51	53	60	53.6667	2260.33	47	54.6667	RecName: Full=Probable glutathione S-transferase; EC=2.5.1.18; AltName: Full=Auxin-induced protein PGNT1/PCNT110;
gene-LOC112711403	96	102	86	816	758	783	31	32	33	70	66	132	94.6667	785.667	32	89.3333	RecName: Full=Glutathione transferase GST 23; EC=2.5.1.18; AltName: Full=Glutathione transferase GST 36;
gene-LOC112711405	358	335	284	6420	7398	8039	251	174	201	218	285	182	325.667	7285.67	208.667	228.333	RecName: Full=Glutathione transferase GST 23; EC=2.5.1.18; AltName: Full=Glutathione transferase GST 36;
gene-LOC112711406	211	164	174	892	864	764	144	165	93	146	236	167	183	840	134	183	RecName: Full=Glutathione transferase GST 23; EC=2.5.1.18; AltName: Full=Glutathione transferase GST 36;
gene-LOC112711422	131	153	137	1306	995	1099	62	59	63	54	71	34	140.333	1133.33	61.3333	53	RecName: Full=ATP-dependent 6-phosphofructokinase 4, chloroplastic {ECO:0000255|HAMAP-Rule:MF_03186}; Short=ATP-PFK 4 {ECO:0000255|HAMAP-Rule:MF_03186}; Short=Phosphofructokinase 4 {ECO:0000255|HAMAP-Rule:MF_03186}; EC=2.7.1.11 {ECO:0000255|HAMAP-Rule:MF_03186}; AltName: Full=Phosphohexokinase 4 {ECO:0000255|HAMAP-Rule:MF_03186}; Flags: Precursor;
gene-LOC112711430	1134	1191	1289	122	119	114	1334	1153	1124	1069	1076	795	1204.67	118.333	1203.67	980	RecName: Full=Steroid 5-alpha-reductase DET2; Short=GhDET2; EC=1.3.1.22;
gene-LOC112711445	169	202	237	32	51	37	229	217	201	199	228	184	202.667	40	215.667	203.667	RecName: Full=Nucleosome assembly protein 1;2; Short=OsNAP1;2; AltName: Full=Nucleosome assembly protein 1-like 2; Short=OsNAP1_L2; Flags: Precursor;
gene-LOC112711498	667	881	632	91	93	67	387	459	335	459	797	374	726.667	83.6667	393.667	543.333	RecName: Full=Probable histone H2B.1;
gene-LOC112711533	475	476	444	43	48	30	479	623	528	185	231	183	465	40.3333	543.333	199.667	RecName: Full=Bark storage protein A; Flags: Precursor;
gene-LOC112711549	194	229	202	1477	1409	1417	233	214	153	122	176	148	208.333	1434.33	200	148.667	RecName: Full=OTU domain-containing protein At3g57810;
gene-LOC112711569	357	361	334	27	33	23	310	291	324	377	325	311	350.667	27.6667	308.333	337.667	RecName: Full=Ankyrin repeat-containing protein At5g02620;
gene-LOC112711600	250	227	281	1066	1641	1313	144	122	108	193	182	186	252.667	1340	124.667	187	RecName: Full=Probable membrane-associated kinase regulator 5;
gene-LOC112711644	2001	2224	1865	198	136	118	1396	1346	1323	1667	2021	1438	2030	150.667	1355	1708.67	RecName: Full=Tubulin beta-1 chain; AltName: Full=Beta-1-tubulin;
gene-LOC112711701	305	351	324	21	23	22	268	248	252	357	406	225	326.667	22	256	329.333	RecName: Full=Phosphoglucomutase, chloroplastic; Short=PGM; EC=5.4.2.2; AltName: Full=Glucose phosphomutase; Flags: Precursor;
gene-LOC112711705	138	190	195	30	42	34	250	216	347	238	237	189	174.333	35.3333	271	221.333	RecName: Full=PTI1-like tyrosine-protein kinase At3g15890; EC=2.7.10.2;
gene-LOC112711736	360	271	343	34	21	31	248	186	188	204	232	166	324.667	28.6667	207.333	200.667	RecName: Full=Protein argonaute 10; AltName: Full=Protein PINHEAD; AltName: Full=Protein ZWILLE;
gene-LOC112711773	391	420	456	63	39	85	381	418	346	579	515	490	422.333	62.3333	381.667	528	#N/A
gene-LOC112711775	32	22	35	151	106	97	16	27	17	23	22	23	29.6667	118	20	22.6667	RecName: Full=Proteasome subunit beta type-2-A; EC=3.4.25.1; AltName: Full=20S proteasome beta subunit D-1; AltName: Full=Proteasome component GB; AltName: Full=Proteasome subunit beta type-4;
gene-LOC112711785	47	50	44	1390	1077	620	35	36	14	22	62	32	47	1029	28.3333	38.6667	RecName: Full=Geraniol 8-hydroxylase; EC=1.14.13.152; AltName: Full=Cytochrome P450 76B6; AltName: Full=Geraniol 10-hydroxylase; Short=CrG10H;
gene-LOC112711842	580	753	643	148	141	145	618	685	598	643	967	641	658.667	144.667	633.667	750.333	RecName: Full=40S ribosomal protein S15a-1;
gene-LOC112711849	6693	6748	6579	43237	39917	44348	4681	4625	4457	5127	4910	4983	6673.33	42500.7	4587.67	5006.67	#N/A
gene-LOC112711870	53	48	56	290	209	221	11	10	6	2	14	12	52.3333	240	9	9.33333	RecName: Full=Cysteine-rich receptor-like protein kinase 29; Short=Cysteine-rich RLK29; EC=2.7.11.-; Flags: Precursor;
gene-LOC112711895	492	506	697	70	42	37	484	569	478	857	823	707	565	49.6667	510.333	795.667	RecName: Full=Nucleobase-ascorbate transporter 4; Short=AtNAT4; Short=AtPER;
gene-LOC112711906	31	31	41	328	285	212	45	20	27	48	21	43	34.3333	275	30.6667	37.3333	RecName: Full=Protein HYPER-SENSITIVITY-RELATED 4 {ECO:0000303|PubMed:15181213}; Short=AtHSR4 {ECO:0000303|PubMed:15181213}; EC=3.6.1.3 {ECO:0000250|UniProtKB:Q9FLD5}; AltName: Full=BCS1-like protein;
gene-LOC112711931	366	375	360	42	36	38	285	228	200	234	311	194	367	38.6667	237.667	246.333	#N/A
gene-LOC112711945	201	289	243	40	37	46	149	180	153	193	311	155	244.333	41	160.667	219.667	#N/A
gene-LOC112711950	44	59	62	182	260	231	60	41	46	48	69	32	55	224.333	49	49.6667	RecName: Full=Methylthioribose kinase; Short=AtMTK; Short=MTR kinase; EC=2.7.1.100;
gene-LOC112711951	214	216	229	3331	3165	4112	93	67	76	255	245	211	219.667	3536	78.6667	237	RecName: Full=Basic secretory protease {ECO:0000303|PubMed:22773449}; EC=3.4.24.- {ECO:0000269|PubMed:22773449}; AltName: Full=Boswellia basic secretory protease {ECO:0000303|PubMed:22773449}; Short=BBSP {ECO:0000303|PubMed:22773449}; Flags: Fragments;
gene-LOC112711953	874	937	1002	181	195	172	1006	895	1167	1347	1191	1093	937.667	182.667	1022.67	1210.33	RecName: Full=Triacylglycerol lipase 1; EC=3.1.1.3; Flags: Precursor;
gene-LOC112711956	310	273	235	1378	1530	1504	359	318	272	78	121	98	272.667	1470.67	316.333	99	RecName: Full=UDP-glycosyltransferase 84B1; EC=2.4.1.-;
gene-LOC112711957	7501	7399	8634	798	760	583	3923	4006	3516	5452	5081	4548	7844.67	713.667	3815	5027	RecName: Full=Probable cinnamyl alcohol dehydrogenase; Short=CAD; EC=1.1.1.195;
gene-LOC112711963	297	408	419	35	42	39	194	160	141	212	205	204	374.667	38.6667	165	207	RecName: Full=Receptor protein kinase-like protein At4g34220; Flags: Precursor;
gene-LOC112711971	330	332	315	43	27	47	310	234	254	400	374	282	325.667	39	266	352	RecName: Full=DNA damage-repair/toleration protein DRT100; Flags: Precursor;
gene-LOC112711975	229	241	318	56	47	38	304	293	378	318	304	313	262.667	47	325	311.667	#N/A
gene-LOC112711976	526	677	580	34	27	44	437	360	378	457	571	392	594.333	35	391.667	473.333	RecName: Full=Cyclin-D3-1; AltName: Full=Cyclin-delta-3; Short=Cyclin-d3; AltName: Full=G1/S-specific cyclin-D3-1; Short=CycD3;1;
gene-LOC112712014	197	225	205	6748	4329	4410	95	136	80	238	333	294	209	5162.33	103.667	288.333	RecName: Full=Protein DETOXIFICATION 14 {ECO:0000303|PubMed:11739388}; Short=AtDTX14 {ECO:0000303|PubMed:11739388}; AltName: Full=Multidrug and toxic compound extrusion protein 14 {ECO:0000305}; Short=MATE protein 14 {ECO:0000305};
gene-LOC112712017	349	393	433	5298	3721	4231	299	254	238	461	456	439	391.667	4416.67	263.667	452	#N/A
gene-LOC112712033	470	460	475	5337	5046	5499	805	695	661	649	874	729	468.333	5294	720.333	750.667	RecName: Full=Amino-acid permease BAT1 homolog;
gene-LOC112712074	1400	1521	1389	11389	6938	6508	1312	1071	1060	1077	1483	1102	1436.67	8278.33	1147.67	1220.67	RecName: Full=Glutamine--tRNA ligase; EC=6.1.1.18 {ECO:0000250|UniProtKB:P47897}; AltName: Full=Glutaminyl-tRNA synthetase; Short=GlnRS;
gene-LOC112712115	393	326	363	2626	2574	2809	292	232	263	257	296	259	360.667	2669.67	262.333	270.667	#N/A
gene-LOC112712127	607	683	647	21	42	32	291	250	216	197	273	181	645.667	31.6667	252.333	217	RecName: Full=Probable pectate lyase 12; EC=4.2.2.2; Flags: Precursor;
gene-LOC112712137	157	131	130	639	776	808	128	89	128	121	168	115	139.333	741	115	134.667	RecName: Full=Transcription factor DIVARICATA;
gene-LOC112712149	764	631	600	3813	3554	2749	420	430	374	387	513	451	665	3372	408	450.333	RecName: Full=Ferredoxin-3, chloroplastic; AltName: Full=Ferredoxin III; Short=Fd III; Flags: Precursor;
gene-LOC112712160	297	336	284	20	21	23	218	265	276	118	129	108	305.667	21.3333	253	118.333	RecName: Full=Protein trichome birefringence-like 36;
gene-LOC112712165	265	355	419	59	75	71	411	359	445	346	344	302	346.333	68.3333	405	330.667	RecName: Full=Protein indeterminate-domain 5, chloroplastic {ECO:0000303|PubMed:16784536}; AltName: Full=ID1-like zinc finger protein 2 {ECO:0000303|Ref.1}; Flags: Precursor;
gene-LOC112712197	501	374	475	1577	2161	1530	323	369	403	365	435	335	450	1756	365	378.333	#N/A
gene-LOC112712219	50	78	55	226	237	232	15	28	37	30	20	29	61	231.667	26.6667	26.3333	RecName: Full=Pentatricopeptide repeat-containing protein At5g02860;
gene-LOC112712232	843	949	724	67	49	73	426	492	468	448	514	349	838.667	63	462	437	RecName: Full=Lysine-specific demethylase JMJ25; EC=1.14.11.-; AltName: Full=Jumonji domain-containing protein 25; AltName: Full=Lysine-specific histone demethylase JMJ25; AltName: Full=Protein INCREASE IN BONSAI METHYLATION 1; AltName: Full=Protein JUMONJI 25;
gene-LOC112712245	501	502	638	103	103	83	764	662	782	1013	891	840	547	96.3333	736	914.667	RecName: Full=Transcription factor TCP7;
gene-LOC112712249	274	345	265	53	53	54	272	295	301	345	409	288	294.667	53.3333	289.333	347.333	RecName: Full=Probable prefoldin subunit 5;
gene-LOC112712250	443	589	489	71	56	33	382	324	286	331	535	311	507	53.3333	330.667	392.333	RecName: Full=Anthranilate synthase alpha subunit 2, chloroplastic; EC=4.1.3.27; AltName: Full=Anthranilate synthase component 1-2; AltName: Full=Anthranilate synthase component I-2; Flags: Precursor;
gene-LOC112712255	158	74	105	858	635	624	206	201	164	135	153	129	112.333	705.667	190.333	139	#N/A
gene-LOC112712256	41	53	29	278	217	205	45	34	32	30	50	29	41	233.333	37	36.3333	RecName: Full=Cyclic pyranopterin monophosphate synthase, mitochondrial; EC=4.6.1.17 {ECO:0000250|UniProtKB:P0A738}; AltName: Full=Molybdenum cofactor biosynthesis enzyme CNX3; AltName: Full=Molybdenum cofactor biosynthesis protein C; AltName: Full=Molybdopterin biosynthesis protein CNX3; Flags: Precursor;
gene-LOC112712281	586	652	637	130	107	138	715	555	624	704	799	663	625	125	631.333	722	#N/A
gene-LOC112712286	47	70	44	416	415	418	73	78	70	47	49	48	53.6667	416.333	73.6667	48	#N/A
gene-LOC112712292	178	172	195	37	20	38	142	106	114	160	173	102	181.667	31.6667	120.667	145	RecName: Full=WUSCHEL-related homeobox 13;
gene-LOC112712297	125	123	104	1527	2382	2127	69	99	83	56	58	50	117.333	2012	83.6667	54.6667	RecName: Full=Zinc finger protein ZAT11;
gene-LOC112712299	40	58	41	236	289	297	22	32	36	29	39	46	46.3333	274	30	38	RecName: Full=Protein ALP1-like {ECO:0000305}; EC=3.1.-.-;
gene-LOC112712302	132	107	177	870	1226	1503	31	40	28	39	43	37	138.667	1199.67	33	39.6667	RecName: Full=F-box protein At2g39490;
gene-LOC112712310	840	1053	975	64	42	56	782	761	652	734	870	670	956	54	731.667	758	RecName: Full=Beta-hexosaminidase 1; EC=3.2.1.52; AltName: Full=Beta-GlcNAcase 1; AltName: Full=Beta-N-acetylhexosaminidase 1; AltName: Full=Beta-hexosaminidase 2; Short=AtHEX2; AltName: Full=N-acetyl-beta-glucosaminidase 1; Flags: Precursor;
gene-LOC112712316	745	745	817	2977	3188	3330	773	874	784	814	959	710	769	3165	810.333	827.667	RecName: Full=Caffeoylshikimate esterase; EC=3.1.1.-; AltName: Full=Lysophospholipase 2; Short=LysoPL2;
gene-LOC112712326	450	372	470	1791	2074	1322	179	183	148	359	338	296	430.667	1729	170	331	RecName: Full=Chalcone--flavonone isomerase 1A; Short=Chalcone isomerase 1A; EC=5.5.1.6;
gene-LOC112712365	468	516	522	3502	3193	3382	761	693	724	316	425	345	502	3359	726	362	#N/A
gene-LOC112712376	166	194	194	52	46	19	223	149	182	215	220	141	184.667	39	184.667	192	#N/A
gene-LOC112712380	201	205	160	2737	3480	3926	524	399	464	171	165	167	188.667	3381	462.333	167.667	RecName: Full=Inositol transporter 1;
gene-LOC112712391	392	427	452	1685	1691	1685	483	453	449	462	481	412	423.667	1687	461.667	451.667	RecName: Full=Zinc finger CCCH domain-containing protein 14; Short=OsC3H14;
gene-LOC112712443	3668	2881	3625	296	314	161	3417	3260	3097	3146	3751	3596	3391.33	257	3258	3497.67	RecName: Full=Abscisic stress-ripening protein 2;
gene-LOC112712480	968	914	928	148	128	79	1166	944	1192	766	734	536	936.667	118.333	1100.67	678.667	RecName: Full=Probable aquaporin NIP5-1; AltName: Full=NOD26-like intrinsic protein 5-1; Short=AtNIP5;1; AltName: Full=Nodulin-26-like major intrinsic protein 6; Short=NodLikeMip6; Short=Protein NLM6;
gene-LOC112712481	870	786	889	99	78	107	880	770	905	1134	1294	905	848.333	94.6667	851.667	1111	RecName: Full=Type IV inositol polyphosphate 5-phosphatase 3 {ECO:0000305}; Short=At5PTase3 {ECO:0000305}; EC=3.1.3.36 {ECO:0000269|PubMed:21677096}; EC=3.1.3.86 {ECO:0000269|PubMed:21677096};
gene-LOC112712483	1388	1613	1463	263	242	193	1383	1315	1279	1400	1677	1184	1488	232.667	1325.67	1420.33	RecName: Full=Ran-binding protein 1 homolog b;
gene-LOC112712527	227	218	242	1332	1118	1193	144	133	146	168	138	168	229	1214.33	141	158	RecName: Full=Alpha-(1,4)-fucosyltransferase; EC=2.4.1.-; AltName: Full=FT4-M; AltName: Full=FucTC; AltName: Full=Fucosyltransferase 13; Short=AtFUT13; AltName: Full=Galactoside 3(4)-L-fucosyltransferase;
gene-LOC112712551	263	311	271	50	69	60	227	226	196	228	400	237	281.667	59.6667	216.333	288.333	RecName: Full=Dihydrolipoyllysine-residue acetyltransferase component 5 of pyruvate dehydrogenase complex, chloroplastic; EC=2.3.1.12; AltName: Full=Dihydrolipoamide S-acetyltransferase component 5 of pyruvate dehydrogenase complex; AltName: Full=Protein EMBRYO DEFECTIVE 3003; AltName: Full=Pyruvate dehydrogenase complex component E2 5; Short=PDC-E2 5; Short=PDCE2 5; Flags: Precursor;
gene-LOC112712593	313	408	399	75	52	99	302	257	296	385	407	339	373.333	75.3333	285	377	RecName: Full=Patatin-like protein 6; Short=AtPLP6; EC=3.1.1.-; AltName: Full=Patatin-related phospholipase A IIIalpha; Short=pPLAIIIa; AltName: Full=Phospholipase A IIB; Short=AtPLAIIB;
gene-LOC112712595	3088	3053	2509	128	153	214	2483	2008	1952	2725	3198	2247	2883.33	165	2147.67	2723.33	RecName: Full=Aquaporin PIP2-2; AltName: Full=Plasma membrane intrinsic protein 2-2; Short=AtPIP2;2; AltName: Full=Plasma membrane intrinsic protein 2b; Short=PIP2b; AltName: Full=TMP2b;
gene-LOC112712609	1034	941	1016	5273	4930	5911	1052	1037	916	688	760	704	997	5371.33	1001.67	717.333	#N/A
gene-LOC112712612	33	36	30	417	447	438	30	17	15	25	24	36	33	434	20.6667	28.3333	RecName: Full=Synaptotagmin-3; AltName: Full=NTMC2T1.3; AltName: Full=Synaptotagmin C;
gene-LOC112712614	2887	3019	3363	33	30	114	5262	5458	9210	16369	18325	19329	3089.67	59	6643.33	18007.7	RecName: Full=Mannose-specific lectin CML-2 {ECO:0000303|PubMed:26321423}; Contains: RecName: Full=Mannose-specific lectin CML-1 {ECO:0000303|PubMed:26321423};
gene-LOC112712616	6690	8727	10503	618	1180	453	22034	17780	21133	60068	66184	68019	8640	750.333	20315.7	64757	RecName: Full=Alpha-methyl-mannoside-specific lectin {ECO:0000303|PubMed:16941222}; Short=SL-I {ECO:0000303|PubMed:16941222}; Flags: Precursor;
gene-LOC112712635	815	670	747	8365	10033	9593	398	513	412	558	497	604	744	9330.33	441	553	RecName: Full=Lectin; AltName: Full=Agglutinin; AltName: Full=BMA; Contains: RecName: Full=Lectin beta chain; Contains: RecName: Full=Lectin alpha chain;
gene-LOC112712636	30205	42825	35109	185	204	325	26762	24726	20556	29870	32074	25268	36046.3	238	24014.7	29070.7	RecName: Full=Alpha-methyl-mannoside-specific lectin {ECO:0000303|PubMed:16941222}; Short=SL-I {ECO:0000303|PubMed:16941222}; Flags: Precursor;
gene-LOC112712642	410	520	531	21	27	30	326	509	330	932	1582	1938	487	26	388.333	1484	RecName: Full=Galactose-binding lectin; AltName: Full=Agglutinin; AltName: Full=PNA; Flags: Precursor;
gene-LOC112712663	514	472	497	2523	2106	2792	415	362	375	307	337	283	494.333	2473.67	384	309	RecName: Full=U-box domain-containing protein 14; EC=2.3.2.27; AltName: Full=E3 ubiquitin-protein ligase PUB14; AltName: Full=Plant U-box protein 14; AltName: Full=Prototypical U-box domain protein 14; AltName: Full=RING-type E3 ubiquitin transferase PUB14 {ECO:0000305};
gene-LOC112712695	456	482	646	55	47	28	564	672	824	152	181	236	528	43.3333	686.667	189.667	#N/A
gene-LOC112713082	45	34	38	320	480	354	35	34	38	73	59	55	39	384.667	35.6667	62.3333	#N/A
gene-LOC112714302	213	229	233	24	25	20	363	349	365	324	435	244	225	23	359	334.333	RecName: Full=Acyl-CoA-binding domain-containing protein 6 {ECO:0000305}; Short=Acyl-CoA binding protein 6 {ECO:0000303|PubMed:21128943}; Short=OsACBP6 {ECO:0000303|PubMed:21128943};
gene-LOC112714308	520	537	496	2898	2614	2468	498	442	340	371	345	252	517.667	2660	426.667	322.667	RecName: Full=Cytochrome P450 710A11 {ECO:0000303|PubMed:16531502}; EC=1.14.19.41 {ECO:0000269|PubMed:16531502}; AltName: Full=C-22 sterol desaturase {ECO:0000303|PubMed:16531502};
gene-LOC112714312	1186	1482	1349	56	62	51	1260	1097	1074	1175	1286	952	1339	56.3333	1143.67	1137.67	#N/A
gene-LOC112714331	979	915	1027	204	258	183	1589	1273	1520	1158	1225	1297	973.667	215	1460.67	1226.67	RecName: Full=Protein TIFY 5A {ECO:0000303|PubMed:17499004}; AltName: Full=Jasmonate ZIM domain-containing protein 8 {ECO:0000303|PubMed:17637675};
gene-LOC112714397	153	183	186	874	800	901	163	127	163	135	132	90	174	858.333	151	119	RecName: Full=Probable LRR receptor-like serine/threonine-protein kinase RFK1; EC=2.7.11.1; AltName: Full=Receptor-like kinase in flowers 1; Flags: Precursor;
gene-LOC112714411	350	383	403	1427	1293	1590	347	337	349	327	335	271	378.667	1436.67	344.333	311	RecName: Full=Protein FREE1 {ECO:0000303|PubMed:25438943}; AltName: Full=FYVE domain protein required for endosomal sorting 1 {ECO:0000303|PubMed:24843126}; AltName: Full=FYVE domain-containing protein 1 {ECO:0000303|PubMed:24843126};
gene-LOC112714412	83	89	102	473	524	583	67	75	63	54	60	63	91.3333	526.667	68.3333	59	RecName: Full=Heat stress transcription factor A-4a; Short=AtHsfA4a; AltName: Full=AtHsf-15; AltName: Full=Heat shock factor protein 21; Short=HSF 21; AltName: Full=Heat shock transcription factor 21; Short=HSTF 21;
gene-LOC112714426	108	181	178	3291	2669	2330	273	227	206	200	201	329	155.667	2763.33	235.333	243.333	RecName: Full=Precursor of CEP14 {ECO:0000303|PubMed:24179096}; Short=PCEP14 {ECO:0000303|PubMed:24179096}; Contains: RecName: Full=C-terminally encoded peptide 14 {ECO:0000303|PubMed:24179096}; Short=CEP14 {ECO:0000303|PubMed:24179096}; Flags: Precursor;
gene-LOC112714434	189	192	175	36	31	20	233	148	162	150	168	121	185.333	29	181	146.333	#N/A
gene-LOC112714439	513	576	485	35	25	37	277	268	228	270	252	149	524.667	32.3333	257.667	223.667	RecName: Full=Cellulose synthase A catalytic subunit 8 [UDP-forming]; Short=AtCesA8; EC=2.4.1.12; AltName: Full=Protein IRREGULAR XYLEM 1; Short=AtIRX1; AltName: Full=Protein LEAF WILTING 2;
gene-LOC112714449	214	137	162	1633	1526	1612	399	425	380	197	304	251	171	1590.33	401.333	250.667	RecName: Full=Probable LRR receptor-like serine/threonine-protein kinase At3g47570; EC=2.7.11.1; Flags: Precursor;
gene-LOC112714513	66	51	63	497	643	830	85	115	107	66	150	88	60	656.667	102.333	101.333	RecName: Full=GDSL esterase/lipase At5g45960; EC=3.1.1.-; AltName: Full=Extracellular lipase At5g45960; Flags: Precursor;
gene-LOC112714516	91	72	79	1232	1510	934	29	41	24	59	81	77	80.6667	1225.33	31.3333	72.3333	RecName: Full=Pathogenesis-related genes transcriptional activator PTI5; AltName: Full=PTO-interacting protein 5;
gene-LOC112714520	1328	1045	1215	6113	5707	7889	1617	1399	1636	1342	1653	1260	1196	6569.67	1550.67	1418.33	RecName: Full=Probable leucine-rich repeat receptor-like protein kinase At5g49770; EC=2.7.11.1; Flags: Precursor;
gene-LOC112714531	217	238	223	51	55	42	259	222	287	243	323	211	226	49.3333	256	259	RecName: Full=Auxin response factor 3; AltName: Full=Protein ETTIN;
gene-LOC112714534	51	78	77	2579	2327	2570	94	81	120	51	80	55	68.6667	2492	98.3333	62	#N/A
gene-LOC112714541	59	46	55	428	293	386	77	81	59	52	66	49	53.3333	369	72.3333	55.6667	RecName: Full=Protein DMP6 {ECO:0000303|PubMed:20712629}; Short=AtDMP6 {ECO:0000303|PubMed:20712629};
gene-LOC112714542	54	60	72	275	253	359	47	36	47	60	61	18	62	295.667	43.3333	46.3333	RecName: Full=Protein DMP6 {ECO:0000303|PubMed:20712629}; Short=AtDMP6 {ECO:0000303|PubMed:20712629};
gene-LOC112714565	164	224	230	2749	2956	2548	270	260	347	373	278	293	206	2751	292.333	314.667	RecName: Full=Dormancy-associated protein 1 {ECO:0000303|PubMed:9684359}; Short=PsDRM1 {ECO:0000303|PubMed:9684359};
gene-LOC112714590	5080	6177	7409	1165	1091	954	8507	7883	9412	5336	4852	5030	6222	1070	8600.67	5072.67	RecName: Full=Probable ubiquitin-conjugating enzyme E2 24 {ECO:0000303|PubMed:16339806}; EC=2.3.2.23 {ECO:0000305}; AltName: Full=AtPHO2 {ECO:0000303|PubMed:16679424}; AltName: Full=E2 ubiquitin-conjugating enzyme 24 {ECO:0000303|PubMed:16339806}; AltName: Full=Ubiquitin carrier protein 24 {ECO:0000303|PubMed:16339806}; AltName: Full=Ubiquitin-protein ligase 24 {ECO:0000303|PubMed:16339806};
gene-LOC112714611	227	208	224	1558	1746	2619	197	173	169	208	213	188	219.667	1974.33	179.667	203	RecName: Full=Mediator of RNA polymerase II transcription subunit 16; AltName: Full=Protein SENSITIVE TO FREEZING 6;
gene-LOC112714612	1354	1916	1558	3847	4996	9291	3118	2408	2794	707	877	603	1609.33	6044.67	2773.33	729	RecName: Full=Stem-specific protein TSJT1;
gene-LOC112714614	118	97	84	390	355	404	142	105	91	54	74	61	99.6667	383	112.667	63	RecName: Full=Cold-responsive protein kinase 1 {ECO:0000303|PubMed:28344081}; EC=2.7.11.1 {ECO:0000255|PROSITE-ProRule:PRU00159, ECO:0000269|PubMed:28344081};
gene-LOC112714626	206	142	178	4514	5393	4384	53	31	27	108	91	92	175.333	4763.67	37	97	RecName: Full=Polyphenol oxidase, chloroplastic; Short=PPO; EC=1.10.3.1; AltName: Full=Catechol oxidase; Flags: Precursor;
gene-LOC112714640	92	95	101	747	538	492	77	99	86	70	96	118	96	592.333	87.3333	94.6667	#N/A
gene-LOC112714642	1043	1073	1126	4599	4576	4586	934	750	854	777	827	701	1080.67	4587	846	768.333	RecName: Full=Secretory carrier-associated membrane protein; Short=Secretory carrier membrane protein;
gene-LOC112714663	451	461	460	2090	2124	1869	452	421	466	560	594	460	457.333	2027.67	446.333	538	RecName: Full=Sphingosine kinase 1; EC=2.7.1.91 {ECO:0000269|PubMed:21330371};
gene-LOC112714667	353	267	181	7659	6148	6362	337	272	233	300	530	331	267	6723	280.667	387	RecName: Full=External alternative NAD(P)H-ubiquinone oxidoreductase B2, mitochondrial; EC=1.6.5.9; AltName: Full=External alternative NADH dehydrogenase NDB2; AltName: Full=NADH:ubiquinone reductase (non-electrogenic) NDB2; Flags: Precursor;
gene-LOC112714672	48	42	23	1011	1042	1580	48	17	43	19	26	26	37.6667	1211	36	23.6667	#N/A
gene-LOC112714684	505	325	474	1832	1776	1676	445	430	405	378	402	374	434.667	1761.33	426.667	384.667	RecName: Full=Receptor-like serine/threonine-protein kinase SD1-8; EC=2.7.11.1; AltName: Full=Arabidopsis thaliana receptor kinase 3; AltName: Full=S-domain-1 (SD1) receptor kinase 8; Short=SD1-8; Flags: Precursor;
gene-LOC112714692	104	107	96	605	585	434	177	152	196	155	154	125	102.333	541.333	175	144.667	#N/A
gene-LOC112714694	142	127	107	1237	1072	988	77	83	85	122	138	110	125.333	1099	81.6667	123.333	RecName: Full=G-type lectin S-receptor-like serine/threonine-protein kinase At1g11330; EC=2.7.11.1; Flags: Precursor;
gene-LOC112714705	751	683	671	3365	3064	2990	351	391	246	301	391	332	701.667	3139.67	329.333	341.333	RecName: Full=Receptor-like serine/threonine-protein kinase SD1-8; EC=2.7.11.1; AltName: Full=Arabidopsis thaliana receptor kinase 3; AltName: Full=S-domain-1 (SD1) receptor kinase 8; Short=SD1-8; Flags: Precursor;
gene-LOC112714708	57	47	53	299	268	253	73	64	49	37	86	43	52.3333	273.333	62	55.3333	RecName: Full=Receptor-like serine/threonine-protein kinase SD1-8; EC=2.7.11.1; AltName: Full=Arabidopsis thaliana receptor kinase 3; AltName: Full=S-domain-1 (SD1) receptor kinase 8; Short=SD1-8; Flags: Precursor;
gene-LOC112714733	225	277	305	1246	1112	1584	260	293	265	293	307	285	269	1314	272.667	295	RecName: Full=Thioredoxin-like protein CXXS1; Short=AtCXXS1; AltName: Full=Mono-cysteine thioredoxin 1;
gene-LOC112714748	522	643	527	77	75	72	555	482	511	424	571	424	564	74.6667	516	473	RecName: Full=Uncharacterized protein At3g49720;
gene-LOC112714802	269	295	319	47	30	20	171	227	183	192	227	164	294.333	32.3333	193.667	194.333	RecName: Full=Costars family protein;
gene-LOC112714815	1073	834	1120	146	117	129	1034	1060	863	1763	1551	1622	1009	130.667	985.667	1645.33	#N/A
gene-LOC112714871	3279	3591	3950	370	374	308	4505	4469	4132	3834	3747	4013	3606.67	350.667	4368.67	3864.67	RecName: Full=Cationic peroxidase 2; EC=1.11.1.7; AltName: Full=PNPC2; Flags: Precursor;
gene-LOC112714874	358	503	454	81	80	57	266	314	232	362	410	285	438.333	72.6667	270.667	352.333	#N/A
gene-LOC112714880	44	31	49	517	926	657	14	11	26	36	35	29	41.3333	700	17	33.3333	RecName: Full=Chaperone protein dnaJ 20, chloroplastic; Short=AtDjC20; Short=AtJ20; Flags: Precursor;
gene-LOC112714906	45	30	26	483	465	514	65	44	57	50	61	48	33.6667	487.333	55.3333	53	RecName: Full=Fructose-1,6-bisphosphatase, cytosolic {ECO:0000305}; Short=FBPase {ECO:0000305}; EC=3.1.3.11 {ECO:0000269|PubMed:21253566}; AltName: Full=D-fructose-1,6-bisphosphate 1-phosphohydrolase {ECO:0000305}; AltName: Full=Protein FRUCTOSE INSENSITIVE 1 {ECO:0000303|PubMed:21253566};
gene-LOC112714924	242	262	248	29	23	24	150	127	152	169	147	142	250.667	25.3333	143	152.667	#N/A
gene-LOC112714925	245	323	303	60	52	56	281	274	327	307	384	223	290.333	56	294	304.667	#N/A
gene-LOC112714930	41	53	67	233	229	344	49	21	25	32	39	26	53.6667	268.667	31.6667	32.3333	RecName: Full=Mitogen-activated protein kinase kinase kinase 1; Short=ARAKIN; Short=AtMEKK1; Short=MAP kinase kinase kinase 1; EC=2.7.11.25 {ECO:0000269|PubMed:23857079};
gene-LOC112714936	247	276	249	35	19	22	227	189	149	153	253	147	257.333	25.3333	188.333	184.333	#N/A
gene-LOC112714966	330	382	328	51	82	57	712	641	556	334	444	323	346.667	63.3333	636.333	367	RecName: Full=Phosphatidylinositol 4-phosphate 5-kinase 7; Short=AtPIP5K7; EC=2.7.1.68; AltName: Full=1-phosphatidylinositol 4-phosphate kinase 7; AltName: Full=Diphosphoinositide kinase 7; Short=AtP5K2; AltName: Full=PtdIns(4)P-5-kinase 7;
gene-LOC112715039	322	309	312	50	51	46	229	376	256	273	321	217	314.333	49	287	270.333	RecName: Full=Urease; EC=3.5.1.5; AltName: Full=Urea amidohydrolase;
gene-LOC112715052	316	325	344	56	59	46	292	268	238	323	405	329	328.333	53.6667	266	352.333	RecName: Full=3-oxoacyl-[acyl-carrier-protein] reductase, chloroplastic; EC=1.1.1.100; AltName: Full=3-ketoacyl-acyl carrier protein reductase; Flags: Precursor;
gene-LOC112715056	475	525	503	43	69	28	337	273	329	298	391	286	501	46.6667	313	325	RecName: Full=Lysine histidine transporter 2; Short=AtLHT2; AltName: Full=Amino acid transporter-like protein 2;
gene-LOC112715058	4903	5717	4153	35143	33783	35223	1892	1571	1489	2989	4932	2679	4924.33	34716.3	1650.67	3533.33	RecName: Full=Glyceraldehyde-3-phosphate dehydrogenase GAPC2, cytosolic; EC=1.2.1.12; AltName: Full=NAD-dependent glyceraldehydephosphate dehydrogenase C subunit 2;
gene-LOC112715063	739	549	602	4981	5283	5201	561	485	370	461	570	419	630	5155	472	483.333	#N/A
gene-LOC112715083	166	186	228	1700	1754	2052	234	204	214	142	191	169	193.333	1835.33	217.333	167.333	RecName: Full=E3 ubiquitin-protein ligase AIRP2 {ECO:0000305}; EC=2.3.2.27 {ECO:0000269|PubMed:21969385}; AltName: Full=Protein ABA INSENSITIVE RING PROTEIN 2 {ECO:0000303|PubMed:21969385}; Short=AtAIRP2 {ECO:0000303|PubMed:21969385}; AltName: Full=RING-type E3 ubiquitin transferase AIRP2 {ECO:0000305};
gene-LOC112715086	283	359	319	1261	1254	1290	326	259	266	287	285	265	320.333	1268.33	283.667	279	RecName: Full=Regulator of G-protein signaling 1; Short=AtRGS1;
gene-LOC112715102	1999	2390	2079	380	334	277	1771	1776	1573	1636	2191	1380	2156	330.333	1706.67	1735.67	RecName: Full=T-complex protein 1 subunit epsilon {ECO:0000303|PubMed:11599560}; Short=TCP-1-epsilon {ECO:0000303|PubMed:11599560}; AltName: Full=CCT-epsilon {ECO:0000303|PubMed:11599560}; AltName: Full=Chaperonin CCT5 {ECO:0000305};
gene-LOC112715173	53	59	43	565	453	492	43	61	34	39	37	42	51.6667	503.333	46	39.3333	RecName: Full=Ras-related protein RABH1e; Short=AtRABH1e;
gene-LOC112715183	715	830	789	32	44	28	843	754	670	530	600	494	778	34.6667	755.667	541.333	#N/A
gene-LOC112715212	1726	1835	1542	303	233	266	1001	954	973	1195	1561	1023	1701	267.333	976	1259.67	RecName: Full=Inositol-3-phosphate synthase; Short=MIP synthase; EC=5.5.1.4; AltName: Full=Myo-inositol 1-phosphate synthase; Short=IPS; Short=MI-1-P synthase;
gene-LOC112715233	708	736	634	140	100	61	930	780	789	640	718	506	692.667	100.333	833	621.333	#N/A
gene-LOC112715311	177	210	204	27	21	28	193	120	113	126	212	92	197	25.3333	142	143.333	RecName: Full=Arogenate dehydrogenase 1, chloroplastic; EC=1.3.1.78; AltName: Full=TYRATC; AltName: Full=TyrAAT1; Flags: Precursor;
gene-LOC112715314	373	494	435	99	101	73	372	382	408	469	530	415	434	91	387.333	471.333	RecName: Full=Biotin carboxyl carrier protein of acetyl-CoA carboxylase 2, chloroplastic; Short=AtBCCP2; Short=BCCP-2; Flags: Precursor;
gene-LOC112715352	240	271	258	33	19	33	396	337	352	269	387	217	256.333	28.3333	361.667	291	RecName: Full=Protein trichome birefringence-like 33;
gene-LOC112715368	228	264	230	24	22	22	188	143	129	132	153	125	240.667	22.6667	153.333	136.667	RecName: Full=Protein ESKIMO 1; AltName: Full=Protein trichome birefringence-like 29;
gene-LOC112715410	187	188	251	19	27	26	179	189	230	228	214	171	208.667	24	199.333	204.333	RecName: Full=Protein yippee-like;
gene-LOC112715418	9789	9498	10077	383	712	638	11979	9746	10571	10842	11199	8703	9788	577.667	10765.3	10248	RecName: Full=Probable aquaporin PIP-type 7a; AltName: Full=Turgor-responsive protein 31; AltName: Full=Turgor-responsive protein 7a;
gene-LOC112715435	355	406	434	78	55	71	440	370	505	294	414	516	398.333	68	438.333	408	RecName: Full=LIM domain-containing protein WLIM2b {ECO:0000305}; AltName: Full=Widely-expressed LIM protein 2B {ECO:0000305};
gene-LOC112715441	352	324	466	77	52	74	430	440	462	325	355	277	380.667	67.6667	444	319	RecName: Full=Proline transporter 1; Short=AtPROT1;
gene-LOC112715453	138	120	107	926	865	809	51	51	40	118	108	104	121.667	866.667	47.3333	110	RecName: Full=UDP-glycosyltransferase 76F1; EC=2.4.1.-;
gene-LOC112715454	110	118	98	191	559	1001	167	92	84	66	73	68	108.667	583.667	114.333	69	#N/A
gene-LOC112715472	1168	1397	1463	272	327	278	2662	2429	2450	2541	2663	2238	1342.67	292.333	2513.67	2480.67	RecName: Full=Transcription factor bHLH153; AltName: Full=BHLH transcription factor alpha; Short=bHLH alpha {ECO:0000312|EMBL:CAE09167.1}; AltName: Full=Basic helix-loop-helix protein 153; Short=AtbHLH153 {ECO:0000303|PubMed:14600211}; Short=bHLH 153; AltName: Full=bHLH transcription factor bHLH153;
gene-LOC112715517	331	395	321	25	26	37	363	320	269	236	441	225	349	29.3333	317.333	300.667	RecName: Full=Kinesin-like protein KIN-12D {ECO:0000305}; AltName: Full=Phragmoplast orienting kinesin 2 {ECO:0000303|PubMed:16682350};
gene-LOC112715581	568	517	561	3401	2925	2834	749	657	750	507	586	497	548.667	3053.33	718.667	530	RecName: Full=Protein CYPRO4;
gene-LOC112715627	7517	8842	7885	1770	1880	1817	7912	7272	7481	7564	10187	6946	8081.33	1822.33	7555	8232.33	RecName: Full=Polyadenylate-binding protein 2; Short=PABP-2; Short=Poly(A)-binding protein 2;
gene-LOC112715644	195	266	273	33	23	32	236	255	208	258	277	193	244.667	29.3333	233	242.667	RecName: Full=O-fucosyltransferase 11 {ECO:0000305}; Short=O-FucT-11 {ECO:0000305}; EC=2.4.1.- {ECO:0000305}; AltName: Full=O-fucosyltransferase family protein {ECO:0000312|EMBL:ARJ31411.1};
gene-LOC112715650	864	778	1013	58	38	46	538	708	748	914	1089	798	885	47.3333	664.667	933.667	RecName: Full=WAT1-related protein At4g08300;
gene-LOC112715701	195	230	240	1147	1226	1666	469	340	493	279	250	306	221.667	1346.33	434	278.333	RecName: Full=Two-component response regulator-like PRR95; AltName: Full=Pseudo-response regulator 95; Short=OsPRR95;
gene-LOC112715731	135	164	136	1043	1080	1372	81	110	61	133	144	74	145	1165	84	117	RecName: Full=Hypersensitive-induced response protein 3; Short=AtHIR3;
gene-LOC112715737	222	257	236	46	24	23	307	322	362	308	448	254	238.333	31	330.333	336.667	RecName: Full=Protein NETWORKED 4B {ECO:0000303|PubMed:22840520};
gene-LOC112715768	1028	1333	1279	81	46	65	1538	1325	1508	1275	1686	1160	1213.33	64	1457	1373.67	RecName: Full=COP1-interacting protein 7 {ECO:0000303|PubMed:9668129};
gene-LOC112715772	133	128	114	628	777	648	235	322	212	185	226	148	125	684.333	256.333	186.333	RecName: Full=Protein RESPONSE TO LOW SULFUR 3 {ECO:0000303|PubMed:25628631};
gene-LOC112715773	588	741	610	128	134	96	572	606	594	556	757	439	646.333	119.333	590.667	584	RecName: Full=40S ribosomal protein S12-1;
gene-LOC112715778	166	167	188	35	50	32	233	202	219	342	370	260	173.667	39	218	324	#N/A
gene-LOC112715802	942	1129	1112	29	52	60	691	607	654	525	517	459	1061	47	650.667	500.333	RecName: Full=Potassium transporter 2; Short=AtKT2; Short=AtKUP2; Short=AtPOT2;
gene-LOC112715824	110	155	136	25	25	27	168	124	130	127	178	110	133.667	25.6667	140.667	138.333	#N/A
gene-LOC112715861	45	38	21	843	477	401	178	279	147	45	111	62	34.6667	573.667	201.333	72.6667	RecName: Full=Ethylene-responsive transcription factor ERF110;
gene-LOC112715903	810	904	1087	49	55	54	677	732	566	822	862	727	933.667	52.6667	658.333	803.667	RecName: Full=Flavone 3'-O-methyltransferase 1; Short=AtOMT1; EC=2.1.1.42; AltName: Full=Acetylserotonin O-methyltransferase OMT1 {ECO:0000305}; EC=2.1.1.4 {ECO:0000269|PubMed:25039887}; AltName: Full=Caffeate O-methyltransferase 1; EC=2.1.1.68; AltName: Full=Quercetin 3'-O-methyltransferase 1;
gene-LOC112715976	173	203	206	25	24	21	107	156	110	256	259	157	194	23.3333	124.333	224	RecName: Full=U-box domain-containing protein 7; EC=2.3.2.27; AltName: Full=Plant U-box protein 7; AltName: Full=RING-type E3 ubiquitin transferase PUB7 {ECO:0000305};
gene-LOC112716026	85	86	87	1386	1324	1468	85	62	55	175	207	156	86	1392.67	67.3333	179.333	RecName: Full=Protein GLUTAMINE DUMPER 5;
gene-LOC112716045	228	286	290	44	28	39	323	333	277	338	327	257	268	37	311	307.333	RecName: Full=Endoribonuclease Dicer homolog 3a; AltName: Full=Dicer-like protein 3a; Short=OsDCL3a; EC=3.1.26.-;
gene-LOC112716061	131	92	84	667	878	1407	156	125	167	55	54	48	102.333	984	149.333	52.3333	#N/A
gene-LOC112716084	204	254	215	41	44	40	160	209	157	161	275	183	224.333	41.6667	175.333	206.333	#N/A
gene-LOC112716088	528	529	615	62	40	33	664	526	530	406	378	353	557.333	45	573.333	379	RecName: Full=Probably inactive leucine-rich repeat receptor-like protein kinase At2g25790; Flags: Precursor;
gene-LOC112716089	955	981	1032	136	79	98	1616	1455	1405	1108	1209	964	989.333	104.333	1492	1093.67	RecName: Full=Homeobox-leucine zipper protein ATHB-8; AltName: Full=HD-ZIP protein ATHB-8; AltName: Full=Homeodomain transcription factor ATHB-8;
gene-LOC112716133	1069	1254	1370	241	237	217	1738	1442	1727	1283	1347	1099	1231	231.667	1635.67	1243	RecName: Full=Hexokinase-1; EC=2.7.1.1; AltName: Full=SoHxK1;
gene-LOC112716150	363	422	450	72	51	26	576	648	655	1105	1052	848	411.667	49.6667	626.333	1001.67	#N/A
gene-LOC112716163	37	40	55	537	325	255	66	73	61	49	70	81	44	372.333	66.6667	66.6667	RecName: Full=Pentatricopeptide repeat-containing protein At5g66520;
gene-LOC112716169	499	535	427	4082	3832	5433	616	546	623	410	519	350	487	4449	595	426.333	RecName: Full=Sulfite exporter TauE/SafE family protein 3 {ECO:0000312|EMBL:AEC07746.1};
gene-LOC112716214	269	321	363	72	55	56	368	330	372	286	307	242	317.667	61	356.667	278.333	#N/A
gene-LOC112716302	1757	1969	2099	120	179	142	2165	1738	2109	1604	1840	1453	1941.67	147	2004	1632.33	RecName: Full=Boron transporter 1;
gene-LOC112716313	1403	1542	758	165	215	260	11	23	17	17	8	18	1234.33	213.333	17	14.3333	RecName: Full=Probable inactive poly [ADP-ribose] polymerase SRO5; AltName: Full=Protein SIMILAR TO RCD ONE 5;
gene-LOC112716348	1061	1195	1093	153	134	88	1126	918	1011	1097	1330	1052	1116.33	125	1018.33	1159.67	RecName: Full=Protein STICHEL;
gene-LOC112716352	165	164	141	3257	2518	3114	1086	963	1070	685	871	728	156.667	2963	1039.67	761.333	RecName: Full=AAA-ATPase At3g28580; EC=3.6.1.3 {ECO:0000250|UniProtKB:Q9FLD5};
gene-LOC112716404	810	542	772	7552	8128	10670	240	272	167	273	325	357	708	8783.33	226.333	318.333	RecName: Full=Mitochondrial phosphate carrier protein 2, mitochondrial; AltName: Full=Mitochondrial phosphate transporter 2; Short=MPT2; AltName: Full=Phosphate transporter 3;2; Flags: Precursor;
gene-LOC112716453	269	328	262	21	43	30	168	193	159	248	269	246	286.333	31.3333	173.333	254.333	RecName: Full=Lamin-like protein; Flags: Precursor;
gene-LOC112716471	594	690	726	120	104	117	367	403	424	585	670	420	670	113.667	398	558.333	RecName: Full=Alpha-1,4 glucan phosphorylase L isozyme, chloroplastic/amyloplastic; EC=2.4.1.1; AltName: Full=Starch phosphorylase L; Flags: Precursor;
gene-LOC112716472	630	733	558	65	41	36	378	373	340	407	494	309	640.333	47.3333	363.667	403.333	RecName: Full=UDP-glucose 6-dehydrogenase 1; Short=UDP-Glc dehydrogenase 1; Short=UDP-GlcDH 1; Short=UDPGDH 1; EC=1.1.1.22; AltName: Full=Gm-UGD1;
gene-LOC112716477	236	277	311	62	53	52	341	294	293	288	341	263	274.667	55.6667	309.333	297.333	#N/A
gene-LOC112716494	129	140	99	6720	7215	7908	26	45	26	93	80	64	122.667	7281	32.3333	79	RecName: Full=UDP-glycosyltransferase 83A1; EC=2.4.1.-;
gene-LOC112716507	194	136	187	950	768	726	65	62	47	68	65	94	172.333	814.667	58	75.6667	RecName: Full=Malonyl-CoA:anthocyanidin 5-O-glucoside-6''-O-malonyltransferase; EC=2.3.1.-; AltName: Full=Anthocyanin 5-aromatic acyltransferase-like protein; Short=At5MAT;
gene-LOC112716531	1411	1689	1572	92	70	77	1324	1323	1194	1231	1526	1065	1557.33	79.6667	1280.33	1274	RecName: Full=Protein SPIRAL1-like 1;
gene-LOC112716554	197	204	232	45	61	33	156	120	209	246	199	181	211	46.3333	161.667	208.667	RecName: Full=E3 ubiquitin-protein ligase At3g02290; EC=2.3.2.27; AltName: Full=RING finger protein At3g02290; AltName: Full=RING-type E3 ubiquitin transferase At3g02290 {ECO:0000305};
gene-LOC112716556	1021	1232	1382	61	41	71	583	621	596	1055	922	714	1211.67	57.6667	600	897	#N/A
gene-LOC112716564	2305	2489	2323	175	195	118	2759	2354	2216	2675	3271	2116	2372.33	162.667	2443	2687.33	RecName: Full=Fasciclin-like arabinogalactan protein 15; Flags: Precursor;
gene-LOC112716602	2129	2331	2176	98	127	72	1102	799	860	986	969	877	2212	99	920.333	944	RecName: Full=NDR1/HIN1-like protein 1 {ECO:0000303|Ref.1};
gene-LOC112716617	1743	2193	1861	172	116	137	1482	1452	1418	1712	1830	1530	1932.33	141.667	1450.67	1690.67	RecName: Full=Tubulin beta-6 chain; AltName: Full=Beta-6-tubulin;
gene-LOC112716639	370	471	592	134	73	74	2176	1985	2178	1512	1469	1321	477.667	93.6667	2113	1434	#N/A
gene-LOC112716660	1063	1038	1102	202	274	204	1089	927	1047	1152	1295	986	1067.67	226.667	1021	1144.33	RecName: Full=Omega-amidase, chloroplastic; EC=3.5.1.3 {ECO:0000269|PubMed:24461228}; AltName: Full=Nitrilase-like protein 3; Flags: Precursor;
gene-LOC112716680	482	599	691	50	44	43	891	697	818	505	721	447	590.667	45.6667	802	557.667	RecName: Full=Calcium-transporting ATPase 8, plasma membrane-type; EC=3.6.3.8; AltName: Full=Ca(2+)-ATPase isoform 8;
gene-LOC112716691	2721	2488	2775	444	727	420	6541	6820	6097	4794	5841	5013	2661.33	530.333	6486	5216	RecName: Full=Allene oxide cyclase, chloroplastic {ECO:0000303|Ref.1, ECO:0000303|Ref.2}; Short=OsAOC {ECO:0000303|Ref.1}; EC=5.3.99.6 {ECO:0000269|PubMed:23347338}; AltName: Full=Protein COLEOPTILE PHOTOMORPHOGENESIS 2 {ECO:0000303|PubMed:23347338}; AltName: Full=Protein HEBIBA {ECO:0000303|PubMed:14605232}; Flags: Precursor;
gene-LOC112716704	2214	1723	1381	290	299	225	44	30	37	34	25	35	1772.67	271.333	37	31.3333	RecName: Full=LOB domain-containing protein 41; AltName: Full=ASYMMETRIC LEAVES 2-like protein 38; Short=AS2-like protein 38;
gene-LOC112716718	70	87	99	385	457	466	25	33	31	10	25	28	85.3333	436	29.6667	21	#N/A
gene-LOC112716728	219	300	189	57	34	49	209	233	220	201	420	177	236	46.6667	220.667	266	RecName: Full=Pentatricopeptide repeat-containing protein At4g35850, mitochondrial; Flags: Precursor;
gene-LOC112716729	107	104	132	21	24	20	125	117	131	133	149	120	114.333	21.6667	124.333	134	RecName: Full=Ras-related protein RABB1b; Short=AtRABB1b; AltName: Full=Ras-related protein GB2; Short=AtGB2; AltName: Full=Ras-related protein Rab2C; Short=AtRab2C;
gene-LOC112716765	128	71	90	4453	4700	4149	51	105	57	465	539	500	96.3333	4434	71	501.333	RecName: Full=Lysine histidine transporter 1;
gene-LOC112716797	21	33	31	137	121	107	20	26	31	23	21	22	28.3333	121.667	25.6667	22	RecName: Full=L-2-hydroxyglutarate dehydrogenase, mitochondrial {ECO:0000305}; EC=1.1.99.2 {ECO:0000269|PubMed:26203119}; Flags: Precursor;
gene-LOC112716835	2306	2281	1455	369	283	357	118	67	86	67	100	98	2014	336.333	90.3333	88.3333	RecName: Full=Plant cysteine oxidase 2 {ECO:0000303|PubMed:24599061}; EC=1.13.11.20;
gene-LOC112716850	488	548	601	105	78	78	752	670	658	671	700	526	545.667	87	693.333	632.333	RecName: Full=Protein QUIRKY {ECO:0000303|PubMed:19180193};
gene-LOC112716851	2170	2608	2737	250	283	374	2617	1944	1813	2555	2960	2269	2505	302.333	2124.67	2594.67	RecName: Full=Beta-xylosidase/alpha-L-arabinofuranosidase 2 {ECO:0000303|PubMed:17615411, ECO:0000312|EMBL:ABQ45228.1}; AltName: Full=Xylan 1,4-beta-xylosidase/Alpha-L-arabinofuranosidase 2; Short=MsXyl2 {ECO:0000303|PubMed:17615411}; Includes: RecName: Full=Beta-xylosidase; EC=3.2.1.37; AltName: Full=1,4-beta-D-xylan xylohydrolase {ECO:0000250|UniProtKB:P48792}; AltName: Full=Xylan 1,4-beta-xylo…
gene-LOC112716863	601	633	588	10028	9060	9227	1567	1148	1203	393	557	458	607.333	9438.33	1306	469.333	RecName: Full=Glutamate dehydrogenase 1; Short=GDH 1; EC=1.4.1.3;
gene-LOC112716873	146	227	175	36	39	51	236	213	244	240	255	209	182.667	42	231	234.667	RecName: Full=Apyrase 2; Short=AtAPY2; EC=3.6.1.5; AltName: Full=ATP-diphosphatase; AltName: Full=ATP-diphosphohydrolase; AltName: Full=Adenosine diphosphatase; Short=ADPase; AltName: Full=NTPDase; AltName: Full=Nucleoside triphosphate diphosphohydrolase 2;
gene-LOC112716879	350	393	389	56	28	22	342	306	364	266	415	273	377.333	35.3333	337.333	318	RecName: Full=DNA gyrase subunit A, chloroplastic/mitochondrial; EC=5.99.1.3; Flags: Precursor;
gene-LOC112716903	1195	1133	1192	5271	4570	4049	889	916	845	631	704	698	1173.33	4630	883.333	677.667	RecName: Full=Phospholipid-transporting ATPase 1 {ECO:0000303|PubMed:11148289}; Short=AtALA1 {ECO:0000303|PubMed:11148289}; EC=3.6.3.1 {ECO:0000305|PubMed:11402198}; AltName: Full=Aminophospholipid flippase 1 {ECO:0000303|PubMed:11402198};
gene-LOC112716977	167	164	191	2520	2772	2066	165	137	147	149	141	158	174	2452.67	149.667	149.333	RecName: Full=NADPH:quinone oxidoreductase; EC=1.6.5.2;
gene-LOC112716985	84	131	120	577	675	488	101	90	50	51	111	62	111.667	580	80.3333	74.6667	RecName: Full=Two-component response regulator ARR9; AltName: Full=Response reactor 4;
gene-LOC112717016	1818	1492	1680	167	75	147	2315	2078	2260	938	1107	923	1663.33	129.667	2217.67	989.333	RecName: Full=MLP-like protein 43;
gene-LOC112717029	342	268	251	1926	1363	1485	387	289	296	271	339	233	287	1591.33	324	281	RecName: Full=Probable copper-transporting ATPase HMA5; EC=3.6.3.54; AltName: Full=Probable copper-transporting ATPase 3; AltName: Full=Protein HEAVY METAL ATPASE 5;
gene-LOC112717043	56	45	29	241	213	121	17	13	13	22	27	13	43.3333	191.667	14.3333	20.6667	RecName: Full=L-type lectin-domain containing receptor kinase S.4 {ECO:0000303|PubMed:19773388}; Short=LecRK-S.4 {ECO:0000303|PubMed:19773388}; EC=2.7.11.1 {ECO:0000255|PROSITE-ProRule:PRU00159}; Flags: Precursor;
gene-LOC112717044	143	208	191	36	34	22	177	164	149	156	191	162	180.667	30.6667	163.333	169.667	RecName: Full=Protein argonaute 16; Short=OsAGO16; AltName: Full=OsAGO6; AltName: Full=Protein ZWILLE/PINHEAD-like 1;
gene-LOC112717064	224	237	277	53	38	45	256	198	255	279	243	243	246	45.3333	236.333	255	#N/A
gene-LOC112717111	170	145	152	963	791	671	142	197	112	72	94	83	155.667	808.333	150.333	83	#N/A
gene-LOC112717119	58	65	56	759	823	1088	150	88	158	191	159	154	59.6667	890	132	168	RecName: Full=GDSL esterase/lipase 5; EC=3.1.1.-; AltName: Full=Extracellular lipase 5; Flags: Precursor;
gene-LOC112717128	24	32	36	501	328	422	29	42	43	31	23	32	30.6667	417	38	28.6667	RecName: Full=Putative disease resistance protein At3g14460;
gene-LOC112717159	68	81	73	535	508	630	55	44	86	45	56	45	74	557.667	61.6667	48.6667	RecName: Full=Uncharacterized protein At5g23160;
gene-LOC112717217	1005	995	1080	96	62	62	3486	2803	3103	1471	1835	1312	1026.67	73.3333	3130.67	1539.33	RecName: Full=Receptor-like protein 13 {ECO:0000303|PubMed:18434605}; Short=AtRLP13 {ECO:0000303|PubMed:18434605}; Flags: Precursor;
gene-LOC112717311	6801	7802	6351	535	361	380	9100	7932	8433	4504	4775	3030	6984.67	425.333	8488.33	4103	#N/A
gene-LOC112717378	202	171	188	1244	1285	1912	306	247	233	191	219	201	187	1480.33	262	203.667	RecName: Full=Senescence associated gene 20 {ECO:0000303|PubMed:10444084}; AltName: Full=Protein WOUND-INDUCED 12 {ECO:0000303|PubMed:12857840}; Short=AtWI-12 {ECO:0000303|PubMed:12857840};
gene-LOC112718031	417	302	334	4162	3426	4536	283	241	225	168	228	176	351	4041.33	249.667	190.667	RecName: Full=Cysteine-rich receptor-like protein kinase 10; Short=Cysteine-rich RLK10; EC=2.7.11.-; AltName: Full=Receptor-like protein kinase 4; Flags: Precursor;
gene-LOC112718043	163	173	194	37	45	24	315	274	286	249	280	205	176.667	35.3333	291.667	244.667	#N/A
gene-LOC112718290	52	48	50	285	283	343	25	24	17	26	48	28	50	303.667	22	34	#N/A
gene-LOC112719644	743	679	634	4980	3137	4004	1569	1141	1252	854	990	767	685.333	4040.33	1320.67	870.333	RecName: Full=Alpha-mannosidase {ECO:0000303|PubMed:4973951}; Short=JBM {ECO:0000303|PubMed:24295789}; Short=Jbalpha-man {ECO:0000303|PubMed:21924285}; EC=3.2.1.24 {ECO:0000269|PubMed:1156387, ECO:0000269|PubMed:12325362, ECO:0000269|PubMed:4973951, ECO:0000269|PubMed:5145}; Contains: RecName: Full=Alpha-mannosidase, heavy subunit {ECO:0000303|PubMed:24221485}; Contains: RecName: Full=Alpha-manno…
gene-LOC112719673	114	109	73	431	866	1295	208	168	210	48	54	41	98.6667	864	195.333	47.6667	RecName: Full=Chaperone protein dnaJ 11, chloroplastic; Short=AtDjC11; Short=AtJ11; Flags: Precursor;
gene-LOC112719818	492	382	364	1343	2119	1827	252	198	321	178	233	153	412.667	1763	257	188	RecName: Full=Cysteine-rich receptor-like protein kinase 2; Short=Cysteine-rich RLK2; EC=2.7.11.-; Flags: Precursor;
gene-LOC112719828	115	75	54	3362	6295	4572	24	35	5	105	61	77	81.3333	4743	21.3333	81	RecName: Full=Kunitz trypsin inhibitor 1 {ECO:0000303|PubMed:19825555}; Short=AtKTI1 {ECO:0000303|PubMed:19825555}; AltName: Full=Trypsin protease inhibitor {ECO:0000303|PubMed:16236154}; Flags: Precursor;
gene-LOC112719839	983	1260	1353	42	47	58	962	879	926	962	1058	987	1198.67	49	922.333	1002.33	RecName: Full=CBS domain-containing protein CBSX3, mitochondrial; Flags: Precursor;
gene-LOC112719872	65	72	93	3425	2750	2694	79	69	50	45	95	49	76.6667	2956.33	66	63	RecName: Full=Probable glutathione S-transferase parA; EC=2.5.1.18; AltName: Full=Auxin-regulated protein parA; AltName: Full=STR246C protein;
gene-LOC112719917	415	505	481	48	62	36	473	464	444	447	490	411	467	48.6667	460.333	449.333	#N/A
gene-LOC112719939	54	58	44	838	949	955	28	26	32	26	29	28	52	914	28.6667	27.6667	RecName: Full=Probable E3 ubiquitin ligase SUD1; EC=2.3.2.27; AltName: Full=Protein ECERIFERUM 9; AltName: Full=Protein SUPPRESSOR OF DRY2 DEFFECTS 1; Short=AtSUD1; AltName: Full=RING-type E3 ubiquitin transferase SUD1 {ECO:0000305}; AltName: Full=RING/U-box domain-containing protein;
gene-LOC112719955	596	616	657	58	73	59	650	560	514	854	769	717	623	63.3333	574.667	780	#N/A
gene-LOC112719968	462	606	581	31	34	39	341	294	289	246	293	261	549.667	34.6667	308	266.667	RecName: Full=Ethylene-overproduction protein 1; AltName: Full=Protein ETHYLENE OVERPRODUCER 1; Short=Protein ETO1;
gene-LOC112719983	570	551	577	87	106	88	618	531	547	583	578	514	566	93.6667	565.333	558.333	RecName: Full=6-phosphofructo-2-kinase/fructose-2,6-bisphosphatase; Short=6PF-2-K/Fru-2,6-P2ase; Short=AtF2KP; Short=PFK/FBPase; Includes: RecName: Full=6-phosphofructo-2-kinase; EC=2.7.1.105; Includes: RecName: Full=Fructose-2,6-bisphosphatase; EC=3.1.3.46;
gene-LOC112719986	203	267	224	46	28	53	210	181	158	174	250	163	231.333	42.3333	183	195.667	RecName: Full=Protein PMR5; AltName: Full=Powdery mildew resistance protein 5; AltName: Full=Protein trichome birefringence-like 44;
gene-LOC112720000	44	78	83	328	351	297	45	56	57	45	40	37	68.3333	325.333	52.6667	40.6667	RecName: Full=U-box domain-containing protein 43; EC=2.3.2.27; AltName: Full=Plant U-box protein 43; AltName: Full=RING-type E3 ubiquitin transferase PUB43 {ECO:0000305};
gene-LOC112720044	171	180	187	6814	5064	5389	181	164	192	190	200	146	179.333	5755.67	179	178.667	#N/A
gene-LOC112720096	133	149	135	21	24	22	121	122	129	187	131	112	139	22.3333	124	143.333	RecName: Full=BTB/POZ domain-containing protein At1g55760;
gene-LOC112720118	327	377	400	61	45	50	301	248	291	378	359	263	368	52	280	333.333	RecName: Full=Phosphatidylinositol/phosphatidylcholine transfer protein SFH11; AltName: Full=Protein SEC FOURTEEN HOMOLOGS 11; Short=AtSFH11;
gene-LOC112720177	40	66	62	336	251	260	68	46	77	32	50	51	56	282.333	63.6667	44.3333	RecName: Full=Ribulose bisphosphate carboxylase/oxygenase activase, chloroplastic; Short=RA; Short=RuBisCO activase; Flags: Precursor;
gene-LOC112720196	1625	2149	2010	386	418	291	2198	2035	2146	2552	2961	2084	1928	365	2126.33	2532.33	RecName: Full=40S ribosomal protein S8;
gene-LOC112720201	1721	1579	2030	255	292	266	1582	1325	1542	1738	1925	1629	1776.67	271	1483	1764	RecName: Full=Glycerophosphodiester phosphodiesterase GDPDL4 {ECO:0000305}; EC=3.1.4.46 {ECO:0000250|UniProtKB:Q7Y208}; AltName: Full=Glycerophosphodiester phosphodiesterase-like 4 {ECO:0000303|PubMed:21323773}; Short=ATGDPDL4 {ECO:0000303|PubMed:21323773}; AltName: Full=Glycerophosphodiesterase-like 1 {ECO:0000303|PubMed:18718934}; AltName: Full=Protein SHV3-LIKE 1 {ECO:0000303|PubMed:18718934};…
gene-LOC112720208	8654	6968	8358	40322	37632	35482	2622	2408	2124	3430	3387	4428	7993.33	37812	2384.67	3748.33	RecName: Full=Stilbene synthase 3; EC=2.3.1.95; AltName: Full=Resveratrol synthase 3; Short=RS3; AltName: Full=Trihydroxystilbene synthase 3;
gene-LOC112720223	70	48	68	363	254	354	49	55	48	39	61	42	62	323.667	50.6667	47.3333	RecName: Full=Putative BPI/LBP family protein At1g04970; Flags: Precursor;
gene-LOC112720225	89	163	118	1179	1514	1672	130	138	166	106	66	143	123.333	1455	144.667	105	RecName: Full=Indole-3-acetate O-methyltransferase 1; EC=2.1.1.278; AltName: Full=IAA carboxylmethyltransferase 1; AltName: Full=S-adenosyl-L-methionine:(indol-3-yl) acetate carboxylmethyltransferase 1;
gene-LOC112720227	623	798	659	54	37	34	636	520	575	659	779	524	693.333	41.6667	577	654	RecName: Full=65-kDa microtubule-associated protein 1; Short=AtMAP65-1;
gene-LOC112720230	148	149	98	1022	969	1246	119	109	86	107	160	98	131.667	1079	104.667	121.667	RecName: Full=GrpE protein homolog 2, mitochondrial {ECO:0000303|PubMed:22128139}; Flags: Precursor;
gene-LOC112720234	2019	2127	2472	192	203	76	1818	1422	1544	1020	1060	1071	2206	157	1594.67	1050.33	RecName: Full=Aspartyl protease family protein At5g10770; EC=3.4.23.- {ECO:0000305}; Flags: Precursor;
gene-LOC112720239	60	40	55	209	307	399	78	69	88	49	31	69	51.6667	305	78.3333	49.6667	#N/A
gene-LOC112720271	29	33	29	226	207	278	19	16	17	41	46	36	30.3333	237	17.3333	41	#N/A
gene-LOC112720281	239	280	268	54	57	61	289	238	333	279	325	222	262.333	57.3333	286.667	275.333	RecName: Full=Acylamino-acid-releasing enzyme {ECO:0000305}; Short=AARE {ECO:0000303|PubMed:12966075}; EC=3.4.19.1 {ECO:0000269|PubMed:12966075}; AltName: Full=Oxidized protein hydrolase {ECO:0000303|PubMed:22398639}; Short=OPH {ECO:0000303|PubMed:22398639};
gene-LOC112720291	27	31	26	964	634	601	25	26	17	46	39	26	28	733	22.6667	37	RecName: Full=Probable folate-biopterin transporter 4;
gene-LOC112720310	140	208	198	32	30	24	176	153	152	141	158	160	182	28.6667	160.333	153	RecName: Full=Protein FAR1-RELATED SEQUENCE 9;
gene-LOC112720337	150	144	124	1304	1557	1368	129	107	124	201	151	169	139.333	1409.67	120	173.667	#N/A
gene-LOC112720341	534	544	779	42	67	28	773	461	370	592	685	556	619	45.6667	534.667	611	RecName: Full=Peroxidase 72; Short=Atperox P72; EC=1.11.1.7; AltName: Full=ATP6a; AltName: Full=PRXR8; Flags: Precursor;
gene-LOC112720364	1074	1105	1134	74	108	70	1087	1234	1337	1109	1140	777	1104.33	84	1219.33	1008.67	RecName: Full=Sugar transporter ERD6-like 6;
gene-LOC112720381	157	213	166	25	37	21	177	139	161	193	205	169	178.667	27.6667	159	189	RecName: Full=Imidazoleglycerol-phosphate dehydratase; Short=IGPD; EC=4.2.1.19;
gene-LOC112720384	925	1100	1128	165	247	255	1319	1193	1386	1122	905	889	1051	222.333	1299.33	972	RecName: Full=Protein NUCLEAR FUSION DEFECTIVE 4 {ECO:0000303|PubMed:16698901};
gene-LOC112720387	444	413	465	19	40	46	409	341	413	365	379	319	440.667	35	387.667	354.333	RecName: Full=BEL1-like homeodomain protein 4; Short=BEL1-like protein 4; AltName: Full=Protein SAWTOOTH 2;
gene-LOC112720406	57	57	47	277	256	327	100	68	85	78	79	66	53.6667	286.667	84.3333	74.3333	RecName: Full=Pentatricopeptide repeat-containing protein At4g01400, mitochondrial; Flags: Precursor;
gene-LOC112720442	157	161	162	47	27	24	149	114	168	164	209	146	160	32.6667	143.667	173	RecName: Full=Phosphoglycerate mutase-like protein 4 {ECO:0000305};
gene-LOC112720466	215	325	250	26	23	27	245	183	187	169	274	170	263.333	25.3333	205	204.333	RecName: Full=Putative glucose-6-phosphate 1-epimerase {ECO:0000250|UniProtKB:Q03161}; EC=5.1.3.15 {ECO:0000250|UniProtKB:Q03161}; AltName: Full=Putative D-hexose-6-phosphate mutarotase {ECO:0000250|UniProtKB:Q03161}; AltName: Full=Putative apospory-associated protein C;
gene-LOC112720479	1239	1285	1174	55	92	57	751	836	751	952	965	834	1232.67	68	779.333	917	RecName: Full=Lipase-like PAD4; EC=2.3.1.-; AltName: Full=Protein ENHANCED DISEASE SUSCEPTIBILITY 9; AltName: Full=Protein PHYTOALEXIN DEFICIENT 4; Short=AtPAD4;
gene-LOC112720511	414	497	539	34	61	50	379	285	325	244	230	253	483.333	48.3333	329.667	242.333	RecName: Full=Floral homeotic protein APETALA 2 {ECO:0000303|PubMed:7919989};
gene-LOC112720524	221	208	267	1066	1655	1426	211	116	123	90	165	119	232	1382.33	150	124.667	RecName: Full=Probable cysteine protease RD21B {ECO:0000305}; EC=3.4.22.- {ECO:0000305}; Flags: Precursor;
gene-LOC112720527	305	384	331	66	93	74	296	324	343	349	357	334	340	77.6667	321	346.667	RecName: Full=Cyclin-D3-2; AltName: Full=G1/S-specific cyclin-D3-2; Short=CycD3;2;
gene-LOC112720541	132	150	140	905	993	923	210	208	210	93	128	154	140.667	940.333	209.333	125	RecName: Full=UDP-glycosyltransferase 84B1; EC=2.4.1.-;
gene-LOC112720549	599	605	635	2669	2726	3227	702	391	536	571	661	505	613	2874	543	579	RecName: Full=Metal transporter Nramp3; Short=AtNramp3;
gene-LOC112720574	421	451	530	41	30	26	311	281	326	214	273	143	467.333	32.3333	306	210	RecName: Full=Leucine-rich repeat receptor-like serine/threonine-protein kinase BAM1; EC=2.7.11.1; AltName: Full=Protein BARELY ANY MERISTEM 1; Flags: Precursor;
gene-LOC112720658	1993	2299	2149	70	44	59	1305	1139	1044	2022	2073	1519	2147	57.6667	1162.67	1871.33	RecName: Full=Subtilisin-like protease SBT1.7 {ECO:0000303|PubMed:16193095}; EC=3.4.21.- {ECO:0000305}; AltName: Full=Cucumisin-like serine protease; AltName: Full=Subtilase subfamily 1 member 7 {ECO:0000303|PubMed:16193095}; Short=AtSBT1.7 {ECO:0000303|PubMed:16193095}; AltName: Full=Subtilisin-like serine protease 1 {ECO:0000303|PubMed:12702015}; Short=At-SLP1 {ECO:0000303|PubMed:12702015}; Fla…
gene-LOC112720668	211	192	213	1762	1561	1913	112	127	145	158	177	132	205.333	1745.33	128	155.667	RecName: Full=Plant intracellular Ras-group-related LRR protein 5; AltName: Full=Intracellular Ras-group-related LRR protein 5; Short=OsIRL5;
gene-LOC112720703	483	429	524	70	87	74	487	435	426	402	500	320	478.667	77	449.333	407.333	RecName: Full=E3 ubiquitin-protein ligase BOI; EC=2.3.2.27 {ECO:0000269|PubMed:20921156}; AltName: Full=Inhibitor of apoptosis (IAP)-like protein; Short=AtILP; AltName: Full=Protein BOTRYTIS SUSCEPTIBLE 1 INTERACTOR; Short=AtBOI; AltName: Full=RING-type E3 ubiquitin transferase BOI {ECO:0000305};
gene-LOC112720712	59	38	52	766	639	631	51	47	37	25	28	23	49.6667	678.667	45	25.3333	RecName: Full=Beta-amylase 3, chloroplastic; EC=3.2.1.2; AltName: Full=1,4-alpha-D-glucan maltohydrolase; AltName: Full=Beta-amylase 8; AltName: Full=Chloroplast beta-amylase; Short=CT-BMY; Flags: Precursor;
gene-LOC112720713	434	425	399	74	70	57	344	327	287	313	360	268	419.333	67	319.333	313.667	#N/A
gene-LOC112720740	307	343	323	20	30	40	360	322	306	354	382	303	324.333	30	329.333	346.333	RecName: Full=(S)-ureidoglycine aminohydrolase {ECO:0000303|PubMed:20038185}; Short=AtUGLYAH; EC=3.5.3.26 {ECO:0000269|PubMed:19935661, ECO:0000269|PubMed:20038185, ECO:0000269|PubMed:22493446}; Flags: Precursor;
gene-LOC112720746	92	124	137	23	27	27	99	105	83	100	132	107	117.667	25.6667	95.6667	113	RecName: Full=Light-harvesting complex-like protein 3 isotype 2, chloroplastic {ECO:0000305}; AltName: Full=LHC-like protein 3 isoform 2 {ECO:0000305}; Flags: Precursor;
gene-LOC112720754	1783	1814	1676	78	98	176	1941	1590	1511	1398	1616	1056	1757.67	117.333	1680.67	1356.67	RecName: Full=Acetylserotonin O-methyltransferase {ECO:0000305}; EC=2.1.1.4 {ECO:0000269|PubMed:26484897}; AltName: Full=N-acetylserotonin O-methyltransferase {ECO:0000303|PubMed:26484897}; Short=AtASMT {ECO:0000303|PubMed:26484897};
gene-LOC112720771	138	155	194	19	23	19	168	134	125	145	162	101	162.333	20.3333	142.333	136	#N/A
gene-LOC112720982	634	766	765	77	108	70	628	583	557	724	774	605	721.667	85	589.333	701	#N/A
gene-LOC112721054	1371	1464	1286	85	75	76	1604	1606	1431	1358	1596	1087	1373.67	78.6667	1547	1347	RecName: Full=Monocopper oxidase-like protein SKU5; AltName: Full=Skewed roots; Flags: Precursor;
gene-LOC112721083	190	264	234	57	41	45	258	199	218	222	262	220	229.333	47.6667	225	234.667	#N/A
gene-LOC112721136	170	184	180	1615	1761	1525	299	362	258	196	223	215	178	1633.67	306.333	211.333	RecName: Full=UDP-glycosyltransferase 84B1; EC=2.4.1.-;
gene-LOC112721139	24	23	31	1329	1387	1428	44	39	53	10	22	27	26	1381.33	45.3333	19.6667	#N/A
gene-LOC112721190	102	85	106	8668	9730	11938	58	96	118	128	126	138	97.6667	10112	90.6667	130.667	#N/A
gene-LOC112721244	545	626	649	93	130	88	725	619	644	653	792	470	606.667	103.667	662.667	638.333	RecName: Full=WD repeat-containing protein DWA2; AltName: Full=Protein DWD HYPERSENSITIVE TO ABA 2;
gene-LOC112721361	150	194	181	47	29	22	168	166	143	188	214	136	175	32.6667	159	179.333	RecName: Full=Pentatricopeptide repeat-containing protein At5g56310;
gene-LOC112721418	1099	945	1091	68	52	41	809	578	629	720	662	730	1045	53.6667	672	704	RecName: Full=Probable disease resistance protein At4g27220;
gene-LOC112721529	679	641	617	118	158	85	740	608	741	770	981	611	645.667	120.333	696.333	787.333	RecName: Full=ACT domain-containing protein ACR8 {ECO:0000305}; AltName: Full=Protein ACT DOMAIN REPEATS 8 {ECO:0000303|PubMed:12481063};
gene-LOC112721679	113	125	120	24	26	30	218	253	178	156	246	297	119.333	26.6667	216.333	233	RecName: Full=Protein WVD2-like 7 {ECO:0000305};
gene-LOC112721870	89	101	121	346	432	681	131	142	142	118	101	108	103.667	486.333	138.333	109	RecName: Full=F-box/kelch-repeat protein At3g06240;
gene-LOC112722179	191	184	232	39	30	46	248	250	251	273	334	227	202.333	38.3333	249.667	278	RecName: Full=Protein MHF2 homolog {ECO:0000303|PubMed:25038251}; Short=AtMHF2 {ECO:0000303|PubMed:25038251};
gene-LOC112722186	273	284	299	1714	1713	2087	395	376	365	209	249	224	285.333	1838	378.667	227.333	RecName: Full=BTB/POZ and TAZ domain-containing protein 2; AltName: Full=BTB and TAZ domain protein 2;
gene-LOC112722197	612	689	583	134	94	114	970	801	824	772	943	663	628	114	865	792.667	RecName: Full=Zinc finger CCCH domain-containing protein 43; Short=AtC3H43; AltName: Full=Zinc finger CCCH domain-containing protein ZFN-like 6;
gene-LOC112722215	225	267	304	33	43	56	337	223	311	242	246	216	265.333	44	290.333	234.667	#N/A
gene-LOC112722241	324	263	273	1193	1172	1634	150	162	143	100	101	120	286.667	1333	151.667	107	RecName: Full=Exocyst complex component EXO70A1; Short=AtExo70a1; AltName: Full=Exocyst subunit Exo70 family protein A1;
gene-LOC112722347	881	760	647	5191	4831	5658	1046	809	1064	860	913	834	762.667	5226.67	973	869	RecName: Full=Probable inactive poly [ADP-ribose] polymerase SRO5; AltName: Full=Protein SIMILAR TO RCD ONE 5;
gene-LOC112722358	188	184	172	34	28	20	155	104	130	154	179	157	181.333	27.3333	129.667	163.333	RecName: Full=CASP-like protein 4A3; Short=AtCASPL4A3;
gene-LOC112722366	190	170	159	31	38	24	100	121	123	178	177	198	173	31	114.667	184.333	#N/A
gene-LOC112722371	240	311	285	44	47	39	183	136	167	203	254	176	278.667	43.3333	162	211	RecName: Full=RNA-dependent RNA polymerase 2; Short=AtRDRP2; EC=2.7.7.48; AltName: Full=Protein SILENCING MOVEMENT DEFICIENT 1; AltName: Full=RNA-directed RNA polymerase 2;
gene-LOC112722380	1121	1276	1273	215	258	306	1164	1006	1092	1186	1376	996	1223.33	259.667	1087.33	1186	RecName: Full=Nucleobase-ascorbate transporter 6; Short=AtNAT6;
gene-LOC112722389	276	356	283	47	41	41	320	262	260	242	234	210	305	43	280.667	228.667	#N/A
gene-LOC112722434	1093	1120	1103	196	158	153	1147	933	1010	935	961	848	1105.33	169	1030	914.667	RecName: Full=HIPL1 protein; Flags: Precursor;
gene-LOC112722436	1857	1794	1964	24	39	20	1837	1889	2607	1724	1864	1849	1871.67	27.6667	2111	1812.33	RecName: Full=Zinc finger protein BRUTUS-like At1g18910 {ECO:0000305};
gene-LOC112722442	1671	1903	1861	178	147	187	1855	1600	1542	1566	1721	1271	1811.67	170.667	1665.67	1519.33	RecName: Full=ATPase 11, plasma membrane-type; EC=3.6.3.6; AltName: Full=Proton pump 11;
gene-LOC112722467	755	598	644	3126	4072	4945	715	585	672	790	835	677	665.667	4047.67	657.333	767.333	RecName: Full=Probable WRKY transcription factor 72; AltName: Full=WRKY DNA-binding protein 72;
gene-LOC112722471	469	424	448	57	55	61	409	400	403	416	521	289	447	57.6667	404	408.667	#N/A
gene-LOC112722473	1704	1883	1667	75	72	70	1571	1415	1270	1531	1748	1108	1751.33	72.3333	1418.67	1462.33	RecName: Full=Protein IQ-DOMAIN 31;
gene-LOC112722478	449	467	456	123	102	77	426	395	343	406	542	426	457.333	100.667	388	458	RecName: Full=HVA22-like protein a; Short=AtHVA22a;
gene-LOC112722498	31	21	42	1813	1134	1033	57	38	64	33	45	34	31.3333	1326.67	53	37.3333	#N/A
gene-LOC112722538	85	123	87	651	399	430	178	74	104	118	110	61	98.3333	493.333	118.667	96.3333	#N/A
gene-LOC112722539	101	101	124	487	430	374	95	128	105	95	90	84	108.667	430.333	109.333	89.6667	RecName: Full=Protein EMBRYO DEFECTIVE 514 {ECO:0000303|PubMed:15341625}; AltName: Full=Protein DOMINO 1 {ECO:0000303|PubMed:15341625};
gene-LOC112722543	340	382	376	2550	2739	4178	794	625	740	310	396	320	366	3155.67	719.667	342	RecName: Full=Thioredoxin-like 1-1, chloroplastic; AltName: Full=Atypical cysteine/histidine-rich thioredoxin 4; Short=AtACHT4; AltName: Full=Lilium-type thioredoxin 1-1; Flags: Precursor;
gene-LOC112722547	217	197	223	1420	1323	1210	182	190	149	189	182	262	212.333	1317.67	173.667	211	RecName: Full=Probable LRR receptor-like serine/threonine-protein kinase At1g74360; EC=2.7.11.1; Flags: Precursor;
gene-LOC112722570	108	91	108	758	829	889	57	65	58	144	121	141	102.333	825.333	60	135.333	RecName: Full=UDP-glucose 6-dehydrogenase 1; Short=UDP-Glc dehydrogenase 1; Short=UDP-GlcDH 1; Short=UDPGDH 1; EC=1.1.1.22; AltName: Full=Gm-UGD1;
gene-LOC112722577	89	63	33	632	498	423	26	34	32	56	64	39	61.6667	517.667	30.6667	53	RecName: Full=Chaperone protein ClpB1; AltName: Full=ATP-dependent Clp protease ATP-binding subunit ClpB homolog 1; AltName: Full=Casein lytic proteinase B1; AltName: Full=Heat shock protein 101; AltName: Full=Protein DEFECTIVE IN LONG-TERM ACQUIRED THERMOTOLERANCE {ECO:0000303|PubMed:23439916};
gene-LOC112722584	166	223	225	46	30	29	173	105	133	170	167	130	204.667	35	137	155.667	RecName: Full=Respiratory burst oxidase homolog protein F; EC=1.11.1.-; EC=1.6.3.-; AltName: Full=Cytochrome b245 beta chain homolog RbohAp108; AltName: Full=NADPH oxidase RBOHF; Short=AtRBOHF;
gene-LOC112722591	218	211	237	807	959	1083	169	130	122	233	280	223	222	949.667	140.333	245.333	RecName: Full=Glycerophosphodiester phosphodiesterase GDPD5 {ECO:0000305}; EC=3.1.4.46 {ECO:0000250|UniProtKB:Q9SGA2}; AltName: Full=Glycerophosphodiester phosphodiesterase 5 {ECO:0000303|PubMed:21323773}; Short=ATGDPD5 {ECO:0000303|PubMed:21323773}; Flags: Precursor;
gene-LOC112722636	404	526	528	45	37	28	392	387	364	361	518	319	486	36.6667	381	399.333	RecName: Full=Agmatine deiminase; EC=3.5.3.12; AltName: Full=Agmatine iminohydrolase; AltName: Full=Protein EMBRYO DEFECTIVE 1873;
gene-LOC112722637	343	388	345	30	21	40	291	270	222	253	325	179	358.667	30.3333	261	252.333	RecName: Full=CBL-interacting protein kinase 22; EC=2.7.11.1; AltName: Full=OsCIPK22;
gene-LOC112722673	969	1051	970	121	123	106	751	630	793	1031	1182	775	996.667	116.667	724.667	996	RecName: Full=Metacaspase-4; Short=AtMC4; EC=3.4.22.-; AltName: Full=Metacaspase 2d; Short=AtMCP2d; AltName: Full=Metacaspase-7; Contains: RecName: Full=Metacaspase-4 subunit p20; Contains: RecName: Full=Metacaspase-4 subunit p10;
gene-LOC112722683	447	400	418	102	78	94	821	788	1214	572	623	491	421.667	91.3333	941	562	RecName: Full=Pleiotropic drug resistance protein 3; AltName: Full=NtPDR3;
gene-LOC112722690	86	114	100	615	491	461	64	71	44	51	45	61	100	522.333	59.6667	52.3333	#N/A
gene-LOC112722706	207	180	265	5231	3327	3286	182	172	146	198	209	210	217.333	3948	166.667	205.667	RecName: Full=ABC transporter B family member 11; Short=ABC transporter ABCB.11; Short=AtABCB11; AltName: Full=Multidrug resistance protein 8; AltName: Full=P-glycoprotein 11;
gene-LOC112722734	3891	3873	3666	12839	17038	15957	2242	1930	1519	2999	3718	3468	3810	15278	1897	3395	RecName: Full=Prolycopene isomerase, chloroplastic; Short=CrtISO; EC=5.2.1.13; AltName: Full=Carotenoid isomerase; AltName: Full=Protein tangerine; Flags: Precursor;
gene-LOC112722746	219	280	212	31	37	27	209	158	178	180	280	156	237	31.6667	181.667	205.333	RecName: Full=Probable diphthine methyl ester synthase; EC=2.1.1.314; AltName: Full=Diphthamide biosynthesis methyltransferase;
gene-LOC112722747	1291	1511	1257	250	290	254	1102	1034	1053	1093	1539	1031	1353	264.667	1063	1221	RecName: Full=Cullin-associated NEDD8-dissociated protein 1; AltName: Full=Cullin-associated and neddylation-dissociated protein 1; Short=AtCAND1; AltName: Full=Protein ENHANCER OF TIR1-1 AUXIN RESISTANCE 2; AltName: Full=Protein HEMIVENATA;
gene-LOC112722755	159	199	270	37	43	43	179	176	222	199	198	179	209.333	41	192.333	192	RecName: Full=DNA helicase INO80; Short=AtINO80; EC=3.6.4.12; AltName: Full=Putative DNA helicase INO80 complex homolog 1;
gene-LOC112722768	105	79	104	414	385	367	54	50	69	71	83	62	96	388.667	57.6667	72	RecName: Full=Glutathione S-transferase zeta class; EC=2.5.1.18;
gene-LOC112722781	322	381	316	87	47	46	334	310	314	284	388	272	339.667	60	319.333	314.667	#N/A
gene-LOC112722838	5451	7386	5579	452	424	483	2765	3115	3289	2308	2974	1936	6138.67	453	3056.33	2406	#N/A
gene-LOC112722854	797	963	1024	93	55	57	1091	891	926	599	797	555	928	68.3333	969.333	650.333	#N/A
gene-LOC112722864	467	430	427	80	69	56	1040	922	923	954	1209	848	441.333	68.3333	961.667	1003.67	RecName: Full=Calcium permeable stress-gated cation channel 1; Short=AtCSC1;
gene-LOC112722881	560	527	691	10874	10567	14682	201	260	242	149	206	229	592.667	12041	234.333	194.667	RecName: Full=Probable F-box protein At4g22030;
gene-LOC112722890	808	983	789	29	37	30	573	472	507	478	639	435	860	32	517.333	517.333	RecName: Full=Glucan endo-1,3-beta-glucosidase 1; EC=3.2.1.39; AltName: Full=(1->3)-beta-glucan endohydrolase 1; Short=(1->3)-beta-glucanase 1; AltName: Full=Beta-1,3-endoglucanase 1; Short=Beta-1,3-glucanase 1; Flags: Precursor;
gene-LOC112722895	563	558	652	103	102	92	417	360	419	1008	1050	853	591	99	398.667	970.333	#N/A
gene-LOC112722928	12051	13953	15571	97	214	100	13156	12616	12850	20246	19805	15821	13858.3	137	12874	18624	RecName: Full=Peroxidase 42; Short=Atperox P42; EC=1.11.1.7; AltName: Full=ATP1a/ATP1b; AltName: Full=PRXR1; Flags: Precursor;
gene-LOC112722965	2182	2878	2288	234	172	407	525	479	434	1334	1325	961	2449.33	271	479.333	1206.67	RecName: Full=Stem-specific protein TSJT1;
gene-LOC112722978	308	348	319	2551	2363	2640	240	212	244	211	263	203	325	2518	232	225.667	RecName: Full=DUF21 domain-containing protein At4g14240; AltName: Full=CBS domain-containing protein CBSDUF1;
gene-LOC112722983	845	564	558	15411	13545	14175	336	434	301	172	304	281	655.667	14377	357	252.333	#N/A
gene-LOC112723016	43	78	71	548	737	1467	43	33	63	32	17	88	64	917.333	46.3333	45.6667	RecName: Full=Pyruvate, phosphate dikinase, chloroplastic; EC=2.7.9.1 {ECO:0000250|UniProtKB:P11155}; AltName: Full=Pyruvate, orthophosphate dikinase; Flags: Precursor;
gene-LOC112723018	2218	2458	2661	640	584	408	3596	3234	3492	3493	3316	2864	2445.67	544	3440.67	3224.33	#N/A
gene-LOC112723032	514	503	517	54	52	66	559	400	541	524	680	499	511.333	57.3333	500	567.667	RecName: Full=Probable 1-deoxy-D-xylulose-5-phosphate synthase, chloroplastic; Short=1-deoxyxylulose-5-phosphate synthase; Short=DXP synthase; Short=DXPS; EC=2.2.1.7; AltName: Full=CapTKT2; Flags: Precursor;
gene-LOC112723036	394	426	397	51	45	42	764	730	696	835	1105	743	405.667	46	730	894.333	RecName: Full=Vesicle-associated protein 2-2; AltName: Full=Plant VAP homolog 22; Short=AtPVA22; AltName: Full=VAMP-associated protein 2-2; AltName: Full=Vesicle-associated protein 27-2;
gene-LOC112723065	77	82	88	790	567	479	53	77	67	75	83	65	82.3333	612	65.6667	74.3333	RecName: Full=Cullin-1;
gene-LOC112723074	265	346	378	73	69	51	410	339	374	520	568	460	329.667	64.3333	374.333	516	RecName: Full=Vesicle-associated membrane protein 724 {ECO:0000303|PubMed:11115874}; Short=AtVAMP724 {ECO:0000303|PubMed:11115874}; AltName: Full=SYBL1-like protein {ECO:0000303|PubMed:9461215};
gene-LOC112723079	504	503	518	2312	2088	1948	536	405	517	495	541	479	508.333	2116	486	505	RecName: Full=Alanine--tRNA ligase, chloroplastic/mitochondrial {ECO:0000255|HAMAP-Rule:MF_03134}; EC=6.1.1.7 {ECO:0000255|HAMAP-Rule:MF_03134}; AltName: Full=Alanyl-tRNA synthetase {ECO:0000255|HAMAP-Rule:MF_03134}; Short=AlaRS {ECO:0000255|HAMAP-Rule:MF_03134}; AltName: Full=Protein EMBRYO DEFECTIVE 1030 {ECO:0000305|PubMed:16297076}; AltName: Full=Protein EMBRYO DEFECTIVE 263; AltName: Full=Pr…
gene-LOC112723080	29	32	30	155	171	145	24	29	27	9	22	12	30.3333	157	26.6667	14.3333	RecName: Full=Putative F-box protein At1g67623;
gene-LOC112723082	452	446	457	95	87	69	722	556	604	1126	1163	817	451.667	83.6667	627.333	1035.33	RecName: Full=Protein RALF-like 33; Flags: Precursor;
gene-LOC112723084	474	561	553	146	94	95	524	475	417	614	661	507	529.333	111.667	472	594	RecName: Full=Xyloglucan 6-xylosyltransferase 2; Short=AtXT2; EC=2.4.2.39; AltName: Full=Putative glycosyltransferase 2; Short=AtGT2; EC=2.4.-.-;
gene-LOC112723094	286	365	354	57	42	46	270	230	276	284	349	192	335	48.3333	258.667	275	RecName: Full=Dynein 8 kDa light chain, flagellar outer arm;
gene-LOC112723126	2800	2264	2264	24758	37801	32200	939	771	592	886	1012	1012	2442.67	31586.3	767.333	970	RecName: Full=Pathogenesis-related protein 2; AltName: Full=PvPR2;
gene-LOC112723127	4434	3638	3358	46640	56255	45789	3348	2388	2281	3460	4253	3701	3810	49561.3	2672.33	3804.67	RecName: Full=Pathogenesis-related protein 2; AltName: Full=PvPR2;
gene-LOC112723136	126	143	146	22	27	26	132	101	108	119	167	90	138.333	25	113.667	125.333	RecName: Full=GATA transcription factor 16;
gene-LOC112723151	230	352	288	51	50	47	243	209	206	238	338	237	290	49.3333	219.333	271	RecName: Full=GTP-binding protein SAR1A;
gene-LOC112723166	170	186	165	44	28	28	193	153	153	206	230	104	173.667	33.3333	166.333	180	RecName: Full=Aldehyde dehydrogenase 22A1; EC=1.2.1.3; AltName: Full=Novel aldehyde dehydrogenase family 22 member A1; Flags: Precursor;
gene-LOC112723179	631	637	755	131	113	106	1481	1359	1259	1162	1302	928	674.333	116.667	1366.33	1130.67	RecName: Full=Probable protein phosphatase 2C 42; Short=AtPP2C42; EC=3.1.3.16;
gene-LOC112723190	594	642	649	103	102	87	631	521	623	717	795	598	628.333	97.3333	591.667	703.333	RecName: Full=Galactokinase; EC=2.7.1.6; AltName: Full=Galactose kinase;
gene-LOC112723191	392	476	442	105	103	75	543	508	467	694	656	567	436.667	94.3333	506	639	#N/A
gene-LOC112723195	380	486	340	40	48	36	235	192	190	165	252	155	402	41.3333	205.667	190.667	#N/A
gene-LOC112723197	396	460	467	33	29	20	437	393	389	492	596	389	441	27.3333	406.333	492.333	RecName: Full=Protein REDUCED WALL ACETYLATION 2 {ECO:0000303|PubMed:21212300, ECO:0000303|PubMed:21673009}; EC=2.3.1.- {ECO:0000305};
gene-LOC112723199	749	691	806	74	118	62	751	635	674	461	546	493	748.667	84.6667	686.667	500	RecName: Full=Serine carboxypeptidase-like 26 {ECO:0000305}; Short=OsSCP26 {ECO:0000303|PubMed:16895613}; EC=3.4.16.- {ECO:0000305}; AltName: Full=Protein GRAIN SIZE 5 {ECO:0000303|PubMed:22019783}; Flags: Precursor;
gene-LOC112723203	87	106	89	648	594	400	120	119	90	53	36	48	94	547.333	109.667	45.6667	RecName: Full=Transcription factor MYB78 {ECO:0000303|PubMed:9839469}; AltName: Full=Myb-related protein 78 {ECO:0000303|PubMed:9839469}; Short=AtMYB78 {ECO:0000303|PubMed:9839469};
gene-LOC112723210	547	320	315	18838	27982	24049	298	205	168	291	338	204	394	23623	223.667	277.667	RecName: Full=Pathogenesis-related protein 2; AltName: Full=PvPR2;
gene-LOC112723212	369	168	144	22636	34147	26259	132	106	86	111	152	69	227	27680.7	108	110.667	RecName: Full=Pathogenesis-related protein 2; AltName: Full=PvPR2;
gene-LOC112723214	736	370	329	36018	52951	46440	283	173	190	377	196	171	478.333	45136.3	215.333	248	RecName: Full=Pathogenesis-related protein 2; AltName: Full=PvPR2;
gene-LOC112723215	420	241	135	22368	31889	25410	134	92	94	111	162	63	265.333	26555.7	106.667	112	RecName: Full=Pathogenesis-related protein 2; AltName: Full=PvPR2;
gene-LOC112723216	398	165	148	18941	27749	21207	122	101	100	122	134	115	237	22632.3	107.667	123.667	RecName: Full=Pathogenesis-related protein 2; AltName: Full=PvPR2;
gene-LOC112723217	660	533	497	22739	33985	23152	376	308	230	294	244	187	563.333	26625.3	304.667	241.667	RecName: Full=Pathogenesis-related protein 2; AltName: Full=PvPR2;
gene-LOC112723218	512	335	321	22203	33330	26299	100	109	130	98	128	62	389.333	27277.3	113	96	RecName: Full=Pathogenesis-related protein 2; AltName: Full=PvPR2;
gene-LOC112723219	214	166	88	11743	15247	12875	45	60	46	62	96	39	156	13288.3	50.3333	65.6667	RecName: Full=Pathogenesis-related protein 2; AltName: Full=PvPR2;
gene-LOC112723220	34	29	24	770	1046	739	37	13	15	17	30	16	29	851.667	21.6667	21	RecName: Full=Pathogenesis-related protein 2; AltName: Full=PvPR2;
gene-LOC112723221	208	131	133	9282	14752	11793	47	58	37	56	61	37	157.333	11942.3	47.3333	51.3333	RecName: Full=Pathogenesis-related protein 2; AltName: Full=PvPR2;
gene-LOC112723224	895	677	535	21741	30220	31282	217	194	155	180	222	111	702.333	27747.7	188.667	171	RecName: Full=Pathogenesis-related protein 2; AltName: Full=PvPR2;
gene-LOC112723235	54	51	108	3549	4676	3424	26	15	16	39	19	26	71	3883	19	28	RecName: Full=Pathogenesis-related protein 2; AltName: Full=PvPR2;
gene-LOC112723236	388	294	224	7845	10887	7640	124	92	88	107	173	112	302	8790.67	101.333	130.667	RecName: Full=Pathogenesis-related protein 2; AltName: Full=PvPR2;
gene-LOC112723251	589	680	790	101	73	51	624	595	558	587	625	437	686.333	75	592.333	549.667	RecName: Full=Floral homeotic protein DEFICIENS;
gene-LOC112723276	256	323	330	89	43	49	418	333	469	310	297	338	303	60.3333	406.667	315	#N/A
gene-LOC112723302	445	524	546	38	42	30	395	371	394	277	402	279	505	36.6667	386.667	319.333	RecName: Full=Probable serine/threonine-protein kinase PIX7 {ECO:0000305}; EC=2.7.11.1 {ECO:0000305};
gene-LOC112723321	1053	1306	1099	143	150	140	943	823	941	961	1000	866	1152.67	144.333	902.333	942.333	RecName: Full=Probable sucrose-phosphate synthase; EC=2.4.1.14; AltName: Full=UDP-glucose-fructose-phosphate glucosyltransferase;
gene-LOC112723344	598	684	513	47	52	38	399	452	350	436	731	403	598.333	45.6667	400.333	523.333	#N/A
gene-LOC112723373	1486	1529	1881	216	213	197	1013	868	1088	1266	1187	1064	1632	208.667	989.667	1172.33	RecName: Full=Homeobox protein knotted-1-like 3; AltName: Full=Protein KNAT3;
gene-LOC112723381	210	233	229	1034	863	1061	249	190	216	222	198	232	224	986	218.333	217.333	RecName: Full=Sugar transport protein 7; AltName: Full=Hexose transporter 7;
gene-LOC112723386	306	346	330	36	50	46	295	219	175	183	304	160	327.333	44	229.667	215.667	RecName: Full=DNA replication licensing factor MCM5; EC=3.6.4.12; AltName: Full=Minichromosome maintenance protein 5; Short=AtMCM5;
gene-LOC112723405	54	73	56	1105	1038	1265	71	69	71	51	52	43	61	1136	70.3333	48.6667	#N/A
gene-LOC112723410	144	168	146	3555	2851	3887	90	105	103	199	227	212	152.667	3431	99.3333	212.667	RecName: Full=Temperature-induced lipocalin-1 {ECO:0000303|PubMed:18671872}; Short=AtTIL1 {ECO:0000303|PubMed:18671872};
gene-LOC112723418	1400	1643	1660	384	316	391	2395	1855	2131	2549	2678	2081	1567.67	363.667	2127	2436	RecName: Full=Transcription factor bHLH66; AltName: Full=Basic helix-loop-helix protein 66; Short=AtbHLH66; Short=bHLH 66; AltName: Full=Transcription factor EN 95; AltName: Full=bHLH transcription factor bHLH066;
gene-LOC112723419	145	165	171	37	39	20	151	139	139	161	216	157	160.333	32	143	178	#N/A
gene-LOC112723425	57	85	71	226	222	461	79	68	70	49	35	47	71	303	72.3333	43.6667	RecName: Full=BTB/POZ domain-containing protein At2g24240;
gene-LOC112723431	194	257	251	36	28	45	131	141	149	185	217	144	234	36.3333	140.333	182	#N/A
gene-LOC112723450	212	226	252	990	930	1163	330	283	256	211	206	178	230	1027.67	289.667	198.333	RecName: Full=F-box protein SKIP1; AltName: Full=SKP1-interacting partner 1;
gene-LOC112723485	2442	2736	3142	43	96	33	4389	3521	3802	3280	3692	2919	2773.33	57.3333	3904	3297	#N/A
gene-LOC112723493	208	207	212	32	33	42	186	190	164	246	270	151	209	35.6667	180	222.333	RecName: Full=Transcription factor IBH1-like 1 {ECO:0000303|PubMed:24505057}; Short=AtIBL1 {ECO:0000303|PubMed:24505057}; AltName: Full=BHLH transcription factor eta; Short=bHLH eta {ECO:0000312|EMBL:CAE09173.1}; AltName: Full=Basic helix-loop-helix protein 159; Short=AtbHLH159 {ECO:0000303|PubMed:14600211}; Short=bHLH 159; AltName: Full=bHLH transcription factor bHLH159;
gene-LOC112723501	842	806	939	203	191	189	1739	1392	1560	1750	1790	1446	862.333	194.333	1563.67	1662	RecName: Full=E3 ubiquitin-protein ligase XBAT32; EC=2.3.2.27; AltName: Full=Ankyrin repeat domain and RING finger-containing protein XBAT32; AltName: Full=Protein XB3 homolog 2; AltName: Full=RING-type E3 ubiquitin transferase XBAT32;
gene-LOC112723511	425	483	463	80	92	83	481	467	451	466	615	412	457	85	466.333	497.667	#N/A
gene-LOC112723521	300	365	280	64	73	66	323	321	225	302	450	220	315	67.6667	289.667	324	RecName: Full=ADP-ribosylation factor 1;
gene-LOC112723541	6101	5476	6188	624	524	309	6773	6159	5180	3433	3722	3126	5921.67	485.667	6037.33	3427	RecName: Full=4-coumarate--CoA ligase 1; Short=4CL 1; EC=6.2.1.12; AltName: Full=4-coumaroyl-CoA synthase 1;
gene-LOC112723557	221	333	237	64	52	53	181	211	172	214	336	200	263.667	56.3333	188	250	RecName: Full=(DL)-glycerol-3-phosphatase 1, mitochondrial {ECO:0000303|PubMed:17136424}; EC=3.1.3.21 {ECO:0000269|PubMed:17136424}; AltName: Full=5-amino-6-(5-phospho-D-ribitylamino)uracil phosphatase {ECO:0000305|PubMed:27490826}; Short=AtGpp1/PyrP3 {ECO:0000303|PubMed:27490826}; EC=3.1.3.104 {ECO:0000269|PubMed:27490826}; AltName: Full=5-amino-6-ribitylamino-2,4(1H,3H)-pyrimidinedione 5'-phosp…
gene-LOC112723562	189	215	215	31	36	31	184	155	202	136	234	130	206.333	32.6667	180.333	166.667	#N/A
gene-LOC112723581	1164	1293	1091	22	53	29	1021	742	737	1555	1639	1410	1182.67	34.6667	833.333	1534.67	RecName: Full=Peroxidase 45; Short=Atperox P45; EC=1.11.1.7; AltName: Full=ATP8a; Flags: Precursor;
gene-LOC112723592	729	825	828	63	59	57	593	571	592	650	807	522	794	59.6667	585.333	659.667	RecName: Full=Subtilisin-like protease SBT2.6 {ECO:0000303|PubMed:16193095}; EC=3.4.21.- {ECO:0000255|PROSITE-ProRule:PRU10082}; AltName: Full=Subtilase subfamily 2 member 6 {ECO:0000303|PubMed:16193095}; Short=AtSBT2.6 {ECO:0000303|PubMed:16193095}; Flags: Precursor;
gene-LOC112723632	350	429	358	65	39	58	403	375	366	308	502	353	379	54	381.333	387.667	RecName: Full=WD-40 repeat-containing protein MSI4; AltName: Full=Altered cold-responsive gene 1 protein;
gene-LOC112723640	189	146	212	583	1040	1445	214	101	173	276	338	229	182.333	1022.67	162.667	281	RecName: Full=Cytokinin dehydrogenase 4; EC=1.5.99.12; AltName: Full=Cytokinin oxidase 4; Short=AtCKX4; Short=CKO 4; Flags: Precursor;
gene-LOC112723649	55	45	59	226	280	378	53	46	61	51	58	65	53	294.667	53.3333	58	RecName: Full=Heat shock factor protein HSF30; AltName: Full=Heat shock transcription factor 30; Short=HSTF 30; AltName: Full=Heat stress transcription factor;
gene-LOC112723838	133	156	127	469	902	651	28	36	29	32	28	46	138.667	674	31	35.3333	#N/A
gene-LOC112724092	257	220	205	1040	1286	1497	29	20	41	36	36	54	227.333	1274.33	30	42	#N/A
gene-LOC112724395	235	268	260	46	29	32	273	186	240	190	288	216	254.333	35.6667	233	231.333	RecName: Full=COP1-interacting protein 7 {ECO:0000303|PubMed:9668129};
gene-LOC112726232	738	869	767	138	105	111	3298	2713	2892	1915	2409	1606	791.333	118	2967.67	1976.67	RecName: Full=Remorin; AltName: Full=pp34;
gene-LOC112726246	532	705	503	102	69	73	509	491	436	417	536	358	580	81.3333	478.667	437	RecName: Full=Serine/threonine-protein kinase BSK3 {ECO:0000305}; EC=2.7.11.1 {ECO:0000305}; AltName: Full=Brassinosteroid-signaling kinase 3 {ECO:0000303|PubMed:18653891};
gene-LOC112726254	28	32	30	562	415	549	48	24	40	29	31	32	30	508.667	37.3333	30.6667	#N/A
gene-LOC112726295	58	75	86	740	684	715	66	40	63	63	73	79	73	713	56.3333	71.6667	RecName: Full=Putative disease resistance RPP13-like protein 1;
gene-LOC112726297	166	136	158	1647	1491	1940	52	67	70	91	60	69	153.333	1692.67	63	73.3333	#N/A
gene-LOC112726308	233	268	250	57	26	26	301	235	292	189	207	144	250.333	36.3333	276	180	#N/A
gene-LOC112726332	527	613	665	37	74	76	454	425	406	559	579	491	601.667	62.3333	428.333	543	RecName: Full=Probable polygalacturonase; Short=PG {ECO:0000250|UniProtKB:Q7M1E7}; EC=3.2.1.15; AltName: Full=Pectinase {ECO:0000250|UniProtKB:Q7M1E7};
gene-LOC112726333	203	226	249	875	814	900	170	166	135	175	198	150	226	863	157	174.333	RecName: Full=Mitogen-activated protein kinase homolog MMK2; EC=2.7.11.24;
gene-LOC112726349	548	627	610	3065	1997	1884	598	527	488	506	638	524	595	2315.33	537.667	556	RecName: Full=CAAX prenyl protease 1 homolog; EC=3.4.24.84; AltName: Full=Farnesylated proteins-converting enzyme 1; Short=AtFACE-1; Short=FACE-1; AltName: Full=Prenyl protein-specific endoprotease 1; AltName: Full=Zinc metalloproteinase Ste24 homolog; Short=AtSTE24;
gene-LOC112726350	85	80	94	657	294	338	71	58	87	94	91	48	86.3333	429.667	72	77.6667	RecName: Full=CAAX prenyl protease 1 homolog; EC=3.4.24.84; AltName: Full=Farnesylated proteins-converting enzyme 1; Short=AtFACE-1; Short=FACE-1; AltName: Full=Prenyl protein-specific endoprotease 1; AltName: Full=Zinc metalloproteinase Ste24 homolog; Short=AtSTE24;
gene-LOC112726378	205	278	265	50	65	37	341	279	300	352	401	289	249.333	50.6667	306.667	347.333	RecName: Full=Protein ABIL1; AltName: Full=Abl interactor-like protein 1; Short=AtABIL1;
gene-LOC112726393	226	263	202	4407	3681	4217	170	182	151	161	283	169	230.333	4101.67	167.667	204.333	RecName: Full=Hypersensitive-induced response protein 3; Short=AtHIR3;
gene-LOC112726410	181	239	196	38	34	30	164	155	179	155	147	155	205.333	34	166	152.333	RecName: Full=Glyoxylate/succinic semialdehyde reductase 1; Short=AtGLYR1; Short=AtGR1; Short=SSA reductase 1; EC=1.1.1.79 {ECO:0000269|Ref.7, ECO:0000269|Ref.8}; EC=1.1.1.n11 {ECO:0000269|Ref.7, ECO:0000269|Ref.8}; AltName: Full=Gamma-hydroxybutyrate dehydrogenase {ECO:0000303|PubMed:12882961}; Short=AtGHBDH;
gene-LOC112726483	360	359	401	3593	3632	3810	290	268	211	402	609	591	373.333	3678.33	256.333	534	RecName: Full=Probable WRKY transcription factor 30; AltName: Full=WRKY DNA-binding protein 30;
gene-LOC112726493	360	401	417	70	54	51	371	354	359	436	490	359	392.667	58.3333	361.333	428.333	#N/A
gene-LOC112726512	512	705	678	103	61	53	800	780	571	356	443	305	631.667	72.3333	717	368	RecName: Full=Aspartyl protease family protein 2 {ECO:0000305}; EC=3.4.23.- {ECO:0000305}; Flags: Precursor;
gene-LOC112726528	274	375	422	67	41	28	474	362	480	271	239	194	357	45.3333	438.667	234.667	#N/A
gene-LOC112726569	114	62	62	635	718	733	4	4	1	8	3	5	79.3333	695.333	3	5.33333	#N/A
gene-LOC112726584	413	615	486	41	57	55	516	414	372	313	356	271	504.667	51	434	313.333	RecName: Full=Protein IQ-DOMAIN 14;
gene-LOC112726607	85	83	87	453	869	449	18	28	18	135	114	129	85	590.333	21.3333	126	RecName: Full=Anthranilate N-methyltransferase; Short=RgANMT; EC=2.1.1.111;
gene-LOC112726624	41	41	39	900	739	721	47	47	22	107	67	86	40.3333	786.667	38.6667	86.6667	RecName: Full=Protein NTM1-like 9 {ECO:0000303|PubMed:17158162}; AltName: Full=Calmodulin-binding NAC protein {ECO:0000303|PubMed:17947243};
gene-LOC112726637	1383	1628	1572	288	338	237	2626	2564	2458	2811	3145	2364	1527.67	287.667	2549.33	2773.33	RecName: Full=Protein STRUBBELIG-RECEPTOR FAMILY 6; AltName: Full=Leucine-rich repeat receptor kinase-like protein SRF6; Flags: Precursor;
gene-LOC112726663	301	285	315	45	44	49	357	269	416	337	282	248	300.333	46	347.333	289	RecName: Full=Probable tRNA modification GTPase MnmE {ECO:0000255|HAMAP-Rule:MF_00379}; EC=3.6.-.- {ECO:0000255|HAMAP-Rule:MF_00379};
gene-LOC112726666	1046	1073	960	172	150	119	1812	1220	1384	3305	3671	2593	1026.33	147	1472	3189.67	RecName: Full=Pectinesterase 3; Short=PE 3; EC=3.1.1.11; AltName: Full=Pectin methylesterase 3; Flags: Precursor;
gene-LOC112726670	1608	1588	1612	52	59	78	366	373	431	368	386	318	1602.67	63	390	357.333	#N/A
gene-LOC112726691	229	217	232	949	862	1201	321	315	308	145	237	158	226	1004	314.667	180	RecName: Full=GDSL esterase/lipase 5; EC=3.1.1.-; AltName: Full=Extracellular lipase 5; Flags: Precursor;
gene-LOC112726796	609	726	656	82	131	120	521	474	472	828	1082	701	663.667	111	489	870.333	RecName: Full=C2 domain-containing protein At1g63220;
gene-LOC112726802	41	51	50	952	1091	1107	22	26	38	53	38	34	47.3333	1050	28.6667	41.6667	RecName: Full=BON1-associated protein 2; AltName: Full=Protein BON1-ASSOCIATED PROTEIN 1-LIKE;
gene-LOC112726825	7285	6182	8374	774	780	677	5845	4416	5247	5554	5387	5190	7280.33	743.667	5169.33	5377	RecName: Full=Disease resistance protein At4g27190;
gene-LOC112726828	1259	984	1370	44	52	72	1007	480	740	381	475	504	1204.33	56	742.333	453.333	RecName: Full=Disease resistance protein At4g27190;
gene-LOC112726835	39	89	61	247	318	378	58	56	61	23	33	15	63	314.333	58.3333	23.6667	RecName: Full=F-box protein PP2-A13; AltName: Full=Protein PHLOEM PROTEIN 2-LIKE A13; Short=AtPP2-A13; AltName: Full=SKP1-interacting partner 9;
gene-LOC112726844	1252	1299	1596	166	187	135	2413	2036	2274	1790	1830	1556	1382.33	162.667	2241	1725.33	RecName: Full=Probable disease resistance protein At4g27220;
gene-LOC112726852	449	467	561	91	86	69	595	668	623	495	513	510	492.333	82	628.667	506	RecName: Full=Probable disease resistance protein At4g27220;
gene-LOC112726854	2401	2027	2803	442	432	351	3815	2651	3267	1898	2150	1876	2410.33	408.333	3244.33	1974.67	RecName: Full=Probable disease resistance protein At4g27220;
gene-LOC112726869	340	358	336	68	52	25	358	272	261	184	289	219	344.667	48.3333	297	230.667	RecName: Full=Probable disease resistance protein At4g27220;
gene-LOC112726945	29	21	41	303	299	326	35	31	38	21	38	30	30.3333	309.333	34.6667	29.6667	#N/A
gene-LOC112726962	202	266	218	59	50	29	180	183	143	177	236	196	228.667	46	168.667	203	RecName: Full=F-box/LRR-repeat protein 17; AltName: Full=F-box-like protein 17;
gene-LOC112727002	41	32	50	486	410	632	24	15	18	33	34	26	41	509.333	19	31	#N/A
gene-LOC112727019	485	576	606	70	142	111	695	560	652	690	701	686	555.667	107.667	635.667	692.333	RecName: Full=Probable histone chaperone ASF1A; AltName: Full=Anti-silencing function protein 1-like protein a; Short=Anti-silencing function 1a protein; AltName: Full=S-locus protein 7; Short=AtSP7; AltName: Full=Silencing group A protein 2;
gene-LOC112727025	650	729	782	92	68	80	605	604	659	497	483	393	720.333	80	622.667	457.667	RecName: Full=Transcription factor EMB1444 {ECO:0000303|PubMed:12586866}; AltName: Full=Basic helix-loop-helix protein 169 {ECO:0000305}; Short=AtbHLH169 {ECO:0000305}; Short=bHLH 169 {ECO:0000305}; AltName: Full=LONESOME HIGHWAY-like protein 1 {ECO:0000303|PubMed:17626058}; AltName: Full=Protein EMBRYO DEFECTIVE 1444 {ECO:0000303|PubMed:12586866}; AltName: Full=bHLH transcription factor bHLH169 …
gene-LOC112727046	123	96	107	1073	999	755	32	34	16	26	37	31	108.667	942.333	27.3333	31.3333	RecName: Full=Ethylene-responsive transcription factor ERF098;
gene-LOC112727090	230	256	239	71	40	44	220	207	192	232	284	202	241.667	51.6667	206.333	239.333	RecName: Full=Rho GDP-dissociation inhibitor 1; Short=AtRhoGDI1; Short=Rho GDI-1;
gene-LOC112727093	749	785	876	105	99	47	686	733	854	1002	1014	845	803.333	83.6667	757.667	953.667	RecName: Full=Protein SUPPRESSOR OF GENE SILENCING 3; Short=AtSGS3;
gene-LOC112727101	200	221	199	881	740	786	159	139	130	158	177	127	206.667	802.333	142.667	154	#N/A
gene-LOC112727114	344	467	709	122	104	66	1382	1277	1552	2327	2321	1745	506.667	97.3333	1403.67	2131	#N/A
gene-LOC112727149	205	261	233	57	52	50	266	230	202	213	290	227	233	53	232.667	243.333	RecName: Full=Dihydroorotase, mitochondrial; Short=DHOase; EC=3.5.2.3; Flags: Precursor;
gene-LOC112727175	425	470	506	77	45	37	510	373	456	372	411	372	467	53	446.333	385	RecName: Full=Pentatricopeptide repeat-containing protein At4g28010;
gene-LOC112727204	95	88	92	723	628	704	94	66	85	73	52	116	91.6667	685	81.6667	80.3333	RecName: Full=Receptor like protein 7 {ECO:0000303|PubMed:18434605}; Short=AtRLP7 {ECO:0000303|PubMed:18434605}; Flags: Precursor;
gene-LOC112727213	378	451	316	42	36	22	287	263	251	260	460	248	381.667	33.3333	267	322.667	RecName: Full=Histone H4;
gene-LOC112727215	134	164	173	23	26	34	152	163	134	171	285	201	157	27.6667	149.667	219	RecName: Full=Dolichyl-diphosphooligosaccharide--protein glycosyltransferase subunit 4A;
gene-LOC112727240	233	254	270	64	42	28	239	225	226	246	262	168	252.333	44.6667	230	225.333	RecName: Full=Probable LL-diaminopimelate aminotransferase, chloroplastic; Short=DAP-AT; Short=DAP-aminotransferase; Short=LL-DAP-aminotransferase; EC=2.6.1.83; Flags: Precursor;
gene-LOC112727257	641	616	607	77	88	80	557	460	484	470	574	426	621.333	81.6667	500.333	490	RecName: Full=CLIP-associated protein; Short=AtCLASP;
gene-LOC112727270	381	361	426	34	39	24	651	501	521	663	826	797	389.333	32.3333	557.667	762	RecName: Full=ABC transporter G family member 24; Short=ABC transporter ABCG.24; Short=AtABCG24; AltName: Full=Probable white-brown complex homolog protein 25; Short=AtWBC25;
gene-LOC112727281	340	399	375	85	42	41	291	282	316	753	662	624	371.333	56	296.333	679.667	#N/A
gene-LOC112727292	187	240	247	56	53	43	232	180	256	218	276	209	224.667	50.6667	222.667	234.333	#N/A
gene-LOC112727308	239	159	155	2073	1721	1932	197	231	159	359	360	346	184.333	1908.67	195.667	355	RecName: Full=Glutathione S-transferase L3; Short=AtGSTL3; EC=2.5.1.18; AltName: Full=GST class-lambda member 3;
gene-LOC112727349	453	464	515	9952	10908	11809	517	529	458	736	833	671	477.333	10889.7	501.333	746.667	#N/A
gene-LOC112727393	391	254	346	6073	5947	6295	421	209	157	844	556	497	330.333	6105	262.333	632.333	RecName: Full=Acidic endochitinase; EC=3.2.1.14; Flags: Precursor;
gene-LOC112727400	363	485	465	71	74	50	382	342	381	348	391	319	437.667	65	368.333	352.667	#N/A
gene-LOC112727418	71	66	33	2304	3607	2472	38	18	10	49	48	33	56.6667	2794.33	22	43.3333	RecName: Full=EG45-like domain containing protein; AltName: Full=Blight-associated protein p12; AltName: Full=Plant natriuretic peptide; Short=PNP; Flags: Precursor;
gene-LOC112727433	458	600	768	144	125	85	167	176	154	953	624	842	608.667	118	165.667	806.333	RecName: Full=Ethylene-responsive transcription factor ERF105;
gene-LOC112727546	861	1084	944	81	79	87	1307	1020	1283	1313	1685	1047	963	82.3333	1203.33	1348.33	RecName: Full=Calcium-transporting ATPase 4, plasma membrane-type; EC=3.6.3.8; AltName: Full=Ca(2+)-ATPase isoform 4;
gene-LOC112727548	223	186	232	44	26	21	313	273	245	256	285	250	213.667	30.3333	277	263.667	RecName: Full=Probable glycerol-3-phosphate dehydrogenase [NAD(+)] 1, cytosolic; EC=1.1.1.8;
gene-LOC112727563	224	284	325	69	49	37	346	266	330	216	301	197	277.667	51.6667	314	238	#N/A
gene-LOC112727575	672	680	761	157	110	69	344	261	260	608	567	478	704.333	112	288.333	551	RecName: Full=3-oxoacyl-[acyl-carrier-protein] reductase, chloroplastic; EC=1.1.1.100; AltName: Full=3-ketoacyl-acyl carrier protein reductase; Flags: Precursor;
gene-LOC112727589	1261	1567	1460	238	266	206	1271	1051	1215	1177	1290	1141	1429.33	236.667	1179	1202.67	RecName: Full=Serine carboxypeptidase-like 45; EC=3.4.16.-; Flags: Precursor;
gene-LOC112727592	295	364	335	63	76	65	375	336	333	399	340	328	331.333	68	348	355.667	#N/A
gene-LOC112727599	381	430	425	90	66	47	355	336	380	391	497	341	412	67.6667	357	409.667	RecName: Full=L-galactono-1,4-lactone dehydrogenase, mitochondrial; EC=1.3.2.3; Flags: Precursor;
gene-LOC112727602	213	181	173	42	48	20	191	179	191	252	308	236	189	36.6667	187	265.333	#N/A
gene-LOC112727609	158	157	156	33	33	41	161	141	130	213	223	160	157	35.6667	144	198.667	RecName: Full=Magnesium-chelatase subunit ChlH, chloroplastic; Short=Mg-chelatase subunit H; EC=6.6.1.1; AltName: Full=ABA-binding protein; AltName: Full=Mg-protoporphyrin IX chelatase subunit ChlH; AltName: Full=Protein CONDITIONAL CHLORINA; AltName: Full=Protein GENOMES UNCOUPLED 5; AltName: Full=Protein RAPID TRANSPIRATION IN DETACHED LEAVES 1; Flags: Precursor;
gene-LOC112727624	64	66	52	1185	709	1227	29	24	29	10	10	22	60.6667	1040.33	27.3333	14	RecName: Full=Germin-like protein subfamily 1 member 17; Flags: Precursor;
gene-LOC112727710	159	216	175	38	26	23	136	164	145	146	230	139	183.333	29	148.333	171.667	RecName: Full=Uncharacterized protein At4g13200, chloroplastic; Flags: Precursor;
gene-LOC112727716	307	333	302	64	80	50	250	242	240	292	383	254	314	64.6667	244	309.667	RecName: Full=Single-stranded DNA-binding protein, mitochondrial; Flags: Precursor;
gene-LOC112727761	10926	10892	12849	926	839	1144	12726	12635	15083	16666	14808	15825	11555.7	969.667	13481.3	15766.3	RecName: Full=Metallothionein-like protein 2; Short=MT-2;
gene-LOC112727789	1333	1503	1230	5199	6502	4725	922	885	778	784	1100	751	1355.33	5475.33	861.667	878.333	RecName: Full=Serine carboxypeptidase-like 18; EC=3.4.16.-; Flags: Precursor;
gene-LOC112727801	70	38	25	1312	1542	1614	66	135	43	41	49	66	44.3333	1489.33	81.3333	52	RecName: Full=NADPH-dependent aldo-keto reductase, chloroplastic {ECO:0000303|PubMed:21169366}; Short=AtChlAKR {ECO:0000303|PubMed:21169366}; EC=1.1.1.- {ECO:0000269|PubMed:19616008, ECO:0000269|PubMed:21169366}; AltName: Full=Aldo-keto reductase family 4 member C9;
gene-LOC112727832	5968	6182	7736	428	388	694	8486	6207	5711	11102	11407	9851	6628.67	503.333	6801.33	10786.7	#N/A
gene-LOC112727845	556	616	582	59	40	72	515	483	524	719	826	578	584.667	57	507.333	707.667	RecName: Full=Universal stress protein PHOS32 {ECO:0000303|PubMed:12644671}; AltName: Full=Phosphorylated protein of 32 kDa {ECO:0000303|PubMed:18285339}; Short=AtPHOS32 {ECO:0000303|PubMed:18285339}; Flags: Precursor;
gene-LOC112727881	1913	2250	1834	210	176	192	1368	1390	1219	1308	1974	1225	1999	192.667	1325.67	1502.33	RecName: Full=Tubulin beta-1 chain; AltName: Full=Beta-1-tubulin;
gene-LOC112727896	28	32	25	138	104	121	13	13	17	31	18	15	28.3333	121	14.3333	21.3333	RecName: Full=Probable sugar phosphate/phosphate translocator At3g11320;
gene-LOC112727902	62	91	42	2681	2332	2635	30	35	27	83	72	92	65	2549.33	30.6667	82.3333	RecName: Full=Laccase-7; EC=1.10.3.2; AltName: Full=Benzenediol:oxygen oxidoreductase 7; AltName: Full=Diphenol oxidase 7; AltName: Full=Urishiol oxidase 7; Flags: Precursor;
gene-LOC112727920	218	219	306	55	25	36	242	208	240	167	196	149	247.667	38.6667	230	170.667	RecName: Full=TMV resistance protein N;
gene-LOC112727939	430	496	533	97	88	95	855	672	921	534	502	564	486.333	93.3333	816	533.333	RecName: Full=TMV resistance protein N;
gene-LOC112727971	559	490	554	78	82	52	431	318	299	446	473	385	534.333	70.6667	349.333	434.667	RecName: Full=UPF0481 protein At3g47200;
gene-LOC112727981	148	135	119	716	598	776	43	28	38	38	32	21	134	696.667	36.3333	30.3333	RecName: Full=E3 ubiquitin-protein ligase AIRP2 {ECO:0000305}; EC=2.3.2.27 {ECO:0000269|PubMed:21969385}; AltName: Full=Protein ABA INSENSITIVE RING PROTEIN 2 {ECO:0000303|PubMed:21969385}; Short=AtAIRP2 {ECO:0000303|PubMed:21969385}; AltName: Full=RING-type E3 ubiquitin transferase AIRP2 {ECO:0000305};
gene-LOC112727996	191	188	147	509	717	792	444	498	372	93	135	129	175.333	672.667	438	119	RecName: Full=Probable 2-oxoglutarate-dependent dioxygenase At5g05600 {ECO:0000305}; EC=1.14.11.- {ECO:0000305};
gene-LOC112728058	113	92	98	471	437	610	85	49	81	73	108	77	101	506	71.6667	86	RecName: Full=Uncharacterized protein At5g01610;
gene-LOC112728076	31	32	35	385	317	311	33	26	31	38	62	34	32.6667	337.667	30	44.6667	#N/A
gene-LOC112728079	634	645	732	126	102	79	544	423	353	525	569	405	670.333	102.333	440	499.667	RecName: Full=Dirigent protein 19; Short=AtDIR19; Flags: Precursor;
gene-LOC112728085	341	256	321	30	24	25	168	51	71	384	422	303	306	26.3333	96.6667	369.667	RecName: Full=Dirigent protein 19; Short=AtDIR19; Flags: Precursor;
gene-LOC112728096	398	492	435	2357	2418	3425	342	320	329	421	370	312	441.667	2733.33	330.333	367.667	RecName: Full=F-box/LRR-repeat protein 3;
gene-LOC112728114	79	49	74	669	576	344	57	44	53	66	76	83	67.3333	529.667	51.3333	75	RecName: Full=Short-chain dehydrogenase reductase 2a; Short=AtSDR2a; EC=1.1.1.-;
gene-LOC112728151	4287	3448	4368	115	92	83	2471	2967	3309	3412	3587	2756	4034.33	96.6667	2915.67	3251.67	RecName: Full=Probable serine/threonine-protein kinase WNK5; Short=AtWNK5; EC=2.7.11.1; AltName: Full=Protein kinase with no lysine 5;
gene-LOC112728223	114	138	113	1285	1051	644	64	51	67	69	91	87	121.667	993.333	60.6667	82.3333	RecName: Full=Pectinesterase 2; Short=PE 2; EC=3.1.1.11; AltName: Full=Pectin methylesterase; Flags: Precursor;
gene-LOC112728224	231	164	160	14236	13423	10998	50	54	46	94	127	58	185	12885.7	50	93	RecName: Full=Pectinesterase 2; Short=PE 2; EC=3.1.1.11; AltName: Full=Pectin methylesterase; Flags: Precursor;
gene-LOC112728231	58	63	60	2118	2140	2128	17	23	8	22	30	30	60.3333	2128.67	16	27.3333	RecName: Full=Pectinesterase 2; Short=PE 2; EC=3.1.1.11; AltName: Full=Pectin methylesterase; Flags: Precursor;
gene-LOC112728232	124	97	130	3899	3136	2155	73	47	46	78	114	107	117	3063.33	55.3333	99.6667	RecName: Full=Pectinesterase 2; Short=PE 2; EC=3.1.1.11; AltName: Full=Pectin methylesterase; Flags: Precursor;
gene-LOC112728265	55	50	46	418	370	624	10	7	16	7	7	10	50.3333	470.667	11	8	RecName: Full=MDIS1-interacting receptor like kinase 2 {ECO:0000303|PubMed:26863186}; Short=AtMIK2 {ECO:0000303|PubMed:26863186}; AltName: Full=Probable LRR receptor-like serine/threonine-protein kinase At4g08850; EC=2.7.11.1 {ECO:0000305}; Flags: Precursor;
gene-LOC112728278	240	256	314	51	46	54	334	328	301	331	340	343	270	50.3333	321	338	RecName: Full=Putative disease resistance protein At3g14460;
gene-LOC112728280	203	197	258	32	56	22	208	231	218	263	265	264	219.333	36.6667	219	264	RecName: Full=Vestitone reductase; EC=1.1.1.348;
gene-LOC112728317	253	339	369	65	56	59	417	306	413	298	309	319	320.333	60	378.667	308.667	RecName: Full=Putative disease resistance RPP13-like protein 1;
gene-LOC112728337	697	607	705	115	120	96	466	580	566	417	680	397	669.667	110.333	537.333	498	RecName: Full=Cytochrome P450 76C4; EC=1.14.-.-;
gene-LOC112728339	71	71	54	942	714	871	33	49	65	70	92	69	65.3333	842.333	49	77	RecName: Full=Geraniol 8-hydroxylase; EC=1.14.13.152; AltName: Full=Cytochrome P450 76B6; AltName: Full=Geraniol 10-hydroxylase; Short=CrG10H;
gene-LOC112728417	140	148	109	4573	4904	5081	133	122	118	252	242	203	132.333	4852.67	124.333	232.333	#N/A
gene-LOC112728422	54	58	55	364	220	275	100	71	61	34	61	33	55.6667	286.333	77.3333	42.6667	RecName: Full=Pentatricopeptide repeat-containing protein At4g02820, mitochondrial; Flags: Precursor;
gene-LOC112728432	334	495	600	69	48	47	581	468	580	677	842	698	476.333	54.6667	543	739	RecName: Full=Putative disease resistance protein At4g11170;
gene-LOC112728441	246	232	225	40	28	38	409	423	347	283	296	295	234.333	35.3333	393	291.333	#N/A
gene-LOC112728463	108	73	70	308	469	284	50	44	41	15	20	19	83.6667	353.667	45	18	RecName: Full=Probable LRR receptor-like serine/threonine-protein kinase RKF3; EC=2.7.11.1; AltName: Full=Receptor-like kinase in flowers 3; Flags: Precursor;
gene-LOC112728465	47	42	73	497	668	615	71	86	71	41	47	43	54	593.333	76	43.6667	RecName: Full=Receptor-like cytosolic serine/threonine-protein kinase RBK2; EC=2.7.11.1; AltName: Full=Protein ROP BINDING PROTEIN KINASES 2;
gene-LOC112728467	383	377	410	2239	1911	2149	348	310	358	363	399	371	390	2099.67	338.667	377.667	RecName: Full=Autophagy-related protein 18g; Short=AtATG18g;
gene-LOC112728479	127	85	73	408	643	487	68	102	107	38	66	56	95	512.667	92.3333	53.3333	#N/A
gene-LOC112728521	1725	1563	1680	8632	7875	9091	1346	1149	1361	1460	1534	1406	1656	8532.67	1285.33	1466.67	RecName: Full=ABC transporter C family member 4; Short=ABC transporter ABCC.4; Short=AtABCC4; EC=3.6.3.44; AltName: Full=ATP-energized glutathione S-conjugate pump 4; AltName: Full=Glutathione S-conjugate-transporting ATPase 4; AltName: Full=Multidrug resistance-associated protein 4;
gene-LOC112728568	967	1055	1183	223	143	152	1346	1165	1236	1339	1274	1089	1068.33	172.667	1249	1234	RecName: Full=Putative disease resistance RPP13-like protein 1;
gene-LOC112728572	294	302	165	2213	3185	3144	164	104	79	60	95	80	253.667	2847.33	115.667	78.3333	RecName: Full=Probable pectinesterase/pectinesterase inhibitor 7; Includes: RecName: Full=Pectinesterase inhibitor 7; AltName: Full=Pectin methylesterase inhibitor 7; Includes: RecName: Full=Pectinesterase 7; Short=PE 7; EC=3.1.1.11; AltName: Full=Pectin methylesterase 1; Short=AtPME1; AltName: Full=Pectin methylesterase 7; Flags: Precursor;
gene-LOC112728606	50	75	64	994	1089	863	44	39	52	32	39	30	63	982	45	33.6667	RecName: Full=Ubiquitin carboxyl-terminal hydrolase 13; EC=3.4.19.12; AltName: Full=Deubiquitinating enzyme 13; Short=AtUBP13; AltName: Full=Ubiquitin thioesterase 13; AltName: Full=Ubiquitin-specific-processing protease 13;
gene-LOC112728633	946	816	999	68	59	71	953	733	897	651	430	413	920.333	66	861	498	#N/A
gene-LOC112728634	169	239	211	1486	1234	1195	280	220	312	137	108	139	206.333	1305	270.667	128	RecName: Full=Protein PLANT CADMIUM RESISTANCE 1; Short=AtPCR1;
gene-LOC112728658	190	112	84	6117	5006	3951	17	18	25	83	47	56	128.667	5024.67	20	62	RecName: Full=Branched-chain amino acid aminotransferase 2, chloroplastic {ECO:0000303|PubMed:23347725}; Short=HlBCAT2 {ECO:0000303|PubMed:23347725}; EC=2.6.1.42 {ECO:0000269|PubMed:23347725}; Flags: Precursor;
gene-LOC112728665	440	419	397	2269	1720	1698	350	325	266	360	441	284	418.667	1895.67	313.667	361.667	RecName: Full=Squalene monooxygenase; EC=1.14.14.17 {ECO:0000250|UniProtKB:Q9SM02}; AltName: Full=Squalene epoxidase; Short=SE;
gene-LOC112728666	520	639	485	104	79	80	454	388	387	469	703	404	548	87.6667	409.667	525.333	RecName: Full=LL-diaminopimelate aminotransferase, chloroplastic; Short=AtDAP-AT; Short=DAP-AT; Short=DAP-aminotransferase; Short=LL-DAP-aminotransferase; EC=2.6.1.83 {ECO:0000269|PubMed:16361515, ECO:0000269|PubMed:17583737}; AltName: Full=Protein ABERRANT GROWTH AND DEATH 2; Flags: Precursor;
gene-LOC112728683	265	287	240	31	23	45	698	606	521	270	421	199	264	33	608.333	296.667	RecName: Full=Putative disease resistance RPP13-like protein 1;
gene-LOC112728704	235	235	269	52	20	36	274	188	267	187	153	149	246.333	36	243	163	RecName: Full=Putative disease resistance RPP13-like protein 1;
gene-LOC112728830	1373	1001	91	26	366	33	513	1413	930	763	838	1455	821.667	141.667	952	1018.67	RecName: Full=Tyrosine--tRNA ligase 1, cytoplasmic {ECO:0000305}; EC=6.1.1.1 {ECO:0000305}; AltName: Full=Tyrosyl-tRNA synthetase {ECO:0000305}; Short=TyrRS {ECO:0000305};
gene-LOC112728957	263	496	169	1734	647	2677	562	20	494	30	210	16	309.333	1686	358.667	85.3333	#N/A
gene-LOC112729107	297	406	289	37	19	27	606	573	500	310	442	336	330.667	27.6667	559.667	362.667	RecName: Full=Basic 7S globulin; AltName: Full=SBg7S; Short=Bg; Contains: RecName: Full=Basic 7S globulin high kDa subunit; Contains: RecName: Full=Basic 7S globulin low kDa subunit; Flags: Precursor;
gene-LOC112729128	497	580	557	77	87	134	13	13	13	1	1	2	544.667	99.3333	13	1.33333	RecName: Full=GDSL esterase/lipase 5; EC=3.1.1.-; AltName: Full=Extracellular lipase 5; Flags: Precursor;
gene-LOC112729160	1407	1413	1648	331	298	254	3810	3319	3802	3588	3714	3247	1489.33	294.333	3643.67	3516.33	RecName: Full=Disease resistance protein RML1B {ECO:0000305}; AltName: Full=Protein RESISTANCE TO LEPTOSPHAERIA MACULANS 1B {ECO:0000303|PubMed:16623885};
gene-LOC112729600	166	223	254	32	24	28	249	239	245	268	304	267	214.333	28	244.333	279.667	RecName: Full=Putative disease resistance RPP13-like protein 1;
gene-LOC112730022	263	346	253	27	22	25	174	149	114	93	208	107	287.333	24.6667	145.667	136	RecName: Full=DNA repair protein RAD5B {ECO:0000305}; EC=3.6.4.- {ECO:0000305}; AltName: Full=Putative SWI/SNF-related matrix-associated actin-dependent regulator of chromatin subfamily A member 3-like 3 {ECO:0000305}; Short=SMARCA3-like protein 3 {ECO:0000305}; AltName: Full=RAD5 homolog B {ECO:0000303|PubMed:18310306}; Short=AtRAD5B {ECO:0000303|PubMed:18310306};
gene-LOC112730446	80	123	114	543	1269	1292	125	76	125	31	22	32	105.667	1034.67	108.667	28.3333	RecName: Full=Nodulation-signaling pathway 2 protein;
gene-LOC112730515	330	275	295	45	42	23	199	218	201	399	328	282	300	36.6667	206	336.333	RecName: Full=Glycerol-3-phosphate 2-O-acyltransferase 4; Short=AtGPAT4; EC=2.3.1.198; AltName: Full=Glycerol-3-phosphate acyltransferase 4;
gene-LOC112730518	164	153	144	598	635	679	54	41	35	32	34	30	153.667	637.333	43.3333	32	RecName: Full=Anthocyanidin 3-O-glucosyltransferase 5; EC=2.4.1.115; AltName: Full=Flavonol 3-O-glucosyltransferase 5; AltName: Full=UDP-glucose flavonoid 3-O-glucosyltransferase 5;
gene-LOC112730612	1867	2129	1879	385	312	213	3714	3512	3138	1567	1752	1945	1958.33	303.333	3454.67	1754.67	RecName: Full=Basic 7S globulin; AltName: Full=SBg7S; Short=Bg; Contains: RecName: Full=Basic 7S globulin high kDa subunit; Contains: RecName: Full=Basic 7S globulin low kDa subunit; Flags: Precursor;
gene-LOC112730614	895	1035	889	81	60	44	1365	1206	1030	1000	1194	968	939.667	61.6667	1200.33	1054	RecName: Full=Basic 7S globulin; AltName: Full=SBg7S; Short=Bg; Contains: RecName: Full=Basic 7S globulin high kDa subunit; Contains: RecName: Full=Basic 7S globulin low kDa subunit; Flags: Precursor;
gene-LOC112730637	788	768	895	46	61	37	1424	1287	1407	921	1050	811	817	48	1372.67	927.333	#N/A
gene-LOC112730895	426	486	503	42	27	46	202	217	221	314	442	324	471.667	38.3333	213.333	360	RecName: Full=ABC transporter C family member 9; Short=ABC transporter ABCC.9; Short=AtABCC9; EC=3.6.3.44; AltName: Full=ATP-energized glutathione S-conjugate pump 9; AltName: Full=Glutathione S-conjugate-transporting ATPase 9; AltName: Full=Multidrug resistance-associated protein 9;
gene-LOC112731252	521	493	449	40	37	34	466	352	336	728	788	493	487.667	37	384.667	669.667	RecName: Full=2-alkenal reductase (NADP(+)-dependent); EC=1.3.1.102 {ECO:0000269|PubMed:17945329, ECO:0000269|Ref.3, ECO:0000269|Ref.4}; AltName: Full=Alkenal double bound reductase; AltName: Full=Allylic alcohol dehydrogenase 1 {ECO:0000303|PubMed:11117876}; Short=allyl-ADH1 {ECO:0000303|PubMed:11117876}; AltName: Full=Flavin-free double bond reductase {ECO:0000303|Ref.4}; Short=NtDBR; AltName: …
gene-LOC112732272	333	358	377	68	42	53	546	408	430	599	651	479	356	54.3333	461.333	576.333	#N/A
gene-LOC112732322	272	257	269	58	33	38	301	278	252	258	304	205	266	43	277	255.667	RecName: Full=Serine/threonine-protein kinase CTR1 {ECO:0000303|PubMed:8431946}; EC=2.7.11.1 {ECO:0000305}; AltName: Full=Protein CONSTITUTIVE TRIPLE RESPONSE1 {ECO:0000303|PubMed:8431946};
gene-LOC112732335	132	163	191	19	38	22	166	145	131	124	171	110	162	26.3333	147.333	135	RecName: Full=Obg-like ATPase 1 {ECO:0000255|HAMAP-Rule:MF_03167}; EC=3.6.5.- {ECO:0000269|PubMed:19086295}; AltName: Full=Ribosome-binding ATPase YchF {ECO:0000303|PubMed:23550829}; Short=OsYchF1 {ECO:0000303|PubMed:23550829};
gene-LOC112732351	379	460	408	90	77	53	584	626	557	332	392	258	415.667	73.3333	589	327.333	RecName: Full=Protein NDL1 {ECO:0000305}; AltName: Full=Protein N-MYC DOWNREGULATED-LIKE 1 {ECO:0000303|PubMed:19948787};
gene-LOC112732359	138	203	145	28	39	21	185	169	178	188	205	150	162	29.3333	177.333	181	RecName: Full=K(+) efflux antiporter 4 {ECO:0000303|PubMed:11500563}; Short=AtKEA4 {ECO:0000303|PubMed:11500563}; Flags: Precursor;
gene-LOC112732363	272	344	310	33	30	20	333	317	318	415	508	319	308.667	27.6667	322.667	414	RecName: Full=Galacturonokinase; EC=2.7.1.44; AltName: Full=D-galacturonic acid-1-P kinase;
gene-LOC112732377	191	185	185	1184	1198	1004	210	166	154	109	170	134	187	1128.67	176.667	137.667	#N/A
gene-LOC112732430	30	52	61	521	551	638	15	14	13	22	28	31	47.6667	570	14	27	RecName: Full=RING-H2 finger protein ATL22; EC=2.3.2.27 {ECO:0000305}; AltName: Full=RING-type E3 ubiquitin transferase ATL22 {ECO:0000305}; Flags: Precursor;
gene-LOC112732439	338	419	318	47	29	30	240	259	252	286	410	220	358.333	35.3333	250.333	305.333	RecName: Full=Nucleoside diphosphate kinase III, chloroplastic/mitochondrial; Short=NDK III; Short=NDP kinase III; Short=NDPK III; EC=2.7.4.6; Flags: Precursor;
gene-LOC112732444	970	1297	1033	29	67	53	300	345	270	560	731	469	1100	49.6667	305	586.667	RecName: Full=Endoglucanase 6; EC=3.2.1.4; AltName: Full=Endo-1,4-beta glucanase 6; Flags: Precursor;
gene-LOC112732462	362	422	495	89	69	72	413	379	470	346	418	286	426.333	76.6667	420.667	350	RecName: Full=Probable protein phosphatase 2C 26; Short=AtPP2C26; EC=3.1.3.16;
gene-LOC112732491	273	300	281	19	56	20	238	192	181	154	250	177	284.667	31.6667	203.667	193.667	RecName: Full=Beta-glucosidase 13; Short=Os4bglu13; EC=3.2.1.21; Flags: Precursor;
gene-LOC112732492	269	276	264	39	37	27	338	266	283	147	227	170	269.667	34.3333	295.667	181.333	#N/A
gene-LOC112732505	1126	1292	1081	6253	5754	7081	339	410	287	358	388	292	1166.33	6362.67	345.333	346	RecName: Full=Non-symbiotic hemoglobin 1; AltName: Full=MEDsa GLB1;
gene-LOC112732563	1575	1625	1820	220	225	298	2484	2018	1982	1898	1985	1625	1673.33	247.667	2161.33	1836	RecName: Full=Respiratory burst oxidase homolog protein F; EC=1.11.1.-; EC=1.6.3.-; AltName: Full=Cytochrome b245 beta chain homolog RbohAp108; AltName: Full=NADPH oxidase RBOHF; Short=AtRBOHF;
gene-LOC112732611	302	317	388	41	44	41	259	305	213	362	453	351	335.667	42	259	388.667	RecName: Full=Salicylic acid-binding protein 2; Short=NtSABP2; EC=3.1.1.-; AltName: Full=Methyl salicylate esterase;
gene-LOC112732646	1240	1482	1400	87	103	78	776	695	591	1026	1059	763	1374	89.3333	687.333	949.333	RecName: Full=Probable polygalacturonase; Short=PG {ECO:0000250|UniProtKB:Q7M1E7}; EC=3.2.1.15; AltName: Full=Pectinase {ECO:0000250|UniProtKB:Q7M1E7};
gene-LOC112732653	670	692	741	59	99	90	492	547	562	708	752	526	701	82.6667	533.667	662	RecName: Full=Probable polygalacturonase; Short=PG {ECO:0000250|UniProtKB:Q7M1E7}; EC=3.2.1.15; AltName: Full=Pectinase {ECO:0000250|UniProtKB:Q7M1E7};
gene-LOC112732663	159	165	192	929	920	936	119	113	130	119	166	140	172	928.333	120.667	141.667	RecName: Full=Mitogen-activated protein kinase homolog MMK2; EC=2.7.11.24;
gene-LOC112732718	355	385	396	50	67	56	362	348	372	375	446	375	378.667	57.6667	360.667	398.667	RecName: Full=Short-chain dehydrogenase TIC 32, chloroplastic; EC=1.1.1.-; AltName: Full=Translocon at the inner envelope membrane of chloroplasts 32; Short=AtTIC32;
gene-LOC112732736	580	502	480	1975	2310	2307	262	277	214	387	437	329	520.667	2197.33	251	384.333	RecName: Full=Transcription factor GLABRA 3; AltName: Full=Basic helix-loop-helix protein 1; Short=AtMYC6; Short=AtbHLH1; Short=bHLH 1; AltName: Full=Protein SHAPESHIFTER; AltName: Full=Transcription factor EN 31; AltName: Full=bHLH transcription factor bHLH001;
gene-LOC112732762	2900	2859	2364	105	116	90	1942	1609	1464	2134	2232	1804	2707.67	103.667	1671.67	2056.67	RecName: Full=Tubulin beta-1 chain; AltName: Full=Beta-1-tubulin;
gene-LOC112732763	221	267	250	1139	986	1280	188	199	178	168	218	167	246	1135	188.333	184.333	RecName: Full=5-amino-6-(5-phospho-D-ribitylamino)uracil phosphatase, chloroplastic {ECO:0000303|PubMed:27490826}; Short=AtPyrP2 {ECO:0000303|PubMed:27490826}; EC=3.1.3.104 {ECO:0000269|PubMed:27490826}; AltName: Full=5-amino-6-ribitylamino-2,4(1H,3H)-pyrimidinedione 5'-phosphate phosphatase {ECO:0000305|PubMed:27490826}; Short=ARPP phosphatase {ECO:0000305|PubMed:27490826}; AltName: Full=Haloaci…
gene-LOC112732781	502	523	521	81	89	102	505	424	380	424	501	335	515.333	90.6667	436.333	420	RecName: Full=Probable LRR receptor-like serine/threonine-protein kinase At1g63430; EC=2.7.11.1; Flags: Precursor;
gene-LOC112732785	1086	1128	1152	127	113	143	905	748	758	1026	1020	840	1122	127.667	803.667	962	#N/A
gene-LOC112732810	566	672	520	3570	1986	1844	512	473	468	492	609	442	586	2466.67	484.333	514.333	RecName: Full=CAAX prenyl protease 1 homolog; EC=3.4.24.84; AltName: Full=Farnesylated proteins-converting enzyme 1; Short=AtFACE-1; Short=FACE-1; AltName: Full=Prenyl protein-specific endoprotease 1; AltName: Full=Zinc metalloproteinase Ste24 homolog; Short=AtSTE24;
gene-LOC112732824	155	148	196	1001	732	919	157	153	179	150	105	96	166.333	884	163	117	RecName: Full=Protein REVEILLE 5;
gene-LOC112732848	265	228	248	951	1261	1059	74	92	47	117	142	185	247	1090.33	71	148	RecName: Full=Probable WRKY transcription factor 75; AltName: Full=WRKY DNA-binding protein 75;
gene-LOC112732877	305	251	307	2110	2223	2142	123	86	102	129	141	148	287.667	2158.33	103.667	139.333	RecName: Full=Probable protein S-acyltransferase 7; EC=2.3.1.225; AltName: Full=Probable palmitoyltransferase At3g26935; AltName: Full=Zinc finger DHHC domain-containing protein At3g26935;
gene-LOC112732940	745	804	885	97	127	61	624	511	619	998	814	769	811.333	95	584.667	860.333	#N/A
gene-LOC112732943	1572	1737	1928	228	259	183	2239	1872	2207	2587	2778	2459	1745.67	223.333	2106	2608	RecName: Full=Protein BONZAI 1; AltName: Full=COPINE 1;
gene-LOC112732970	1525	1613	1491	90	53	37	1816	1569	1486	1176	1228	1007	1543	60	1623.67	1137	RecName: Full=Respiratory burst oxidase homolog protein C; EC=1.11.1.-; EC=1.6.3.-; AltName: Full=NADPH oxidase RBOHC; AltName: Full=StRBOHC;
gene-LOC112732986	441	815	569	33	31	35	430	517	548	435	589	577	608.333	33	498.333	533.667	RecName: Full=Serine/threonine-protein kinase SRK2A; EC=2.7.11.1; AltName: Full=Arabidopsis protein SK1; AltName: Full=OST1-kinase-like 7; AltName: Full=SNF1-related kinase 2.4; Short=SnRK2.4;
gene-LOC112733002	761	807	877	46	30	35	433	262	227	217	255	176	815	37	307.333	216	RecName: Full=Phosphatidylinositol 4-phosphate 5-kinase 1; Short=AtPIP5K1; EC=2.7.1.68; AltName: Full=1-phosphatidylinositol 4-phosphate kinase 1; AltName: Full=Diphosphoinositide kinase 1; AltName: Full=PtdIns(4)P-5-kinase 1;
gene-LOC112733004	27	41	53	162	122	206	43	36	31	25	31	33	40.3333	163.333	36.6667	29.6667	RecName: Full=MACPF domain-containing protein At4g24290;
gene-LOC112733009	497	500	502	2010	1847	2010	639	578	568	486	538	474	499.667	1955.67	595	499.333	#N/A
gene-LOC112733014	357	343	361	104	71	72	461	356	389	433	552	386	353.667	82.3333	402	457	RecName: Full=Protein ABIL1; AltName: Full=Abl interactor-like protein 1; Short=AtABIL1;
gene-LOC112733015	166	173	126	1596	1364	917	125	84	104	116	123	49	155	1292.33	104.333	96	RecName: Full=Ammonium transporter 3 member 1; Short=OsAMT3;1;
gene-LOC112733016	428	435	453	33	37	33	472	463	444	231	279	278	438.667	34.3333	459.667	262.667	RecName: Full=Probable LRR receptor-like serine/threonine-protein kinase At5g63710; EC=2.7.11.1; Flags: Precursor;
gene-LOC112733021	583	685	654	172	110	89	902	725	767	762	921	653	640.667	123.667	798	778.667	#N/A
gene-LOC112733030	459	457	446	84	72	62	574	467	458	407	489	362	454	72.6667	499.667	419.333	RecName: Full=Filament-like plant protein; Short=LeFPP; Flags: Fragment;
gene-LOC112733114	845	873	922	81	105	79	631	499	553	664	731	550	880	88.3333	561	648.333	RecName: Full=Probable pectinesterase/pectinesterase inhibitor 51; Includes: RecName: Full=Pectinesterase inhibitor 51; AltName: Full=Pectin methylesterase inhibitor 51; Includes: RecName: Full=Pectinesterase 51; Short=PE 51; EC=3.1.1.11; AltName: Full=Pectin methylesterase 51; Short=AtPME51; Flags: Precursor;
gene-LOC112733150	512	563	696	119	140	129	659	739	730	635	747	595	590.333	129.333	709.333	659	RecName: Full=Protein BOLA2 {ECO:0000303|PubMed:24203231};
gene-LOC112733159	253	286	223	2701	1780	2235	174	179	167	147	275	176	254	2238.67	173.333	199.333	RecName: Full=Hypersensitive-induced response protein 3; Short=AtHIR3;
gene-LOC112733164	54	73	69	690	660	665	49	34	36	28	24	37	65.3333	671.667	39.6667	29.6667	RecName: Full=Citrate-binding protein; Flags: Precursor;
gene-LOC112733168	4202	5000	4939	776	557	608	4866	4257	4197	4006	4807	3341	4713.67	647	4440	4051.33	RecName: Full=Cellulose synthase A catalytic subunit 6 [UDP-forming]; Short=AtCesA6; EC=2.4.1.12; AltName: Full=AraxCelA; AltName: Full=Isoxaben-resistant protein 2; AltName: Full=Protein PROCUSTE 1; AltName: Full=Protein QUILL;
gene-LOC112733176	1074	1124	1109	205	152	201	862	838	823	742	1176	665	1102.33	186	841	861	RecName: Full=Ribonucleoside-diphosphate reductase large subunit {ECO:0000303|PubMed:10542051}; EC=1.17.4.1; AltName: Full=Protein DEFECTIVE IN POLLEN DNA DEGRADATION 2 {ECO:0000303|PubMed:22239102}; AltName: Full=Ribonucleoside-diphosphate reductase R1 subunit {ECO:0000303|PubMed:10542051}; Short=AtRNR1;
gene-LOC112733279	1574	1719	1738	118	79	85	1411	1306	1294	1354	1488	1159	1677	94	1337	1333.67	RecName: Full=Protein CELLULOSE SYNTHASE INTERACTIVE 1 {ECO:0000303|PubMed:20616083}; AltName: Full=Protein POM-POM 2 {ECO:0000303|PubMed:7743935};
gene-LOC112733310	730	913	657	169	164	115	1152	928	1065	715	915	710	766.667	149.333	1048.33	780	RecName: Full=Probable trehalose-phosphate phosphatase I; Short=AtTPPI; EC=3.1.3.12; AltName: Full=Trehalose 6-phosphate phosphatase;
gene-LOC112733324	1146	1265	1238	78	80	70	849	738	805	558	696	598	1216.33	76	797.333	617.333	#N/A
gene-LOC112733328	247	289	224	53	38	32	182	228	233	200	243	164	253.333	41	214.333	202.333	RecName: Full=Glyoxylate/succinic semialdehyde reductase 1; Short=AtGLYR1; Short=AtGR1; Short=SSA reductase 1; EC=1.1.1.79 {ECO:0000269|Ref.7, ECO:0000269|Ref.8}; EC=1.1.1.n11 {ECO:0000269|Ref.7, ECO:0000269|Ref.8}; AltName: Full=Gamma-hydroxybutyrate dehydrogenase {ECO:0000303|PubMed:12882961}; Short=AtGHBDH;
gene-LOC112733330	211	243	247	28	35	24	222	164	182	358	358	305	233.667	29	189.333	340.333	RecName: Full=Beta-amyrin 28-oxidase; EC=1.14.13.-; AltName: Full=Cytochrome P450 CYP716A52v2;
gene-LOC112733331	161	202	193	41	20	24	122	111	111	154	154	156	185.333	28.3333	114.667	154.667	RecName: Full=Probable serine/threonine-protein kinase PBL16 {ECO:0000305}; EC=2.7.11.1 {ECO:0000305}; AltName: Full=PBS1-like protein 16 {ECO:0000303|PubMed:20413097};
gene-LOC112733346	61	73	68	418	368	496	117	119	101	97	106	84	67.3333	427.333	112.333	95.6667	RecName: Full=F-box/LRR-repeat protein 12;
gene-LOC112733351	302	281	267	4068	3175	3113	483	425	461	594	584	634	283.333	3452	456.333	604	RecName: Full=Protein DMR6-LIKE OXYGENASE 2 {ECO:0000303|PubMed:25376907}; EC=1.14.11.- {ECO:0000255|PROSITE-ProRule:PRU00805}; AltName: Full=2-oxoglutarate (2OG)-Fe(II) oxygenase-like protein DLO2 {ECO:0000303|PubMed:25376907}; AltName: Full=Salicylate 3-hydroxylase DLO2 {ECO:0000305}; Short=S3H DLO2 {ECO:0000305}; Short=SA 3-hydroxylase DLO2 {ECO:0000305}; Short=Salicylic acid 3-hydroxylase DLO…
gene-LOC112733359	1148	1041	1291	111	78	37	1128	1123	882	1615	1531	1491	1160	75.3333	1044.33	1545.67	RecName: Full=Beta carbonic anhydrase 5, chloroplastic; Short=AtbCA5; Short=AtbetaCA5; EC=4.2.1.1; AltName: Full=Beta carbonate dehydratase 5; Flags: Precursor;
gene-LOC112733386	70	73	56	1617	1364	1748	54	33	53	33	29	44	66.3333	1576.33	46.6667	35.3333	RecName: Full=Protein FLOURY 1-like {ECO:0000305};
gene-LOC112733399	1399	1894	1853	337	366	337	1964	1967	2473	2952	2205	2103	1715.33	346.667	2134.67	2420	#N/A
gene-LOC112733444	3583	4075	3678	504	413	176	4687	4771	4089	1462	1988	1542	3778.67	364.333	4515.67	1664	RecName: Full=Polyphenol oxidase A1, chloroplastic; Short=PPO; EC=1.10.3.1; AltName: Full=Catechol oxidase; Flags: Precursor;
gene-LOC112733447	3038	3462	3566	347	355	230	3994	3464	3473	2284	2314	1845	3355.33	310.667	3643.67	2147.67	RecName: Full=Polyphenol oxidase, chloroplastic; Short=PPO; EC=1.10.3.1; AltName: Full=Catechol oxidase; Flags: Precursor;
gene-LOC112733456	255	267	308	1699	1099	1172	538	373	419	244	323	286	276.667	1323.33	443.333	284.333	RecName: Full=Dof zinc finger protein 4 {ECO:0000305}; Short=OsDof4 {ECO:0000303|Ref.1};
gene-LOC112733484	30	31	27	766	975	862	22	19	14	15	33	48	29.3333	867.667	18.3333	32	RecName: Full=Heat stress transcription factor A-2c; AltName: Full=Heat stress transcription factor 25; Short=OsHsf-25; AltName: Full=Heat stress transcription factor 6; Short=OsHSF6; Short=rHsf6;
gene-LOC112733494	1532	1749	2070	245	118	202	2046	1810	1829	1981	2162	1808	1783.67	188.333	1895	1983.67	RecName: Full=Probable ubiquitin-conjugating enzyme E2 24 {ECO:0000303|PubMed:16339806}; EC=2.3.2.23 {ECO:0000305}; AltName: Full=AtPHO2 {ECO:0000303|PubMed:16679424}; AltName: Full=E2 ubiquitin-conjugating enzyme 24 {ECO:0000303|PubMed:16339806}; AltName: Full=Ubiquitin carrier protein 24 {ECO:0000303|PubMed:16339806}; AltName: Full=Ubiquitin-protein ligase 24 {ECO:0000303|PubMed:16339806};
gene-LOC112733497	4178	4046	3969	296	210	162	11784	11647	10142	3450	4037	3361	4064.33	222.667	11191	3616	RecName: Full=Linoleate 13S-lipoxygenase 3-1, chloroplastic; EC=1.13.11.12; Flags: Precursor;
gene-LOC112733528	50	35	31	724	788	597	17	25	18	50	47	41	38.6667	703	20	46	RecName: Full=17.5 kDa class I heat shock protein; AltName: Full=HSP 17.5-M;
gene-LOC112733553	230	159	209	2612	3679	2058	76	99	104	312	183	225	199.333	2783	93	240	RecName: Full=Isoflavone 4'-O-methyltransferase; Short=GeHI4'OMT; EC=2.1.1.46 {ECO:0000269|PubMed:12610212, ECO:0000269|PubMed:17067644}; AltName: Full=2,7,4'-trihydroxyisoflavanone 4'-O-methyltransferase; EC=2.1.1.212 {ECO:0000269|PubMed:12610212, ECO:0000269|PubMed:17067644}; AltName: Full=S-adenosyl-L-methionine:2,7,4'-trihydroxyisoflavanone 4'-O-methyltransferase;
gene-LOC112733554	262	212	178	3429	7179	2520	129	169	139	460	244	283	217.333	4376	145.667	329	RecName: Full=2-hydroxyisoflavanone synthase; Short=2HI synthase; EC=1.14.13.136 {ECO:0000269|PubMed:10557230, ECO:0000269|PubMed:12207646, ECO:0000269|PubMed:15809082}; AltName: Full=CYP Ge-8; AltName: Full=Cytochrome P450 93C2; AltName: Full=Isoflavonoid synthase;
gene-LOC112733558	675	623	785	94	116	80	696	696	825	784	777	748	694.333	96.6667	739	769.667	RecName: Full=Transcription elongation factor 1 homolog;
gene-LOC112733571	36	30	35	359	273	309	30	28	34	32	21	46	33.6667	313.667	30.6667	33	RecName: Full=Glutamate receptor 2.7; AltName: Full=Ligand-gated ion channel 2.7; Flags: Precursor;
gene-LOC112733629	168	146	95	1125	1100	1018	89	65	50	57	74	45	136.333	1081	68	58.6667	RecName: Full=Wall-associated receptor kinase-like 20; EC=2.7.11.-; Flags: Precursor;
gene-LOC112733635	28	22	24	1158	812	607	55	34	35	166	181	185	24.6667	859	41.3333	177.333	RecName: Full=Probable protein phosphatase 2C 24; Short=AtPP2C24; EC=3.1.3.16;
gene-LOC112733656	301	205	305	33	20	27	213	249	236	341	349	293	270.333	26.6667	232.667	327.667	RecName: Full=Glycerol-3-phosphate acyltransferase 5; Short=AtGPAT5; EC=2.3.1.15;
gene-LOC112733667	818	1062	971	169	168	133	839	815	768	828	1188	840	950.333	156.667	807.333	952	RecName: Full=Protein INVOLVED IN DE NOVO 2 {ECO:0000303|PubMed:19915591}; AltName: Full=Protein RNA-DIRECTED DNA METHYLATION 12 {ECO:0000303|PubMed:20059743};
gene-LOC112733702	767	815	770	105	87	104	827	699	730	914	850	672	784	98.6667	752	812	RecName: Full=DELLA protein GAI1; AltName: Full=Gibberellic acid-insensitive mutant protein 1; AltName: Full=VvGAI1;
gene-LOC112733707	1709	2279	1540	172	130	127	1417	1387	1354	1353	2379	1192	1842.67	143	1386	1641.33	RecName: Full=Histone H4;
gene-LOC112733710	715	912	780	46	53	31	635	629	591	701	855	532	802.333	43.3333	618.333	696	RecName: Full=HMG-Y-related protein A; AltName: Full=Protein SB16A;
gene-LOC112733719	228	232	237	40	32	31	209	166	152	190	263	191	232.333	34.3333	175.667	214.667	#N/A
gene-LOC112733743	22	30	30	132	110	140	31	30	24	21	28	12	27.3333	127.333	28.3333	20.3333	#N/A
gene-LOC112733745	611	614	626	96	69	87	898	841	825	860	974	719	617	84	854.667	851	RecName: Full=Receptor protein kinase TMK1 {ECO:0000303|PubMed:1332795}; EC=2.7.11.1 {ECO:0000269|PubMed:1332795}; AltName: Full=BARK1-like kinase 1 {ECO:0000303|PubMed:23921992}; AltName: Full=Transmembrane kinase 1 {ECO:0000303|PubMed:1332795}; Flags: Precursor;
gene-LOC112733757	2637	2547	2698	160	156	113	1567	1341	1322	937	1018	730	2627.33	143	1410	895	RecName: Full=Glutamate decarboxylase 1; Short=GAD 1; EC=4.1.1.15;
gene-LOC112733777	3158	3491	3098	580	590	545	3232	2717	2699	2936	3820	2493	3249	571.667	2882.67	3083	RecName: Full=UTP--glucose-1-phosphate uridylyltransferase; EC=2.7.7.9; AltName: Full=UDP-glucose pyrophosphorylase; Short=UDPGP; Short=UGPase;
gene-LOC112733801	1572	1716	1750	153	169	174	1827	1756	1727	1721	1916	1432	1679.33	165.333	1770	1689.67	RecName: Full=Auxin-responsive protein IAA9; AltName: Full=Indoleacetic acid-induced protein 9;
gene-LOC112733812	182	184	224	35	34	41	268	223	283	286	304	283	196.667	36.6667	258	291	RecName: Full=Nodulation receptor kinase; EC=2.7.11.1; Flags: Precursor;
gene-LOC112733814	120	147	137	37	20	20	118	116	130	147	164	119	134.667	25.6667	121.333	143.333	RecName: Full=Serine hydroxymethyltransferase, mitochondrial; Short=SHMT; EC=2.1.2.1; AltName: Full=Glycine hydroxymethyltransferase; AltName: Full=Serine methylase; Flags: Precursor;
gene-LOC112733816	77	76	85	615	405	413	46	38	35	64	51	55	79.3333	477.667	39.6667	56.6667	#N/A
gene-LOC112733823	674	643	796	171	202	119	916	929	964	955	986	927	704.333	164	936.333	956	RecName: Full=Methylmalonate-semialdehyde dehydrogenase [acylating], mitochondrial; Short=MM-ALDH; Short=MMSDH; Short=Malonate-semialdehyde dehydrogenase [acylating]; EC=1.2.1.27; AltName: Full=Aldehyde dehydrogenase family 6 member B2; Flags: Precursor;
gene-LOC112733824	202	186	212	2172	2344	2762	117	87	76	105	132	90	200	2426	93.3333	109	#N/A
gene-LOC112733834	44	44	32	239	169	169	38	35	30	21	29	39	40	192.333	34.3333	29.6667	RecName: Full=Nucleobase-ascorbate transporter 11; Short=AtNAT11;
gene-LOC112733854	208	230	229	377	773	1385	181	201	208	127	113	114	222.333	845	196.667	118	#N/A
gene-LOC112733879	187	247	237	32	19	23	178	145	180	191	234	131	223.667	24.6667	167.667	185.333	RecName: Full=Protein NSP-INTERACTING KINASE 3; EC=2.7.11.1; AltName: Full=LRR receptor-like serine/threonine-protein kinase NIK3; Flags: Precursor;
gene-LOC112733893	45	67	52	467	360	574	77	89	59	59	78	52	54.6667	467	75	63	RecName: Full=Putative pentatricopeptide repeat-containing protein At3g05240;
gene-LOC112733901	84	72	72	689	636	683	166	147	96	95	88	71	76	669.333	136.333	84.6667	#N/A
gene-LOC112733916	2982	3205	3301	145	142	155	2436	2011	2001	1595	1506	1462	3162.67	147.333	2149.33	1521	RecName: Full=Polygalacturonase-1 non-catalytic subunit beta; AltName: Full=AroGP1; AltName: Full=Polygalacturonase converter; Short=PG converter; Flags: Precursor;
gene-LOC112733937	894	1019	1131	65	90	94	957	853	960	787	778	749	1014.67	83	923.333	771.333	RecName: Full=Putative potassium transporter 12; Short=AtPOT12;
gene-LOC112733954	1910	2052	2034	9258	8676	9620	1217	1207	991	1267	1255	1347	1998.67	9184.67	1138.33	1289.67	RecName: Full=Polyubiquitin; Contains: RecName: Full=Ubiquitin; Flags: Precursor; Fragment;
gene-LOC112733964	613	530	725	98	84	48	716	695	633	694	738	620	622.667	76.6667	681.333	684	RecName: Full=Cyclin-D1-1; AltName: Full=Cyclin-delta-1; Short=Cyclin-d1; AltName: Full=G1/S-specific cyclin-D1-1; Short=CycD1;1;
gene-LOC112733983	624	660	641	75	53	44	460	401	442	456	522	419	641.667	57.3333	434.333	465.667	RecName: Full=Protein WVD2-like 7 {ECO:0000305};
gene-LOC112733990	329	320	252	1301	1282	1434	56	98	55	56	52	90	300.333	1339	69.6667	66	RecName: Full=Glycosyltransferase family 92 protein RCOM_0530710; EC=2.4.1.- {ECO:0000305};
gene-LOC112734011	287	237	335	940	1414	930	49	59	43	122	118	113	286.333	1094.67	50.3333	117.667	RecName: Full=Glutathione S-transferase U18; Short=AtGSTU18; EC=2.5.1.18; AltName: Full=GST class-tau member 18; AltName: Full=Glutathione S-transferase 29;
gene-LOC112734024	139	187	144	1450	1389	1399	206	130	138	180	207	164	156.667	1412.67	158	183.667	RecName: Full=Calcium-transporting ATPase, endoplasmic reticulum-type; EC=3.6.3.8;
gene-LOC112734026	4631	6765	4800	84	79	65	4467	4787	4030	2216	5022	2892	5398.67	76	4428	3376.67	RecName: Full=Polyphenol oxidase, chloroplastic; Short=PPO; EC=1.10.3.1; AltName: Full=Catechol oxidase; Flags: Precursor;
gene-LOC112734030	63	49	60	301	219	262	74	59	84	60	74	56	57.3333	260.667	72.3333	63.3333	RecName: Full=Hypersensitive-induced response protein 1 {ECO:0000303|PubMed:19712067}; Short=OsHIR1 {ECO:0000303|PubMed:19712067};
gene-LOC112734087	38	35	27	392	376	367	27	16	28	49	46	27	33.3333	378.333	23.6667	40.6667	#N/A
gene-LOC112734100	81	59	60	565	568	808	41	44	56	32	53	29	66.6667	647	47	38	RecName: Full=Cyclic dof factor 3; AltName: Full=Dof zinc finger protein DOF3.3; Short=AtDOF3.3; AltName: Full=H-protein promoter-binding factor 2a;
gene-LOC112734127	333	400	364	42	30	47	370	312	298	298	336	273	365.667	39.6667	326.667	302.333	RecName: Full=Probable protein S-acyltransferase 22; EC=2.3.1.225; AltName: Full=Probable palmitoyltransferase At1g69420; AltName: Full=Zinc finger DHHC domain-containing protein At1g69420;
gene-LOC112734139	254	244	246	1191	1279	1163	125	183	151	65	48	93	248	1211	153	68.6667	RecName: Full=Auxin-responsive protein SAUR32 {ECO:0000305}; AltName: Full=Protein ABOLISHED APICAL HOOK MAINTENANCE 1 {ECO:0000303|Ref.6}; AltName: Full=Protein SMALL AUXIN UP RNA 32 {ECO:0000303|PubMed:12036261};
gene-LOC112734157	452	409	443	90	112	97	620	512	585	483	561	412	434.667	99.6667	572.333	485.333	RecName: Full=CDPK-related kinase 3; Short=AtCRK3; EC=2.7.11.1; AltName: Full=Calcium/calmodulin-dependent protein kinase 4; Short=AtCK;
gene-LOC112734183	1051	937	1033	35	71	21	1455	1873	1639	272	282	208	1007	42.3333	1655.67	254	RecName: Full=Transcription factor MYC2; Short=AtMYC2; AltName: Full=Basic helix-loop-helix protein 6; Short=AtbHLH6; Short=bHLH 6; AltName: Full=Protein JASMONATE INSENSITIVE 1; AltName: Full=R-homologous Arabidopsis protein 1; Short=RAP-1; AltName: Full=Transcription factor EN 38; AltName: Full=Z-box binding factor 1 protein; AltName: Full=bHLH transcription factor bHLH006; AltName: Full=rd22BP…
gene-LOC112734189	941	1134	951	128	109	133	1005	965	990	936	1126	813	1008.67	123.333	986.667	958.333	RecName: Full=Microtubule-associated protein 70-2; Short=AtMAP70-2; AltName: Full=70 kDa microtubule-associated protein 2;
gene-LOC112734193	962	1186	1059	91	84	77	795	847	831	754	977	630	1069	84	824.333	787	RecName: Full=Dynamin-related protein 1C; AltName: Full=Dynamin-like protein 5; AltName: Full=Dynamin-like protein C; AltName: Full=Dynamin-like protein DLP1;
gene-LOC112734202	209	193	257	1595	1482	1429	156	125	155	288	275	280	219.667	1502	145.333	281	RecName: Full=Heat stress transcription factor A-8; Short=AtHsfA8; AltName: Full=AtHsf-03; AltName: Full=Heat shock factor protein 5; Short=HSF 5; AltName: Full=Heat shock transcription factor 5; Short=HSTF 5;
gene-LOC112734204	53	45	64	1756	1327	2000	63	72	61	52	63	88	54	1694.33	65.3333	67.6667	RecName: Full=TMV resistance protein N;
gene-LOC112734231	227	254	231	46	38	27	239	213	202	333	389	274	237.333	37	218	332	#N/A
gene-LOC112734243	169	213	200	34	28	28	152	143	115	111	163	138	194	30	136.667	137.333	RecName: Full=Protein DETOXIFICATION 16 {ECO:0000303|PubMed:11739388}; Short=AtDTX16 {ECO:0000303|PubMed:11739388}; AltName: Full=Multidrug and toxic compound extrusion protein 16 {ECO:0000305}; Short=MATE protein 16 {ECO:0000305};
gene-LOC112734267	258	358	274	77	47	41	237	277	242	274	428	224	296.667	55	252	308.667	RecName: Full=Phosphomethylethanolamine N-methyltransferase; Short=AtPMEAMT; EC=2.1.1.-; AltName: Full=Phosphoethanolamine N-methyltransferase 2;
gene-LOC112734274	1074	1134	963	29	29	41	1261	951	970	1297	1574	1020	1057	33	1060.67	1297	RecName: Full=Probable inactive receptor kinase At1g48480; Flags: Precursor;
gene-LOC112734277	351	327	343	2106	1812	1898	266	295	217	235	240	252	340.333	1938.67	259.333	242.333	RecName: Full=UV-B-induced protein At3g17800, chloroplastic {ECO:0000305}; Flags: Precursor;
gene-LOC112734284	331	338	379	68	77	82	489	486	512	482	596	442	349.333	75.6667	495.667	506.667	RecName: Full=Integrin-linked protein kinase 1 {ECO:0000303|PubMed:27208244}; EC=2.7.11.1 {ECO:0000269|PubMed:27208244}; AltName: Full=Ankyrin protein kinase 1 {ECO:0000303|PubMed:12650621};
gene-LOC112734285	135	196	136	1006	970	1168	185	166	160	131	158	123	155.667	1048	170.333	137.333	RecName: Full=Probable L-gulonolactone oxidase 6 {ECO:0000303|PubMed:20622436}; Short=AtGulLO6 {ECO:0000303|PubMed:20622436}; EC=1.1.3.8 {ECO:0000305}; Flags: Precursor;
gene-LOC112734302	2978	3609	3304	710	517	620	3619	3781	3427	2845	3051	2385	3297	615.667	3609	2760.33	RecName: Full=11S globulin seed storage protein 2; AltName: Full=11S globulin seed storage protein II; AltName: Full=Alpha-globulin; Contains: RecName: Full=11S globulin seed storage protein 2 acidic chain; AltName: Full=11S globulin seed storage protein II acidic chain; Contains: RecName: Full=11S globulin seed storage protein 2 basic chain; AltName: Full=11S globulin seed storage protein II bas…
gene-LOC112734322	329	363	342	56	23	37	446	326	366	384	371	269	344.667	38.6667	379.333	341.333	RecName: Full=Subtilisin-like protease SBT2.2 {ECO:0000303|PubMed:16193095}; EC=3.4.21.- {ECO:0000255|PROSITE-ProRule:PRU10082}; AltName: Full=Subtilase subfamily 2 member 2 {ECO:0000303|PubMed:16193095}; Short=AtSBT2.2 {ECO:0000303|PubMed:16193095}; Flags: Precursor;
gene-LOC112734356	93	117	83	908	735	627	87	101	52	88	113	65	97.6667	756.667	80	88.6667	#N/A
gene-LOC112734361	2690	3250	3610	467	434	325	2589	2630	2548	2679	2871	2294	3183.33	408.667	2589	2614.67	RecName: Full=Homeobox-leucine zipper protein ATHB-6; AltName: Full=HD-ZIP protein ATHB-6; AltName: Full=Homeodomain transcription factor ATHB-6;
gene-LOC112734372	686	795	692	179	184	135	1119	1067	1151	1323	1429	1060	724.333	166	1112.33	1270.67	RecName: Full=Ras-related protein Rab11A; Flags: Precursor;
gene-LOC112734381	962	1218	1053	211	200	165	1594	1342	1343	1680	1746	1379	1077.67	192	1426.33	1601.67	RecName: Full=Probable LRR receptor-like serine/threonine-protein kinase At5g10290; EC=2.7.11.1; Flags: Precursor;
gene-LOC112734393	756	955	743	68	81	39	590	507	487	663	857	611	818	62.6667	528	710.333	RecName: Full=Annexin D2; AltName: Full=AnnAt2;
gene-LOC112734399	315	361	339	53	51	46	176	193	167	242	268	190	338.333	50	178.667	233.333	#N/A
gene-LOC112734411	413	356	316	4010	3419	4540	146	118	134	294	288	257	361.667	3989.67	132.667	279.667	RecName: Full=ABC transporter G family member 11; Short=ABC transporter ABCG.11; Short=AtABCG11; AltName: Full=Protein CUTICULAR DEFECT AND ORGAN FUSION 1; AltName: Full=Protein DESPERADO; AltName: Full=Protein PERMEABLE LEAVES 1; AltName: Full=White-brown complex homolog protein 11; Short=AtWBC11;
gene-LOC112734463	436	452	545	77	40	35	461	456	409	423	441	354	477.667	50.6667	442	406	RecName: Full=BRASSINOSTEROID INSENSITIVE 1-associated receptor kinase 1 {ECO:0000303|PubMed:12150929}; Short=AtBAK1 {ECO:0000303|PubMed:12150929}; Short=BRI1-associated receptor kinase 1 {ECO:0000303|PubMed:12150929}; EC=2.7.10.1 {ECO:0000305}; EC=2.7.11.1 {ECO:0000305}; AltName: Full=Protein ELONGATED; AltName: Full=Somatic embryogenesis receptor kinase 3 {ECO:0000303|PubMed:11706164}; Short=At…
gene-LOC112734491	384	485	448	88	88	47	352	342	371	394	414	311	439	74.3333	355	373	#N/A
gene-LOC112734504	219	187	230	2830	2824	3313	247	209	272	307	264	306	212	2989	242.667	292.333	#N/A
gene-LOC112734517	279	267	290	52	71	48	288	255	254	258	292	215	278.667	57	265.667	255	RecName: Full=Cell division control protein 2 homolog; EC=2.7.11.22; EC=2.7.11.23; AltName: Full=p34cdc2;
gene-LOC112734527	223	227	274	2166	2393	2890	87	92	92	358	224	257	241.333	2483	90.3333	279.667	RecName: Full=Polygalacturonase inhibitor 2; AltName: Full=Polygalacturonase-inhibiting protein 2; Short=PGIP-2; Flags: Precursor;
gene-LOC112734556	117	114	146	701	998	832	42	59	51	37	49	58	125.667	843.667	50.6667	48	RecName: Full=Probable WRKY transcription factor 28; AltName: Full=WRKY DNA-binding protein 28;
gene-LOC112734557	41	23	49	225	187	249	57	65	61	56	50	63	37.6667	220.333	61	56.3333	RecName: Full=Two-pore potassium channel 3; Short=AtTPK3; AltName: Full=Calcium-activated outward-rectifying potassium channel 6; Short=AtKCO6;
gene-LOC112734560	415	521	539	133	87	63	410	425	401	500	595	431	491.667	94.3333	412	508.667	#N/A
gene-LOC112734582	37	31	24	1083	1356	1325	21	20	30	134	171	115	30.6667	1254.67	23.6667	140	RecName: Full=Berberine bridge enzyme-like 18 {ECO:0000303|PubMed:26037923}; Short=AtBBE-like 18 {ECO:0000303|PubMed:26037923}; EC=1.1.1.- {ECO:0000250|UniProtKB:O64743}; Flags: Precursor;
gene-LOC112734598	146	162	151	2347	3122	3608	71	66	69	168	157	173	153	3025.67	68.6667	166	RecName: Full=Berberine bridge enzyme-like 28 {ECO:0000303|PubMed:26037923}; Short=AtBBE-like 28 {ECO:0000303|PubMed:26037923}; EC=1.1.1.- {ECO:0000250|UniProtKB:O64743}; Flags: Precursor;
gene-LOC112734600	386	433	415	56	66	71	442	454	420	398	515	383	411.333	64.3333	438.667	432	RecName: Full=Urease accessory protein G; Short=AtUREG;
gene-LOC112734621	320	357	407	79	46	62	322	296	292	338	382	339	361.333	62.3333	303.333	353	RecName: Full=Potassium transporter 11; Short=AtPOT11;
gene-LOC112734627	421	332	359	77	76	81	378	357	267	475	525	458	370.667	78	334	486	RecName: Full=SAL1 phosphatase; AltName: Full=3'(2'),5'-bisphosphate nucleotidase 1; EC=3.1.3.7; AltName: Full=3'(2'),5'-bisphosphonucleoside 3'(2')-phosphohydrolase 1; AltName: Full=DPNPase 1; AltName: Full=Inositol polyphosphate 1-phosphatase 1; Short=IPPase 1; AltName: Full=Inositol-1,4-bisphosphate 1-phosphatase 1; EC=3.1.3.57; AltName: Full=Protein FIERY 1;
gene-LOC112734634	278	332	300	51	82	65	316	300	251	319	390	299	303.333	66	289	336	RecName: Full=6,7-dimethyl-8-ribityllumazine synthase, chloroplastic; Short=DMRL synthase; Short=LS; Short=Lumazine synthase; EC=2.5.1.78; Flags: Precursor;
gene-LOC112734642	582	678	653	2771	2602	2725	611	567	483	710	792	637	637.667	2699.33	553.667	713	RecName: Full=Soluble inorganic pyrophosphatase 1 {ECO:0000303|PubMed:15135060}; EC=3.6.1.1 {ECO:0000269|Ref.9}; AltName: Full=Pyrophosphate phospho-hydrolase 1 {ECO:0000303|PubMed:15135060}; Short=PPase 1 {ECO:0000303|PubMed:15135060};
gene-LOC112734659	211	109	151	3028	4139	1744	34	34	31	197	112	114	157	2970.33	33	141	RecName: Full=Isoflavone 2'-hydroxylase; EC=1.14.13.89; AltName: Full=CYP GE-3; AltName: Full=Cytochrome P450 81E1; AltName: Full=Cytochrome P450 91A4;
gene-LOC112734663	411	484	617	40	20	33	310	298	300	455	419	412	504	31	302.667	428.667	RecName: Full=LRR receptor-like serine/threonine-protein kinase GSO1 {ECO:0000303|PubMed:18088309}; EC=2.7.11.1 {ECO:0000255|PROSITE-ProRule:PRU00159}; AltName: Full=Protein GASSHO 1 {ECO:0000303|PubMed:18088309}; AltName: Full=Protein SCHENGEN 3 {ECO:0000303|PubMed:25233277}; Flags: Precursor;
gene-LOC112734701	38	41	68	1468	1178	1222	67	33	38	83	74	121	49	1289.33	46	92.6667	RecName: Full=Protein NTM1-like 9 {ECO:0000303|PubMed:17158162}; AltName: Full=Calmodulin-binding NAC protein {ECO:0000303|PubMed:17947243};
gene-LOC112734720	385	492	435	65	66	67	529	499	524	385	485	333	437.333	66	517.333	401	#N/A
gene-LOC112734735	34	39	35	2711	2207	2448	14	23	15	19	38	17	36	2455.33	17.3333	24.6667	RecName: Full=LEAF RUST 10 DISEASE-RESISTANCE LOCUS RECEPTOR-LIKE PROTEIN KINASE-like 1.2 {ECO:0000303|PubMed:12805585}; EC=2.7.11.1; AltName: Full=Probable receptor-like serine/threonine-protein kinase LRK10L-1.2 {ECO:0000305}; Flags: Precursor;
gene-LOC112734767	1742	1610	1630	302	324	220	5471	5131	4844	4286	4623	4211	1660.67	282	5148.67	4373.33	RecName: Full=Protein TIFY 5A {ECO:0000303|PubMed:17499004}; AltName: Full=Jasmonate ZIM domain-containing protein 8 {ECO:0000303|PubMed:17637675};
gene-LOC112734789	199	165	171	1204	1553	1752	99	112	90	129	155	167	178.333	1503	100.333	150.333	#N/A
gene-LOC112734791	778	851	866	116	139	83	890	859	1051	943	1139	874	831.667	112.667	933.333	985.333	RecName: Full=Auxin response factor 6;
gene-LOC112734793	248	274	247	55	44	69	287	206	201	336	507	302	256.333	56	231.333	381.667	RecName: Full=Nitrate regulatory gene2 protein {ECO:0000303|PubMed:26744214}; Short=NRG2 protein {ECO:0000303|PubMed:26744214};
gene-LOC112734805	31	30	41	506	372	327	25	29	16	35	41	22	34	401.667	23.3333	32.6667	RecName: Full=E3 ubiquitin-protein ligase AIRP2 {ECO:0000305}; EC=2.3.2.27 {ECO:0000269|PubMed:21969385}; AltName: Full=Protein ABA INSENSITIVE RING PROTEIN 2 {ECO:0000303|PubMed:21969385}; Short=AtAIRP2 {ECO:0000303|PubMed:21969385}; AltName: Full=RING-type E3 ubiquitin transferase AIRP2 {ECO:0000305};
gene-LOC112734810	345	401	304	22	24	38	261	188	213	201	236	183	350	28	220.667	206.667	RecName: Full=BAHD acyltransferase At5g47980; EC=2.3.1.-;
gene-LOC112734824	140	173	175	20	19	22	148	122	163	129	175	161	162.667	20.3333	144.333	155	RecName: Full=3-oxoacyl-[acyl-carrier-protein] reductase, chloroplastic; EC=1.1.1.100; AltName: Full=3-ketoacyl-acyl carrier protein reductase; Flags: Precursor;
gene-LOC112734831	1393	1539	1421	222	176	144	2763	2672	2643	3064	3508	2385	1451	180.667	2692.67	2985.67	RecName: Full=Protein STRUBBELIG-RECEPTOR FAMILY 6; AltName: Full=Leucine-rich repeat receptor kinase-like protein SRF6; Flags: Precursor;
gene-LOC112734841	144	174	152	1209	1984	4553	401	230	466	233	256	235	156.667	2582	365.667	241.333	RecName: Full=F-box/kelch-repeat protein At1g67480;
gene-LOC112734851	1510	1756	1542	285	308	225	1210	1069	1264	1358	1710	1175	1602.67	272.667	1181	1414.33	RecName: Full=REF/SRPP-like protein At1g67360;
gene-LOC112734867	78	87	103	564	342	309	93	104	80	37	91	48	89.3333	405	92.3333	58.6667	#N/A
gene-LOC112734873	131	123	162	33	27	19	157	153	124	94	161	111	138.667	26.3333	144.667	122	RecName: Full=Probable DNA primase large subunit; EC=2.7.7.-;
gene-LOC112734876	501	621	533	64	62	56	529	455	536	483	571	427	551.667	60.6667	506.667	493.667	RecName: Full=Sm-like protein LSM7 {ECO:0000305}; Short=AtLSM7 {ECO:0000303|PubMed:23620288}; AltName: Full=Protein EMBRYO DEFECTIVE 2816 {ECO:0000305}; AltName: Full=U6 snRNA-associated Sm-like protein LSM7 {ECO:0000305};
gene-LOC112734895	85	95	90	383	360	490	188	172	200	80	90	76	90	411	186.667	82	#N/A
gene-LOC112734916	819	768	902	42	38	25	2419	2394	2297	1259	1257	1166	829.667	35	2370	1227.33	RecName: Full=Glutamate receptor 3.2; Short=AtGluR2; AltName: Full=Ligand-gated ion channel 3.2; Flags: Precursor;
gene-LOC112734921	358	353	286	23	34	38	441	453	401	456	593	372	332.333	31.6667	431.667	473.667	#N/A
gene-LOC112734926	258	394	325	44	31	24	268	231	245	171	288	156	325.667	33	248	205	#N/A
gene-LOC112734931	233	261	229	3565	4482	4877	1248	743	837	682	1016	691	241	4308	942.667	796.333	RecName: Full=IQ domain-containing protein IQM2 {ECO:0000305}; AltName: Full=IQ motif-containing protein 2 {ECO:0000303|Ref.3};
gene-LOC112734961	228	248	222	44	35	33	151	136	122	159	249	144	232.667	37.3333	136.333	184	RecName: Full=Nucleobase-ascorbate transporter 2; Short=AtNAT2;
gene-LOC112734986	80	49	44	1794	1160	1235	32	50	28	123	126	128	57.6667	1396.33	36.6667	125.667	RecName: Full=Glutathione transferase GST 23; EC=2.5.1.18; AltName: Full=Glutathione transferase GST 36;
gene-LOC112734990	45	52	49	721	1018	839	43	41	42	34	45	55	48.6667	859.333	42	44.6667	RecName: Full=Probable glutathione S-transferase; EC=2.5.1.18; AltName: Full=G2-4; AltName: Full=Heat shock protein 26A;
gene-LOC112735004	37	25	27	442	596	626	13	16	19	9	34	19	29.6667	554.667	16	20.6667	#N/A
gene-LOC112735112	132	184	152	32	29	26	235	226	234	172	242	145	156	29	231.667	186.333	RecName: Full=Probable tRNA modification GTPase MnmE {ECO:0000255|HAMAP-Rule:MF_00379}; EC=3.6.-.- {ECO:0000255|HAMAP-Rule:MF_00379};
gene-LOC112735147	1084	1263	1190	85	69	28	960	941	941	461	608	441	1179	60.6667	947.333	503.333	RecName: Full=Pectinesterase 3; Short=PE 3; EC=3.1.1.11; AltName: Full=Pectin methylesterase 3; Flags: Precursor;
gene-LOC112735213	910	842	708	196	192	182	915	693	746	1900	2239	1623	820	190	784.667	1920.67	RecName: Full=Pectinesterase 3; Short=PE 3; EC=3.1.1.11; AltName: Full=Pectin methylesterase 3; Flags: Precursor;
gene-LOC112735242	983	959	1028	39	25	22	196	187	199	213	186	208	990	28.6667	194	202.333	#N/A
gene-LOC112735347	171	158	141	907	889	1014	340	293	240	159	275	196	156.667	936.667	291	210	RecName: Full=GDSL esterase/lipase 5; EC=3.1.1.-; AltName: Full=Extracellular lipase 5; Flags: Precursor;
gene-LOC112735354	48	43	37	596	427	452	65	24	48	21	11	6	42.6667	491.667	45.6667	12.6667	RecName: Full=GDSL esterase/lipase 5; EC=3.1.1.-; AltName: Full=Extracellular lipase 5; Flags: Precursor;
gene-LOC112735405	31	37	28	10062	10027	13210	46	31	43	14	9	19	32	11099.7	40	14	RecName: Full=F-box/kelch-repeat protein At1g57790;
gene-LOC112735507	582	653	531	55	40	22	205	177	188	206	307	188	588.667	39	190	233.667	RecName: Full=Sterol 14-demethylase; EC=1.14.13.70; AltName: Full=Cytochrome P450 51A2; AltName: Full=Cytochrome P450 51G1; Short=AtCYP51; AltName: Full=Obtusifoliol 14-demethylase; AltName: Full=Protein EMBRYO DEFECTIVE 1738;
gene-LOC112735600	334	344	400	68	69	42	529	536	541	640	696	581	359.333	59.6667	535.333	639	RecName: Full=3-hydroxyisobutyryl-CoA hydrolase-like protein 2, mitochondrial; EC=3.1.2.-; Flags: Precursor;
gene-LOC112736116	40	34	43	302	290	285	30	50	43	71	39	92	39	292.333	41	67.3333	RecName: Full=Heavy metal-associated isoprenylated plant protein 28 {ECO:0000303|PubMed:21072340, ECO:0000303|PubMed:23368984}; Short=AtHIP28 {ECO:0000303|PubMed:21072340, ECO:0000303|PubMed:23368984}; Flags: Precursor;
gene-LOC112736152	19	22	29	1026	1021	967	75	73	84	109	129	174	23.3333	1004.67	77.3333	137.333	RecName: Full=BON1-associated protein 2; AltName: Full=Protein BON1-ASSOCIATED PROTEIN 1-LIKE;
gene-LOC112736180	136	216	173	536	588	1002	236	169	205	84	76	62	175	708.667	203.333	74	RecName: Full=Thioredoxin-like 1-2, chloroplastic; AltName: Full=Atypical cysteine/histidine-rich thioredoxin 5; Short=AtACHT5; AltName: Full=Lilium-type thioredoxin 1-2; Flags: Precursor;
gene-LOC112736216	393	378	332	2799	2542	2009	180	203	144	186	217	231	367.667	2450	175.667	211.333	RecName: Full=Probable acyl-activating enzyme 18, peroxisomal; EC=6.2.1.-;
gene-LOC112736219	258	271	253	878	1091	1563	193	160	178	100	110	103	260.667	1177.33	177	104.333	RecName: Full=Probable polyamine transporter At3g13620;
gene-LOC112736220	82	66	64	271	367	423	73	65	74	85	74	91	70.6667	353.667	70.6667	83.3333	#N/A
gene-LOC112736234	484	491	547	108	100	93	661	543	684	729	689	557	507.333	100.333	629.333	658.333	RecName: Full=Beta-galactosidase 9; Short=Lactase 9; EC=3.2.1.23; Flags: Precursor;
gene-LOC112736257	226	242	254	53	22	25	233	208	189	383	427	317	240.667	33.3333	210	375.667	RecName: Full=Receptor protein kinase TMK1 {ECO:0000303|PubMed:1332795}; EC=2.7.11.1 {ECO:0000269|PubMed:1332795}; AltName: Full=BARK1-like kinase 1 {ECO:0000303|PubMed:23921992}; AltName: Full=Transmembrane kinase 1 {ECO:0000303|PubMed:1332795}; Flags: Precursor;
gene-LOC112736260	68	49	64	512	576	478	51	84	58	80	53	59	60.3333	522	64.3333	64	RecName: Full=Crocetin glucosyltransferase, chloroplastic; EC=2.4.1.271; AltName: Full=UDP-glucose glucosyltransferase 1; Short=GjUGT1; AltName: Full=UDP-glycosyltransferase 75L6; Flags: Precursor;
gene-LOC112736265	3030	2977	2759	76	61	91	2544	1948	2067	1529	1853	1135	2922	76	2186.33	1505.67	RecName: Full=Xyloglucan endotransglucosylase/hydrolase 2 {ECO:0000250|UniProtKB:Q38857}; EC=2.4.1.207 {ECO:0000250|UniProtKB:Q38857}; AltName: Full=Brassinosteroid-regulated protein BRU1 {ECO:0000303|PubMed:8115544}; Flags: Precursor;
gene-LOC112736268	269	272	311	58	28	39	233	185	191	246	226	165	284	41.6667	203	212.333	#N/A
gene-LOC112736271	115	170	77	1458	1076	848	67	69	64	100	119	56	120.667	1127.33	66.6667	91.6667	RecName: Full=Peptidyl-prolyl cis-trans isomerase FKBP65; Short=PPIase FKBP65; EC=5.2.1.8; AltName: Full=70 kDa peptidyl-prolyl isomerase; AltName: Full=FK506-binding protein 65; Short=AtFKBP65; AltName: Full=Immunophilin FKBP65; AltName: Full=Peptidyl-prolyl isomerase ROF2; AltName: Full=Protein ROTAMASE FKBP 2; AltName: Full=Rotamase;
gene-LOC112736281	44	56	52	222	203	219	58	44	47	58	58	51	50.6667	214.667	49.6667	55.6667	RecName: Full=F-box protein At5g06550;
gene-LOC112736289	317	264	422	1340	1252	1730	332	272	245	225	278	257	334.333	1440.67	283	253.333	#N/A
gene-LOC112736291	37	32	23	100	122	172	17	24	30	29	36	31	30.6667	131.333	23.6667	32	RecName: Full=C2 and GRAM domain-containing protein At5g50170;
gene-LOC112736329	676	718	664	43	47	41	781	505	436	468	549	412	686	43.6667	574	476.333	RecName: Full=Protein SIEVE ELEMENT OCCLUSION B {ECO:0000303|PubMed:20932300}; Short=AtSEOb {ECO:0000303|PubMed:20932300}; AltName: Full=Protein SIEVE ELEMENT OCCLUSION-RELATED 1 {ECO:0000303|PubMed:22470058}; Short=AtSEOR1 {ECO:0000303|PubMed:22470058};
gene-LOC112736344	811	900	735	92	70	55	425	355	385	350	422	263	815.333	72.3333	388.333	345	RecName: Full=Lysine-specific demethylase REF6 {ECO:0000303|PubMed:15377760}; EC=1.14.11.- {ECO:0000305}; AltName: Full=Jumonji domain-containing protein 12 {ECO:0000303|PubMed:18713399}; AltName: Full=Lysine-specific histone demethylase REF6 {ECO:0000303|PubMed:15377760}; AltName: Full=Protein RELATIVE OF EARLY FLOWERING 6 {ECO:0000303|PubMed:15377760};
gene-LOC112736362	565	542	596	92	144	94	572	446	482	517	616	439	567.667	110	500	524	RecName: Full=Protein transport protein Sec24-like At3g07100;
gene-LOC112736381	33	29	45	188	176	181	22	39	32	18	21	17	35.6667	181.667	31	18.6667	RecName: Full=Myb-related protein 2 {ECO:0000303|PubMed:21255164}; AltName: Full=Myb family transcription factor PHL9 {ECO:0000305}; AltName: Full=Protein NITROGEN STARVATION RESPONSE 1 {ECO:0000303|PubMed:15592750}; Short=AtNSR1 {ECO:0000303|PubMed:15592750}; AltName: Full=Protein PHR1-LIKE 9 {ECO:0000305};
gene-LOC112736390	1348	1570	1201	101	58	30	1345	1394	1249	1011	1333	962	1373	63	1329.33	1102	RecName: Full=11-oxo-beta-amyrin 30-oxidase; EC=1.14.13.173; AltName: Full=Cytochrome P450 72A154;
gene-LOC112736402	270	258	284	40	20	44	255	260	249	256	299	174	270.667	34.6667	254.667	243	RecName: Full=Nucleobase-ascorbate transporter 12; Short=AtNAT12;
gene-LOC112736414	3151	3419	2968	251	193	184	5012	5073	4490	3063	3958	2473	3179.33	209.333	4858.33	3164.67	RecName: Full=UDP-D-apiose/UDP-D-xylose synthase 2;
gene-LOC112736423	5148	4077	5752	578	500	416	3415	2463	2955	2631	2671	2994	4992.33	498	2944.33	2765.33	RecName: Full=Disease resistance protein At4g27190;
gene-LOC112736429	640	746	677	51	59	50	485	488	500	447	557	413	687.667	53.3333	491	472.333	RecName: Full=Cyclin-dependent kinases regulatory subunit 1;
gene-LOC112736432	1033	1394	1027	119	128	86	771	844	766	820	1385	730	1151.33	111	793.667	978.333	RecName: Full=Probable histone H2B.3;
gene-LOC112736455	76	83	70	1529	2013	2035	54	47	55	90	120	95	76.3333	1859	52	101.667	RecName: Full=Heavy metal-associated isoprenylated plant protein 3 {ECO:0000303|PubMed:21072340, ECO:0000303|PubMed:23368984}; Short=AtHIP03 {ECO:0000303|PubMed:21072340, ECO:0000303|PubMed:23368984}; Short=AtHIPP3 {ECO:0000303|PubMed:21072340, ECO:0000303|PubMed:23368984}; Flags: Precursor;
gene-LOC112736464	1184	1355	1214	6651	6205	7680	918	741	805	908	1024	856	1251	6845.33	821.333	929.333	RecName: Full=Cell division cycle protein 48 homolog; AltName: Full=Valosin-containing protein homolog; Short=VCP;
gene-LOC112736476	715	599	460	2722	3123	1910	1320	1733	1181	558	728	661	591.333	2585	1411.33	649	RecName: Full=Alpha carbonic anhydrase 7; Short=AtaCA7; Short=AtalphaCA7; EC=4.2.1.1; AltName: Full=Alpha carbonate dehydratase 7; Flags: Precursor;
gene-LOC112736504	718	668	793	103	162	157	694	642	669	621	739	600	726.333	140.667	668.333	653.333	#N/A
gene-LOC112736505	339	340	316	35	39	48	420	293	328	457	440	313	331.667	40.6667	347	403.333	RecName: Full=Double-stranded RNA-binding protein 2; AltName: Full=dsRNA-binding protein 2; Short=AtDRB2;
gene-LOC112736507	120	140	117	485	529	725	135	103	163	91	93	58	125.667	579.667	133.667	80.6667	RecName: Full=F-box protein PP2-A13; AltName: Full=Protein PHLOEM PROTEIN 2-LIKE A13; Short=AtPP2-A13; AltName: Full=SKP1-interacting partner 9;
gene-LOC112736511	5790	5276	5938	73	69	61	6562	5714	6053	5626	5996	4691	5668	67.6667	6109.67	5437.67	RecName: Full=Aquaporin PIP2-7; AltName: Full=Plasma membrane intrinsic protein 2-7; AltName: Full=ZmPIP2-7; AltName: Full=ZmPIP2;7;
gene-LOC112736516	1009	952	973	184	146	151	1539	1100	1553	984	1157	740	978	160.333	1397.33	960.333	#N/A
gene-LOC112736518	308	356	293	69	72	81	367	326	290	582	646	467	319	74	327.667	565	#N/A
gene-LOC112736519	3753	3079	3346	26146	23645	24409	1928	1996	1525	1852	1980	1864	3392.67	24733.3	1816.33	1898.67	RecName: Full=4-hydroxy-3-methylbut-2-en-1-yl diphosphate synthase (ferredoxin), chloroplastic; EC=1.17.7.1 {ECO:0000269|PubMed:15650872}; AltName: Full=1-hydroxy-2-methyl-2-(E)-butenyl 4-diphosphate synthase; AltName: Full=Protein CHLOROPLAST BIOGENESIS 4; AltName: Full=Protein CONSTITUTIVE SUBTILISIN 3; Flags: Precursor;
gene-LOC112736538	258	303	258	1864	1867	2491	360	296	306	327	440	338	273	2074	320.667	368.333	RecName: Full=Isovaleryl-CoA dehydrogenase, mitochondrial; Short=IVD; EC=1.3.8.4; AltName: Full=Isovaleryl-CoA dehydrogenase 2; Short=St-IVD2; Flags: Precursor;
gene-LOC112736555	79	52	73	289	347	365	26	63	30	19	18	18	68	333.667	39.6667	18.3333	RecName: Full=LOB domain-containing protein 1; AltName: Full=ASYMMETRIC LEAVES 2-like protein 8; Short=AS2-like protein 8;
gene-LOC112736571	2178	2518	2618	513	410	433	3410	2860	3444	2400	2524	2219	2438	452	3238	2381	#N/A
gene-LOC112736578	298	324	311	35	33	20	265	199	213	212	314	211	311	29.3333	225.667	245.667	RecName: Full=Kinesin-like protein KIN-5D {ECO:0000305};
gene-LOC112736596	5405	4596	4795	149	68	98	5692	4386	4598	4020	4636	3405	4932	105	4892	4020.33	RecName: Full=Aquaporin TIP1-3; AltName: Full=Gamma-tonoplast intrinsic protein 3; Short=Gamma-TIP3; AltName: Full=Tonoplast intrinsic protein 1-3; Short=AtTIP1;3;
gene-LOC112736611	328	345	469	128	70	68	741	789	853	497	512	452	380.667	88.6667	794.333	487	RecName: Full=Probable disease resistance protein At4g27220;
gene-LOC112736612	1956	2516	1731	109	123	93	1539	1568	1470	1443	2394	1382	2067.67	108.333	1525.67	1739.67	RecName: Full=Probable histone H2A.1;
gene-LOC112736622	744	962	827	50	66	53	613	553	462	498	514	377	844.333	56.3333	542.667	463	RecName: Full=Osmotin-like protein; Flags: Precursor;
gene-LOC112736633	233	217	277	1036	1073	1385	229	285	252	235	287	223	242.333	1164.67	255.333	248.333	RecName: Full=Clathrin interactor EPSIN 2; AltName: Full=EPSIN-related 2;
gene-LOC112736647	111	111	103	453	457	636	82	62	62	56	46	64	108.333	515.333	68.6667	55.3333	RecName: Full=Scarecrow-like protein 14; Short=AtSCL14; AltName: Full=GRAS family protein 2; Short=AtGRAS-2;
gene-LOC112736648	1260	1258	1466	8435	8058	7768	923	841	1093	942	886	1157	1328	8087	952.333	995	RecName: Full=Scarecrow-like protein 14; Short=AtSCL14; AltName: Full=GRAS family protein 2; Short=AtGRAS-2;
gene-LOC112736674	2827	3148	2810	286	386	268	2885	2527	2449	2943	3416	2503	2928.33	313.333	2620.33	2954	RecName: Full=Late embryogenesis abundant protein Lea14-A;
gene-LOC112736676	96	82	95	406	395	469	84	72	85	113	88	85	91	423.333	80.3333	95.3333	RecName: Full=Stomatal closure-related actin-binding protein 1 {ECO:0000303|PubMed:21719691};
gene-LOC112736688	344	399	383	4204	3204	2975	221	193	136	394	640	479	375.333	3461	183.333	504.333	RecName: Full=Protein CLT3, chloroplastic {ECO:0000303|PubMed:20080670}; AltName: Full=CRT-like transporter 3 {ECO:0000303|PubMed:20080670}; AltName: Full=Chloroquine-resistance transporter-like transporter 3 {ECO:0000303|PubMed:20080670}; Flags: Precursor;
gene-LOC112736695	43	51	29	419	495	553	29	25	40	38	29	36	41	489	31.3333	34.3333	RecName: Full=Nuclear transcription factor Y subunit C-3; Short=AtNF-YC-3;
gene-LOC112736719	67	49	39	296	285	231	24	21	14	28	47	48	51.6667	270.667	19.6667	41	RecName: Full=UDP-glucose iridoid glucosyltransferase; EC=2.4.1.-; AltName: Full=UDP-glucose glucosyltransferase 7; Short=CrUGT7; AltName: Full=UDP-glycosyltransferase 76A2;
gene-LOC112736730	665	623	750	93	148	90	2209	1321	1723	2349	2969	2131	679.333	110.333	1751	2483	#N/A
gene-LOC112736731	696	785	1046	100	85	57	1238	998	1168	1365	1452	1265	842.333	80.6667	1134.67	1360.67	#N/A
gene-LOC112736743	57	56	48	474	629	513	37	25	23	44	53	44	53.6667	538.667	28.3333	47	RecName: Full=UDP-glycosyltransferase 89A2; EC=2.4.1.-;
gene-LOC112736744	261	342	303	42	36	41	328	256	254	323	353	299	302	39.6667	279.333	325	RecName: Full=E3 ubiquitin ligase BIG BROTHER; EC=2.3.2.27 {ECO:0000269|PubMed:16461280, ECO:0000269|PubMed:18483219}; AltName: Full=Protein ENHANCER OF DA1-1; AltName: Full=RING-type E3 ubiquitin transferase BIG BROTHER {ECO:0000305};
gene-LOC112736751	786	863	818	149	107	144	763	664	618	1313	1423	1250	822.333	133.333	681.667	1328.67	#N/A
gene-LOC112736760	1427	1944	1324	210	127	149	1056	1095	881	895	1466	835	1565	162	1010.67	1065.33	RecName: Full=Histone H3.2;
gene-LOC112736778	825	736	789	116	79	77	1062	1010	1029	937	1093	852	783.333	90.6667	1033.67	960.667	#N/A
gene-LOC112736783	189	238	177	31	22	29	293	208	222	234	284	228	201.333	27.3333	241	248.667	#N/A
gene-LOC112736785	228	222	234	1650	1253	1565	205	211	211	188	199	134	228	1489.33	209	173.667	RecName: Full=Protein FAR1-RELATED SEQUENCE 12;
gene-LOC112736788	255	316	276	47	37	29	308	259	279	217	279	216	282.333	37.6667	282	237.333	#N/A
gene-LOC112736810	274	265	243	1920	1579	1338	290	261	211	151	199	135	260.667	1612.33	254	161.667	RecName: Full=Endochitinase EP3 {ECO:0000303|PubMed:11525512}; EC=3.2.1.14; AltName: Full=Chitinase class IV {ECO:0000303|PubMed:11525512}; Short=AtchitIV {ECO:0000303|PubMed:11525512}; AltName: Full=Protein HOMOLOG OF CARROT EP3-3 CHITINASE {ECO:0000303|PubMed:11525512}; Short=AtEP3 {ECO:0000303|PubMed:11525512}; Flags: Precursor;
gene-LOC112736825	111	80	101	775	621	652	107	93	70	112	124	114	97.3333	682.667	90	116.667	RecName: Full=Protein JINGUBANG {ECO:0000303|PubMed:27468890};
gene-LOC112736827	3669	4372	3933	247	164	162	5763	5844	5623	2907	3018	2483	3991.33	191	5743.33	2802.67	RecName: Full=Allene oxide synthase 3 {ECO:0000303|PubMed:12351632}; Short=LeAOS3 {ECO:0000303|PubMed:12351632}; EC=4.2.1.92 {ECO:0000269|PubMed:12351632}; AltName: Full=Allene oxide cyclase {ECO:0000303|PubMed:12351632}; EC=5.3.99.6 {ECO:0000269|PubMed:12351632}; AltName: Full=Cytochrome P450 CYP74C3 {ECO:0000303|PubMed:12351632}; AltName: Full=Cytochrome P450 CYP74D1 {ECO:0000303|PubMed:1707379…
gene-LOC112736878	268	318	306	27	34	34	258	256	259	266	245	216	297.333	31.6667	257.667	242.333	RecName: Full=Guanine nucleotide-binding protein subunit beta-2;
gene-LOC112736897	379	419	426	66	64	54	626	530	509	563	543	440	408	61.3333	555	515.333	RecName: Full=F-box protein At2g16365;
gene-LOC112736921	283	290	341	24	38	44	177	205	170	200	219	138	304.667	35.3333	184	185.667	RecName: Full=DNA replication licensing factor MCM4; EC=3.6.4.12; AltName: Full=Minichromosome maintenance protein 4; Short=OsMCM4;
gene-LOC112736923	214	285	203	5785	7465	7274	196	157	182	131	154	152	234	6841.33	178.333	145.667	#N/A
gene-LOC112736942	911	976	873	101	66	43	688	710	695	693	944	629	920	70	697.667	755.333	RecName: Full=Kinesin-like protein KIN-7E {ECO:0000305};
gene-LOC112736952	1096	1096	1198	215	253	219	2614	2136	2338	2546	2829	2005	1130	229	2362.67	2460	RecName: Full=Transcription factor RF2b;
gene-LOC112736959	72	65	79	1127	1150	1232	157	56	83	190	139	119	72	1169.67	98.6667	149.333	RecName: Full=Auxin-responsive protein SAUR22 {ECO:0000305}; AltName: Full=Protein SMALL AUXIN UP RNA 22 {ECO:0000303|PubMed:12036261};
gene-LOC112736979	264	304	344	47	51	58	475	435	580	755	747	629	304	52	496.667	710.333	RecName: Full=TMV resistance protein N;
gene-LOC112736980	1138	1047	1452	87	103	76	1589	1108	1357	2003	2002	1731	1212.33	88.6667	1351.33	1912	RecName: Full=TMV resistance protein N;
gene-LOC112737000	1450	1705	1647	125	94	73	1375	1182	1478	2484	2717	2251	1600.67	97.3333	1345	2484	RecName: Full=Heavy metal-associated isoprenylated plant protein 26 {ECO:0000303|PubMed:21072340, ECO:0000303|PubMed:23368984}; Short=AtHIP26 {ECO:0000303|PubMed:23368984}; Short=AtHIPP26 {ECO:0000303|PubMed:21072340, ECO:0000303|PubMed:23368984}; AltName: Full=Farnesylated protein 6 {ECO:0000303|PubMed:8837031}; Short=AtFP6 {ECO:0000303|PubMed:8837031}; Flags: Precursor;
gene-LOC112737001	500	540	408	99	81	115	424	453	346	419	652	411	482.667	98.3333	407.667	494	RecName: Full=WD-40 repeat-containing protein MSI2;
gene-LOC112737018	639	700	674	39	28	38	583	566	512	410	373	317	671	35	553.667	366.667	RecName: Full=Subtilisin-like protease SBT1.6 {ECO:0000303|PubMed:16193095}; EC=3.4.21.- {ECO:0000305}; AltName: Full=Subtilase subfamily 1 member 6 {ECO:0000303|PubMed:16193095}; Short=AtSBT1.6 {ECO:0000303|PubMed:16193095}; AltName: Full=Subtilisin-like serine protease 2 {ECO:0000303|PubMed:12702015}; Short=At-SLP2 {ECO:0000303|PubMed:12702015}; Flags: Precursor;
gene-LOC112737025	574	500	808	76	46	52	565	619	512	986	1050	863	627.333	58	565.333	966.333	#N/A
gene-LOC112737080	210	279	268	48	49	42	284	269	279	409	521	330	252.333	46.3333	277.333	420	RecName: Full=Probable UDP-N-acetylglucosamine--peptide N-acetylglucosaminyltransferase SPINDLY; EC=2.4.1.255 {ECO:0000250|UniProtKB:Q96301}; AltName: Full=HvSPY;
gene-LOC112737096	105	33	44	1798	1668	1806	350	218	247	214	411	222	60.6667	1757.33	271.667	282.333	RecName: Full=Lignin-forming anionic peroxidase; EC=1.11.1.7; Flags: Precursor;
gene-LOC112737116	7200	7944	7999	1684	1499	1592	7439	7375	6704	8349	9700	7416	7714.33	1591.67	7172.67	8488.33	RecName: Full=Peptidyl-prolyl cis-trans isomerase; Short=PPIase; EC=5.2.1.8; AltName: Full=Cyclophilin; AltName: Full=Cyclosporin A-binding protein; AltName: Full=Rotamase;
gene-LOC112737123	32	42	41	148	136	183	55	36	29	34	26	29	38.3333	155.667	40	29.6667	RecName: Full=Transcription factor bHLH121; AltName: Full=Basic helix-loop-helix protein 121; Short=AtbHLH121; Short=bHLH 121; AltName: Full=Transcription factor EN 138; AltName: Full=bHLH transcription factor bHLH121;
gene-LOC112737180	283	235	258	9539	15349	9431	221	214	62	447	368	283	258.667	11439.7	165.667	366	RecName: Full=Glucan endo-1,3-beta-glucosidase {ECO:0000250|UniProtKB:Q03467}; EC=3.2.1.39; AltName: Full=(1->3)-beta-glucan endohydrolase {ECO:0000250|UniProtKB:Q03467}; Short=(1->3)-beta-glucanase {ECO:0000250|UniProtKB:Q03467}; AltName: Full=Beta-1,3-endoglucanase {ECO:0000250|UniProtKB:Q03467}; Flags: Precursor;
gene-LOC112737198	55	33	47	278	298	254	27	30	43	62	65	57	45	276.667	33.3333	61.3333	RecName: Full=Tetraketide alpha-pyrone reductase 1; EC=1.1.1.-; AltName: Full=Protein DIHYDROFLAVONOL 4-REDUCTASE-LIKE 1;
gene-LOC112737251	1736	1877	1881	86	50	41	1066	812	920	727	783	662	1831.33	59	932.667	724	RecName: Full=WEB family protein At3g02930, chloroplastic; Flags: Precursor;
gene-LOC112737255	102	100	92	691	597	610	41	47	21	37	40	34	98	632.667	36.3333	37	RecName: Full=Adenosine kinase 2; Short=AK 2; EC=2.7.1.20; AltName: Full=Adenosine 5'-phosphotransferase 2;
gene-LOC112737264	278	308	376	38	43	28	366	347	349	359	364	291	320.667	36.3333	354	338	RecName: Full=Alcohol dehydrogenase-like 2; EC=1.1.1.1 {ECO:0000250|UniProtKB:P06525};
gene-LOC112737283	325	374	295	2347	2468	3067	71	87	71	123	175	102	331.333	2627.33	76.3333	133.333	RecName: Full=Heat shock 22 kDa protein, mitochondrial; Flags: Precursor;
gene-LOC112737306	1312	1550	1456	108	97	93	1079	1015	1143	1077	1051	948	1439.33	99.3333	1079	1025.33	RecName: Full=Zinc finger CCCH domain-containing protein 53; Short=OsC3H53;
gene-LOC112737327	1532	1620	1437	57	49	34	1202	994	911	1122	1357	1004	1529.67	46.6667	1035.67	1161	RecName: Full=Serine carboxypeptidase-like 40; EC=3.4.16.-; Flags: Precursor;
gene-LOC112737367	383	357	400	2052	1816	2666	544	586	625	275	280	299	380	2178	585	284.667	RecName: Full=Serine/threonine-protein kinase-like protein CCR4; EC=2.7.11.1; AltName: Full=CRINKLY 4-related kinase 1; Short=AtCRK1; AltName: Full=Protein CRINKLY 4 RELATED 4; Short=AtCCR4; Flags: Precursor;
gene-LOC112737438	65	62	64	250	410	339	17	21	26	70	56	61	63.6667	333	21.3333	62.3333	RecName: Full=Proteinase inhibitor type-2; AltName: Full=Proteinase inhibitor type II; Flags: Precursor;
gene-LOC112737453	849	994	892	122	83	51	695	602	513	570	585	476	911.667	85.3333	603.333	543.667	RecName: Full=Serine/threonine-protein kinase Nek5; EC=2.7.11.1; AltName: Full=NimA-related protein kinase 5; Short=AtNEK6; Short=AtNek5;
gene-LOC112737488	2129	2238	2409	80	70	51	1738	1320	1162	1030	1018	873	2258.67	67	1406.67	973.667	RecName: Full=Fasciclin-like arabinogalactan protein 16; Flags: Precursor;
gene-LOC112737496	89	110	91	1214	900	1092	115	119	119	67	79	63	96.6667	1068.67	117.667	69.6667	RecName: Full=WRKY transcription factor 6 {ECO:0000303|PubMed:11722756}; AltName: Full=WRKY DNA-binding protein 6 {ECO:0000303|PubMed:11722756}; Short=AtWRKY6 {ECO:0000303|PubMed:11722756};
gene-LOC112737578	380	476	379	77	78	102	707	529	641	579	727	573	411.667	85.6667	625.667	626.333	RecName: Full=Auxin-induced protein 22D; AltName: Full=Indole-3-acetic acid-induced protein ARG13;
gene-LOC112737621	143	163	138	25	39	35	134	122	120	210	267	138	148	33	125.333	205	RecName: Full=Protein ULTRAPETALA 1;
gene-LOC112737639	29	36	44	260	350	383	38	29	44	33	56	44	36.3333	331	37	44.3333	RecName: Full=Ethylene-responsive transcription factor ERF053 {ECO:0000305}; Short=AtERF53 {ECO:0000303|PubMed:22095047};
gene-LOC112737642	501	589	669	86	99	92	657	644	719	947	882	836	586.333	92.3333	673.333	888.333	#N/A
gene-LOC112737688	222	252	240	52	51	31	327	262	240	318	350	249	238	44.6667	276.333	305.667	RecName: Full=Phosphomannomutase; EC=5.4.2.8; AltName: Full=GmPMM;
gene-LOC112737691	181	227	199	42	41	35	215	169	219	204	185	188	202.333	39.3333	201	192.333	#N/A
gene-LOC112737767	227	275	268	24	26	22	250	207	222	272	320	242	256.667	24	226.333	278	#N/A
gene-LOC112737793	1060	1075	1033	3802	3559	4621	1075	1171	1043	905	987	725	1056	3994	1096.33	872.333	RecName: Full=Polyubiquitin 10; Contains: RecName: Full=Ubiquitin; Flags: Precursor;
gene-LOC112737811	260	309	276	44	76	55	275	248	258	253	349	237	281.667	58.3333	260.333	279.667	#N/A
gene-LOC112737814	241	284	224	74	53	41	308	200	226	245	324	212	249.667	56	244.667	260.333	RecName: Full=Pentatricopeptide repeat-containing protein At4g04790, mitochondrial; Flags: Precursor;
gene-LOC112737819	47	102	59	10499	9160	9532	38	26	26	11	9	12	69.3333	9730.33	30	10.6667	#N/A
gene-LOC112737841	306	385	378	23	42	81	364	313	388	275	327	200	356.333	48.6667	355	267.333	RecName: Full=Putative beta-glucosidase 41; Short=AtBGLU41; EC=3.2.1.21; Flags: Precursor;
gene-LOC112737851	975	903	937	4173	3430	3301	279	279	216	538	524	404	938.333	3634.67	258	488.667	RecName: Full=Probable NAD(P)H dehydrogenase (quinone) FQR1-like 1 {ECO:0000305}; EC=1.6.5.2 {ECO:0000250|UniProtKB:Q9LSQ5};
gene-LOC112737853	643	726	801	67	49	61	579	482	595	270	267	311	723.333	59	552	282.667	RecName: Full=G-type lectin S-receptor-like serine/threonine-protein kinase At4g27290; EC=2.7.11.1; Flags: Precursor;
gene-LOC112737857	364	377	371	48	34	55	270	290	237	259	301	241	370.667	45.6667	265.667	267	RecName: Full=UDP-glycosyltransferase 89B1; EC=2.4.1.-; AltName: Full=Flavonol 3-O-glucosyltransferase UGT89B1; EC=2.4.1.91; AltName: Full=Flavonol 7-O-glucosyltransferase UGT89B1;
gene-LOC112737891	171	158	155	3938	4524	5801	313	267	353	745	818	698	161.333	4754.33	311	753.667	RecName: Full=NAC domain-containing protein 72; Short=ANAC072; AltName: Full=Protein RESPONSIVE TO DESICCATION 26;
gene-LOC112737940	194	264	184	21	21	30	180	158	169	232	300	176	214	24	169	236	RecName: Full=Probable glutathione S-transferase parC; EC=2.5.1.18; AltName: Full=Auxin-regulated protein parC;
gene-LOC112737982	1114	779	1063	91	91	158	1243	1106	1241	3103	2601	2287	985.333	113.333	1196.67	2663.67	RecName: Full=Early nodulin-like protein 2; AltName: Full=Phytocyanin-like protein; Flags: Precursor;
gene-LOC112738012	264	170	148	1441	1493	1125	32	42	17	31	28	28	194	1353	30.3333	29	RecName: Full=ATP-dependent 6-phosphofructokinase 3 {ECO:0000255|HAMAP-Rule:MF_03186}; Short=ATP-PFK 3 {ECO:0000255|HAMAP-Rule:MF_03186}; Short=Phosphofructokinase 3 {ECO:0000255|HAMAP-Rule:MF_03186}; EC=2.7.1.11 {ECO:0000255|HAMAP-Rule:MF_03186}; AltName: Full=Phosphohexokinase 3 {ECO:0000255|HAMAP-Rule:MF_03186};
gene-LOC112738030	1053	1320	1261	272	339	236	1312	1302	1369	1887	1865	1844	1211.33	282.333	1327.67	1865.33	RecName: Full=Hexokinase-1; EC=2.7.1.1; AltName: Full=SoHxK1;
gene-LOC112738071	338	346	369	1134	1326	2102	345	276	322	348	382	322	351	1520.67	314.333	350.667	RecName: Full=Sugar transport protein 14; AltName: Full=Hexose transporter 14;
gene-LOC112738077	1109	1324	1274	200	168	150	1641	1535	1510	1112	1419	1064	1235.67	172.667	1562	1198.33	RecName: Full=F-box/kelch-repeat protein At1g67480;
gene-LOC112738117	568	495	563	122	116	101	912	734	754	691	798	799	542	113	800	762.667	#N/A
gene-LOC112738119	789	845	943	21	30	55	1759	1335	1778	1539	1467	1140	859	35.3333	1624	1382	RecName: Full=Aldehyde dehydrogenase family 2 member C4; EC=1.2.1.3; AltName: Full=ALDH1a; AltName: Full=Protein REDUCED EPIDERMAL FLUORESCENCE 1;
gene-LOC112738120	2699	2499	2837	212	220	199	1914	1760	1330	1732	1967	1603	2678.33	210.333	1668	1767.33	RecName: Full=Aldehyde dehydrogenase family 2 member C4; EC=1.2.1.3; AltName: Full=ALDH1a; AltName: Full=Protein REDUCED EPIDERMAL FLUORESCENCE 1;
gene-LOC112738122	978	963	894	29	32	33	1317	998	1102	1633	1806	1219	945	31.3333	1139	1552.67	RecName: Full=Leucine-rich repeat extensin-like protein 5; Short=AtLRX5; Short=LRR/EXTENSIN5; AltName: Full=Cell wall hydroxyproline-rich glycoprotein; Flags: Precursor;
gene-LOC112738143	71	68	48	421	381	546	32	17	24	24	14	14	62.3333	449.333	24.3333	17.3333	#N/A
gene-LOC112738157	28	25	22	350	693	609	17	23	15	30	35	24	25	550.667	18.3333	29.6667	RecName: Full=Transcription factor MYB62 {ECO:0000303|PubMed:9839469}; AltName: Full=Myb-related protein 62 {ECO:0000303|PubMed:9839469}; Short=AtMYB62 {ECO:0000303|PubMed:9839469};
gene-LOC112738168	235	236	228	1315	1403	1330	144	105	154	134	120	106	233	1349.33	134.333	120	RecName: Full=Zinc finger protein BRUTUS {ECO:0000303|PubMed:20675571}; AltName: Full=Protein EMBRYO DEFECTIVE 2454 {ECO:0000303|PubMed:20675571};
gene-LOC112738175	631	766	747	26	41	41	450	470	356	327	283	292	714.667	36	425.333	300.667	RecName: Full=Pectinesterase inhibitor 7 {ECO:0000305}; AltName: Full=Pectin methylesterase inhibitor 7 {ECO:0000303|PubMed:26183897}; Short=AtPMEI7 {ECO:0000303|PubMed:26183897}; Flags: Precursor;
gene-LOC112738200	555	596	690	118	72	69	593	560	606	507	538	357	613.667	86.3333	586.333	467.333	RecName: Full=Transcription factor EMB1444 {ECO:0000303|PubMed:12586866}; AltName: Full=Basic helix-loop-helix protein 169 {ECO:0000305}; Short=AtbHLH169 {ECO:0000305}; Short=bHLH 169 {ECO:0000305}; AltName: Full=LONESOME HIGHWAY-like protein 1 {ECO:0000303|PubMed:17626058}; AltName: Full=Protein EMBRYO DEFECTIVE 1444 {ECO:0000303|PubMed:12586866}; AltName: Full=bHLH transcription factor bHLH169 …
gene-LOC112738248	454	578	563	39	38	35	342	334	297	381	377	297	531.667	37.3333	324.333	351.667	RecName: Full=Serine/threonine protein phosphatase 2A 57 kDa regulatory subunit B' kappa isoform; Short=AtB' kappa; Short=PP2A, B' subunit, kappa isoform;
gene-LOC112738265	355	436	470	88	45	49	361	356	368	378	405	344	420.333	60.6667	361.667	375.667	RecName: Full=Histone deacetylase 15; EC=3.5.1.98;
gene-LOC112738292	180	229	243	4967	4121	5113	230	216	282	217	247	182	217.333	4733.67	242.667	215.333	RecName: Full=General transcription and DNA repair factor IIH subunit TFB5; Short=AtTFB5 {ECO:0000303|PubMed:15645454}; Short=TFIIH subunit TFB5; AltName: Full=RNA polymerase II transcription factor B subunit 5;
gene-LOC112738305	179	214	185	43	26	30	190	193	180	155	198	162	192.667	33	187.667	171.667	RecName: Full=PHD finger protein ALFIN-LIKE 5; Short=Protein AL5;
gene-LOC112738308	244	278	249	24	39	68	205	184	187	219	243	193	257	43.6667	192	218.333	RecName: Full=Protein Brevis radix-like 4; Short=AtBRXL4;
gene-LOC112738324	411	592	545	74	75	74	515	395	462	426	596	421	516	74.3333	457.333	481	RecName: Full=Cycloartenol-C-24-methyltransferase; EC=2.1.1.41; AltName: Full=24-sterol C-methyltransferase 1; Short=Sterol C-methyltransferase 1; AltName: Full=Protein CEPHALOPOD; AltName: Full=Protein STEROL METHYLTRANSFERASE 1;
gene-LOC112738346	2098	2356	2029	94	77	66	1860	1793	1780	1604	1879	1221	2161	79	1811	1568	RecName: Full=Subtilisin-like protease SBT1.8 {ECO:0000303|PubMed:16193095}; EC=3.4.21.- {ECO:0000255|PROSITE-ProRule:PRU10082}; AltName: Full=Subtilase subfamily 1 member 8 {ECO:0000303|PubMed:16193095}; Short=AtSBT1.8 {ECO:0000303|PubMed:16193095}; Flags: Precursor;
gene-LOC112738376	427	466	399	81	67	52	419	302	355	355	490	327	430.667	66.6667	358.667	390.667	RecName: Full=3-oxoacyl-[acyl-carrier-protein] synthase II, chloroplastic; EC=2.3.1.41; AltName: Full=Beta-ketoacyl-acyl-carrier-protein synthase II; Short=AtKAS2; Short=Beta-ketoacyl-ACP synthetase 2; AltName: Full=Protein FATTY ACID BIOSYNTHESIS 1; Flags: Precursor;
gene-LOC112738400	235	311	314	58	62	59	336	296	308	341	376	288	286.667	59.6667	313.333	335	RecName: Full=Exosome complex exonuclease RRP46 homolog {ECO:0000305}; EC=3.1.13.- {ECO:0000305}; AltName: Full=Exosome component 5 {ECO:0000305}; AltName: Full=Ribosomal RNA-processing protein 46 {ECO:0000305};
gene-LOC112738410	82	60	59	534	490	506	39	29	27	26	45	22	67	510	31.6667	31	RecName: Full=1,4-dihydroxy-2-naphthoyl-CoA thioesterase 1 {ECO:0000303|PubMed:22372525}; Short=AtDHNAT1 {ECO:0000303|PubMed:22372525}; Short=DHNA-CoA thioesterase 1 {ECO:0000303|PubMed:22372525}; EC=3.1.2.- {ECO:0000305};
gene-LOC112738412	60	63	61	1033	1346	2767	187	58	132	58	27	135	61.3333	1715.33	125.667	73.3333	RecName: Full=tRNA(adenine(34)) deaminase, chloroplastic; Short=TADA; EC=3.5.4.33; AltName: Full=tRNA adenosine deaminase arginine; AltName: Full=tRNA arginine adenosine deaminase; Flags: Precursor;
gene-LOC112738443	1293	1406	1432	148	146	126	1285	1192	1156	1048	1072	789	1377	140	1211	969.667	RecName: Full=187-kDa microtubule-associated protein AIR9 {ECO:0000303|PubMed:17027491}; AltName: Full=Auxin-induced in root cultures protein 9;
gene-LOC112738445	329	318	315	46	45	36	417	388	340	320	348	266	320.667	42.3333	381.667	311.333	RecName: Full=Protein MARD1 {ECO:0000303|PubMed:15159630}; AltName: Full=Mediator of ABA-regulated dormancy1 {ECO:0000303|PubMed:15159630}; AltName: Full=Senescence-associated protein SAG102 {ECO:0000303|PubMed:11402199};
gene-LOC112739175	372	507	352	84	68	73	398	282	293	325	393	290	410.333	75	324.333	336	RecName: Full=Probable methyltransferase PMT1; EC=2.1.1.-;
gene-LOC112740286	209	342	266	22	56	29	494	401	355	624	752	455	272.333	35.6667	416.667	610.333	RecName: Full=Glucan endo-1,3-beta-glucosidase, basic isoform; EC=3.2.1.39; AltName: Full=(1->3)-beta-glucan endohydrolase; Short=(1->3)-beta-glucanase; AltName: Full=Beta-1,3-endoglucanase; Flags: Precursor;
gene-LOC112740523	271	188	281	2075	1514	2210	197	159	217	323	188	228	246.667	1933	191	246.333	#N/A
gene-LOC112740722	656	793	702	93	74	48	657	576	724	812	902	720	717	71.6667	652.333	811.333	RecName: Full=Protein SUPPRESSOR OF GENE SILENCING 3; Short=AtSGS3;
gene-LOC112740732	224	199	227	37	34	25	217	215	195	203	233	165	216.667	32	209	200.333	RecName: Full=Rho GDP-dissociation inhibitor 1; Short=AtRhoGDI1; Short=Rho GDI-1;
gene-LOC112740739	381	433	325	48	35	32	744	501	531	392	436	347	379.667	38.3333	592	391.667	RecName: Full=Pectinesterase/pectinesterase inhibitor PPE8B; Includes: RecName: Full=Pectinesterase inhibitor PPE8B; AltName: Full=Pectin methylesterase inhibitor PPE8B; Includes: RecName: Full=Pectinesterase PPE8B; Short=PE PPE8B; EC=3.1.1.11; AltName: Full=Pectin methylesterase PPE8B; Flags: Precursor;
gene-LOC112740751	30670	32326	30022	2256	2114	1985	16482	14601	14683	13133	14553	10733	31006	2118.33	15255.3	12806.3	RecName: Full=Sucrose synthase; EC=2.4.1.13; AltName: Full=Nodulin-100; Short=N-100; AltName: Full=Sucrose-UDP glucosyltransferase;
gene-LOC112740767	198	198	265	42	45	40	398	351	374	241	277	234	220.333	42.3333	374.333	250.667	RecName: Full=Pollen receptor-like kinase 1 {ECO:0000303|PubMed:23024212}; Short=AtPRK1 {ECO:0000303|PubMed:23024212}; EC=2.7.11.1 {ECO:0000305}; AltName: Full=LRR receptor-like serine/threonine-protein kinase RLK; Flags: Precursor;
gene-LOC112740771	2327	2995	2929	22	29	19	2013	2187	1875	1434	1713	1225	2750.33	23.3333	2025	1457.33	RecName: Full=Subtilisin-like protease SBT1.8 {ECO:0000303|PubMed:16193095}; EC=3.4.21.- {ECO:0000255|PROSITE-ProRule:PRU10082}; AltName: Full=Subtilase subfamily 1 member 8 {ECO:0000303|PubMed:16193095}; Short=AtSBT1.8 {ECO:0000303|PubMed:16193095}; Flags: Precursor;
gene-LOC112740785	3991	4483	3904	691	589	635	2585	2828	2465	4601	5437	3330	4126	638.333	2626	4456	RecName: Full=Beta-amyrin synthase; EC=5.4.99.39;
gene-LOC112740797	494	604	534	79	61	51	478	441	381	474	490	331	544	63.6667	433.333	431.667	RecName: Full=Uncharacterized membrane protein At1g16860;
gene-LOC112740835	3319	2760	3125	411	389	337	2031	1905	2677	2249	2646	1929	3068	379	2204.33	2274.67	RecName: Full=Nitrile-specifier protein 5; Short=AtNSP5;
gene-LOC112740838	291	275	282	1792	1702	1480	217	224	211	331	268	321	282.667	1658	217.333	306.667	RecName: Full=Probable serine/threonine-protein kinase PBL2 {ECO:0000305}; EC=2.7.11.1 {ECO:0000305}; AltName: Full=PBS1-like protein 2 {ECO:0000303|PubMed:20413097}; AltName: Full=Protein kinase 2A {ECO:0000305};
gene-LOC112740843	1334	1525	1449	241	229	154	1317	1107	1163	1115	1449	1049	1436	208	1195.67	1204.33	RecName: Full=Protein argonaute 4; AltName: Full=Protein OVEREXPRESSOR OF CATIONIC PEROXIDASE 11;
gene-LOC112740869	603	636	621	116	85	85	6280	4838	5685	4239	4440	3296	620	95.3333	5601	3991.67	RecName: Full=Calcium permeable stress-gated cation channel 1; Short=AtCSC1;
gene-LOC112740873	489	648	680	71	118	98	588	526	480	680	689	547	605.667	95.6667	531.333	638.667	#N/A
gene-LOC112740881	502	422	480	2259	2031	2196	593	499	473	507	555	502	468	2162	521.667	521.333	#N/A
gene-LOC112740883	392	478	463	42	53	41	452	474	480	419	597	414	444.333	45.3333	468.667	476.667	#N/A
gene-LOC112740884	7454	9785	9736	979	972	1175	3960	4603	3884	5941	6127	5159	8991.67	1042	4149	5742.33	RecName: Full=36.4 kDa proline-rich protein;
gene-LOC112740910	1581	1416	1398	391	320	189	2414	2251	2385	2401	2643	2462	1465	300	2350	2502	RecName: Full=Calmodulin-binding transcription activator 4 {ECO:0000303|PubMed:11925432}; Short=AtCAMTA4 {ECO:0000303|PubMed:11925432}; AltName: Full=AtFIN21 {ECO:0000303|PubMed:11162426}; AltName: Full=Ethylene-induced calmodulin-binding protein 4 {ECO:0000312|EMBL:AAR98747.1}; Short=EICBP4 {ECO:0000312|EMBL:AAR98747.1}; AltName: Full=Ethylene-induced calmodulin-binding protein d {ECO:0000303|Pu…
gene-LOC112740916	300	338	322	42	37	28	288	231	226	205	273	202	320	35.6667	248.333	226.667	RecName: Full=Rho GDP-dissociation inhibitor 1; Short=AtRhoGDI1; Short=Rho GDI-1;
gene-LOC112740918	184	165	222	1638	1315	1640	82	83	76	163	100	97	190.333	1531	80.3333	120	RecName: Full=MACPF domain-containing protein At1g14780;
gene-LOC112740930	21	21	22	680	538	427	14	32	26	13	22	22	21.3333	548.333	24	19	#N/A
gene-LOC112740931	111	134	128	19	31	22	115	104	121	115	123	113	124.333	24	113.333	117	#N/A
gene-LOC112740943	725	777	651	134	120	75	1103	821	1082	1319	1505	981	717.667	109.667	1002	1268.33	RecName: Full=Receptor-like kinase TMK4 {ECO:0000303|PubMed:23613767}; EC=2.7.11.1 {ECO:0000305}; AltName: Full=BAK1-associating receptor-like kinase 1 {ECO:0000303|PubMed:23921992}; AltName: Full=Leucine-rich repeat receptor-like kinases TMK4 {ECO:0000303|PubMed:23613767}; AltName: Full=Transmembrane kinase 4 {ECO:0000303|PubMed:23613767}; Flags: Precursor;
gene-LOC112740947	4517	3201	3390	28692	26513	22312	1391	1378	996	2830	3096	3167	3702.67	25839	1255	3031	RecName: Full=Stilbene synthase 3; EC=2.3.1.95; AltName: Full=Resveratrol synthase 3; Short=RS3; AltName: Full=Trihydroxystilbene synthase 3;
gene-LOC112740964	150	114	125	1449	1418	1448	53	76	45	102	161	148	129.667	1438.33	58	137	RecName: Full=Cysteine proteinase inhibitor; AltName: Full=Cystatin;
gene-LOC112740984	173	210	242	45	34	37	276	241	259	178	224	177	208.333	38.6667	258.667	193	#N/A
gene-LOC112741013	313	326	290	65	31	46	315	298	321	195	291	189	309.667	47.3333	311.333	225	RecName: Full=BRCT domain-containing protein At4g02110;
gene-LOC112741051	231	206	174	1129	696	802	159	120	121	216	214	184	203.667	875.667	133.333	204.667	RecName: Full=NifU-like protein 2, chloroplastic; Short=AtCNfu2; Short=AtCnfU-V; Flags: Precursor;
gene-LOC112741071	78	81	75	425	348	419	55	70	66	54	77	67	78	397.333	63.6667	66	RecName: Full=Probable serine/threonine-protein kinase At1g09600; EC=2.7.11.-;
gene-LOC112741091	1119	1192	861	182	151	153	943	826	707	964	1225	948	1057.33	162	825.333	1045.67	RecName: Full=Acyl carrier protein 1, chloroplastic; Short=ACP 1; Flags: Precursor;
gene-LOC112741092	687	842	721	47	23	20	532	569	438	440	675	393	750	30	513	502.667	RecName: Full=Serine/threonine-protein kinase RUNKEL {ECO:0000305}; AltName: Full=Protein EMBRYO DEFECTIVE 3013 {ECO:0000305}; AltName: Full=Protein RUNKEL {ECO:0000303|PubMed:11089872}; EC=2.7.11.1 {ECO:0000305};
gene-LOC112741107	56	99	74	434	584	743	71	32	64	68	70	70	76.3333	587	55.6667	69.3333	RecName: Full=Uridine nucleosidase 1; EC=3.2.2.3; AltName: Full=Uridine ribohydrolase 1;
gene-LOC112741138	109	64	83	1969	1948	2952	111	103	107	58	83	59	85.3333	2289.67	107	66.6667	#N/A
gene-LOC112741145	68	79	80	538	400	204	86	81	63	80	60	41	75.6667	380.667	76.6667	60.3333	RecName: Full=Endo-1,3;1,4-beta-D-glucanase; EC=3.2.1.-; Flags: Precursor;
gene-LOC112741158	52	75	48	1458	1452	1395	95	149	76	91	91	53	58.3333	1435	106.667	78.3333	RecName: Full=Rust resistance kinase Lr10 {ECO:0000312|EMBL:AAC49629.1}; EC=2.7.11.1; AltName: Full=Probable receptor-like serine/threonine-protein kinase LRK10; Flags: Precursor;
gene-LOC112741171	1041	1393	1015	28	83	43	2294	2139	1775	967	1293	1081	1149.67	51.3333	2069.33	1113.67	RecName: Full=Basic 7S globulin 2; AltName: Full=SBg7S; Short=Bg; Contains: RecName: Full=Basic 7S globulin 2 high kDa subunit; Contains: RecName: Full=Basic 7S globulin 2 low kDa subunit; Flags: Precursor;
gene-LOC112741175	347	312	215	12603	11261	11794	297	325	283	365	474	476	291.333	11886	301.667	438.333	RecName: Full=Basic 7S globulin; AltName: Full=SBg7S; Short=Bg; Contains: RecName: Full=Basic 7S globulin high kDa subunit; Contains: RecName: Full=Basic 7S globulin low kDa subunit; Flags: Precursor;
gene-LOC112741192	849	785	849	3437	3818	4111	147	179	158	230	259	321	827.667	3788.67	161.333	270	RecName: Full=Beta-glucosidase 45; Short=AtBGLU45; EC=3.2.1.21; Flags: Precursor;
gene-LOC112741212	925	1108	1080	126	119	82	998	982	975	832	1149	892	1037.67	109	985	957.667	RecName: Full=Calcium-dependent protein kinase; Short=CDPK; EC=2.7.11.1;
gene-LOC112741221	120	125	136	739	710	857	144	150	123	160	178	170	127	768.667	139	169.333	RecName: Full=Autophagy-related protein 8C; AltName: Full=Autophagy-related ubiquitin-like modifier ATG8C; Flags: Precursor;
gene-LOC112741224	2123	2386	2330	368	424	366	2192	2023	1873	2269	2824	2020	2279.67	386	2029.33	2371	RecName: Full=Lactoylglutathione lyase GLX1 {ECO:0000303|PubMed:17404219}; EC=4.4.1.5 {ECO:0000250|UniProtKB:Q04760}; AltName: Full=Glyoxalase I {ECO:0000303|PubMed:17404219}; Short=AtGLX1 {ECO:0000303|PubMed:17404219}; Short=GlyI {ECO:0000303|PubMed:17404219};
gene-LOC112741225	671	705	776	57	34	32	567	557	488	322	379	304	717.333	41	537.333	335	RecName: Full=Glucan endo-1,3-beta-glucosidase 1; EC=3.2.1.39; AltName: Full=(1->3)-beta-glucan endohydrolase 1; Short=(1->3)-beta-glucanase 1; AltName: Full=Beta-1,3-endoglucanase 1; Short=Beta-1,3-glucanase 1; Flags: Precursor;
gene-LOC112741230	375	356	430	3477	3117	3117	138	139	135	118	104	94	387	3237	137.333	105.333	RecName: Full=Probable F-box protein At4g22030;
gene-LOC112741232	281	366	316	1775	1311	2095	52	54	30	20	25	19	321	1727	45.3333	21.3333	RecName: Full=Probable F-box protein At4g22030;
gene-LOC112741236	2546	3045	2847	385	301	212	2155	1800	2381	1567	1566	1100	2812.67	299.333	2112	1411	RecName: Full=Aspartic proteinase A1; EC=3.4.23.-; Flags: Precursor;
gene-LOC112741240	72	111	81	733	754	634	47	50	51	48	82	57	88	707	49.3333	62.3333	#N/A
gene-LOC112741257	874	1094	809	49	73	68	709	742	711	739	1266	711	925.667	63.3333	720.667	905.333	RecName: Full=Pyrophosphate--fructose 6-phosphate 1-phosphotransferase subunit beta {ECO:0000255|HAMAP-Rule:MF_03185}; Short=PFP {ECO:0000255|HAMAP-Rule:MF_03185}; EC=2.7.1.90 {ECO:0000255|HAMAP-Rule:MF_03185}; AltName: Full=6-phosphofructokinase, pyrophosphate dependent {ECO:0000255|HAMAP-Rule:MF_03185}; AltName: Full=PPi-PFK {ECO:0000255|HAMAP-Rule:MF_03185}; AltName: Full=Pyrophosphate-depende…
gene-LOC112741261	300	250	408	20	26	23	262	293	278	329	372	284	319.333	23	277.667	328.333	RecName: Full=Probable E3 ubiquitin-protein ligase LUL4; EC=2.3.2.27; AltName: Full=Probable RING-type E3 ubiquitin transferase LUL4 {ECO:0000305}; AltName: Full=Protein LOG2-LIKE UBIQUITIN LIGASE 4; AltName: Full=RING finger protein 208;
gene-LOC112741262	2632	3327	2634	48	204	81	3198	2394	2162	2477	2811	2327	2864.33	111	2584.67	2538.33	RecName: Full=1-aminocyclopropane-1-carboxylate oxidase; Short=ACC oxidase; EC=1.14.17.4; AltName: Full=Ethylene-forming enzyme; Short=EFE;
gene-LOC112741290	973	921	825	4675	5204	7130	1930	1736	1938	1437	1766	1278	906.333	5669.67	1868	1493.67	RecName: Full=Tonoplast dicarboxylate transporter; Short=AttDT; AltName: Full=Sodium-dicarboxylate cotransporter-like; Short=AtSDAT; AltName: Full=Vacuolar malate transporter;
gene-LOC112741301	571	724	790	98	72	57	760	602	748	494	683	523	695	75.6667	703.333	566.667	#N/A
gene-LOC112741356	888	1002	818	142	109	67	894	847	921	908	1141	905	902.667	106	887.333	984.667	RecName: Full=Farnesyl pyrophosphate synthase 1; Short=FPP synthase 1; Short=FPS 1; EC=2.5.1.10; AltName: Full=(2E,6E)-farnesyl diphosphate synthase 1; AltName: Full=Dimethylallyltranstransferase 1; EC=2.5.1.1; AltName: Full=Farnesyl diphosphate synthase 1; AltName: Full=Geranyltranstransferase 1;
gene-LOC112741363	207	253	257	41	38	21	153	131	161	192	205	181	239	33.3333	148.333	192.667	RecName: Full=Phosphatidylinositol/phosphatidylcholine transfer protein SFH9; AltName: Full=Protein SEC FOURTEEN HOMOLOGS 9; Short=AtSFH9;
gene-LOC112741370	170	251	197	48	31	29	254	219	193	168	211	138	206	36	222	172.333	#N/A
gene-LOC112741393	201	170	197	861	861	833	178	155	153	145	190	197	189.333	851.667	162	177.333	#N/A
gene-LOC112741443	1401	1417	1506	165	169	162	1745	1479	1237	755	897	736	1441.33	165.333	1487	796	RecName: Full=Patatin-like protein 6; Short=AtPLP6; EC=3.1.1.-; AltName: Full=Patatin-related phospholipase A IIIalpha; Short=pPLAIIIa; AltName: Full=Phospholipase A IIB; Short=AtPLAIIB;
gene-LOC112741447	1905	2543	2058	78	37	56	2373	2057	1540	1885	2245	1838	2168.67	57	1990	1989.33	RecName: Full=Peroxidase C3; EC=1.11.1.7; Flags: Precursor;
gene-LOC112741458	213	241	197	48	31	37	203	169	165	182	265	190	217	38.6667	179	212.333	RecName: Full=Beta-xylosidase/alpha-L-arabinofuranosidase 2 {ECO:0000303|PubMed:17615411, ECO:0000312|EMBL:ABQ45228.1}; AltName: Full=Xylan 1,4-beta-xylosidase/Alpha-L-arabinofuranosidase 2; Short=MsXyl2 {ECO:0000303|PubMed:17615411}; Includes: RecName: Full=Beta-xylosidase; EC=3.2.1.37; AltName: Full=1,4-beta-D-xylan xylohydrolase {ECO:0000250|UniProtKB:P48792}; AltName: Full=Xylan 1,4-beta-xylo…
gene-LOC112741476	2292	2029	2129	9236	11176	12321	2701	2201	2791	2139	2941	1942	2150	10911	2564.33	2340.67	#N/A
gene-LOC112741483	171	275	256	44	39	23	214	216	231	191	215	155	234	35.3333	220.333	187	RecName: Full=Histidinol dehydrogenase, chloroplastic; Short=HDH; EC=1.1.1.23; Flags: Precursor;
gene-LOC112741489	2636	2777	2600	510	628	480	2520	2639	2739	2574	2554	2078	2671	539.333	2632.67	2402	RecName: Full=Tubulin beta-5 chain; AltName: Full=Beta-5-tubulin;
gene-LOC112741491	264	297	239	51	46	40	352	246	269	225	261	210	266.667	45.6667	289	232	RecName: Full=Berberine bridge enzyme-like 13 {ECO:0000303|PubMed:26037923}; Short=AtBBE-like 13 {ECO:0000303|PubMed:26037923}; EC=1.1.1.194 {ECO:0000269|PubMed:26037923}; EC=1.1.1.195 {ECO:0000269|PubMed:26037923}; Flags: Precursor;
gene-LOC112741495	75	47	63	1185	887	1055	48	71	47	41	67	47	61.6667	1042.33	55.3333	51.6667	RecName: Full=Wall-associated receptor kinase-like 10; EC=2.7.11.-; Flags: Precursor;
gene-LOC112741496	49	57	61	624	568	422	78	52	64	129	144	155	55.6667	538	64.6667	142.667	RecName: Full=Wall-associated receptor kinase-like 1; EC=2.7.11.-; Flags: Precursor;
gene-LOC112741509	201	233	260	30	41	24	216	209	214	326	330	266	231.333	31.6667	213	307.333	RecName: Full=Alpha-glucosidase; EC=3.2.1.20; AltName: Full=Maltase; Flags: Precursor;
gene-LOC112741513	39	37	34	444	617	752	23	13	23	2	11	13	36.6667	604.333	19.6667	8.66667	RecName: Full=Berberine bridge enzyme-like 8 {ECO:0000303|PubMed:26037923}; Short=AtBBE-like 8 {ECO:0000303|PubMed:26037923}; EC=1.1.1.- {ECO:0000250|UniProtKB:O64743}; Flags: Precursor;
gene-LOC112741519	391	326	266	25890	22469	27479	222	190	249	220	260	158	327.667	25279.3	220.333	212.667	RecName: Full=Berberine bridge enzyme-like 8 {ECO:0000303|PubMed:26037923}; Short=AtBBE-like 8 {ECO:0000303|PubMed:26037923}; EC=1.1.1.- {ECO:0000250|UniProtKB:O64743}; Flags: Precursor;
gene-LOC112741583	152	158	210	25	39	24	153	154	135	155	191	141	173.333	29.3333	147.333	162.333	#N/A
gene-LOC112741587	106	91	82	2515	5620	1381	47	91	143	340	171	195	93	3172	93.6667	235.333	RecName: Full=Chalcone synthase; EC=2.3.1.74; AltName: Full=Naringenin-chalcone synthase;
gene-LOC112741592	407	30	34	171	3067	78	8	13	8	91	10	32	157	1105.33	9.66667	44.3333	RecName: Full=Stilbene synthase 3; EC=2.3.1.95; AltName: Full=Resveratrol synthase 3; Short=RS3; AltName: Full=Trihydroxystilbene synthase 3;
gene-LOC112741608	70	75	93	423	409	450	51	66	44	19	12	32	79.3333	427.333	53.6667	21	RecName: Full=Transcription factor MYB78 {ECO:0000303|PubMed:9839469}; AltName: Full=Myb-related protein 78 {ECO:0000303|PubMed:9839469}; Short=AtMYB78 {ECO:0000303|PubMed:9839469};
gene-LOC112741653	239	329	362	25	24	23	211	170	219	210	258	173	310	24	200	213.667	RecName: Full=Aldehyde dehydrogenase 22A1; EC=1.2.1.3; AltName: Full=Novel aldehyde dehydrogenase family 22 member A1; Flags: Precursor;
gene-LOC112741655	498	470	532	106	128	109	605	463	477	597	668	606	500	114.333	515	623.667	RecName: Full=Ubiquitin-conjugating enzyme E2 32; EC=2.3.2.23; AltName: Full=E2 ubiquitin-conjugating enzyme 32; AltName: Full=Ubiquitin carrier protein 32;
gene-LOC112741658	1029	1057	1258	64	73	72	1748	1785	1877	637	777	573	1114.67	69.6667	1803.33	662.333	#N/A
gene-LOC112741684	68	65	73	461	314	579	68	84	88	41	53	38	68.6667	451.333	80	44	RecName: Full=COBRA-like protein 7; Flags: Precursor;
gene-LOC112741687	403	361	394	3658	5667	3213	199	221	225	701	586	641	386	4179.33	215	642.667	RecName: Full=Class-10 pathogenesis-related protein 1; Short=MtPR10-1; AltName: Full=Pathogenesis-related PR10-like protein 1;
gene-LOC112741690	57095	61660	71052	9187	15875	11403	73924	62630	63513	107239	103285	111228	63269	12155	66689	107251	RecName: Full=ABA-responsive protein ABR17;
gene-LOC112741694	37	24	24	525	544	629	19	7	7	7	9	3	28.3333	566	11	6.33333	RecName: Full=Pathogenesis-related protein STH-2;
gene-LOC112741710	2595	2897	3367	136	168	156	3544	3296	3586	3188	2787	2672	2953	153.333	3475.33	2882.33	RecName: Full=Ethylene-responsive transcription factor RAP2-3; AltName: Full=Cadmium-induced protein AS30; AltName: Full=Ethylene response factor 72; Short=ERF72; AltName: Full=Ethylene-responsive element binding protein; Short=AtEBP; AltName: Full=Protein RELATED TO APETALA2 3; Short=Related to AP2 3;
gene-LOC112741717	2107	2364	2815	183	116	92	957	1066	799	1399	1260	1225	2428.67	130.333	940.667	1294.67	RecName: Full=RING-H2 finger protein ATL2; EC=2.3.2.27 {ECO:0000305}; AltName: Full=Protein ARABIDOPSIS TOXICOS EN LEVADURA 2; Short=Protein ATL2; AltName: Full=RING-type E3 ubiquitin transferase ATL2 {ECO:0000305};
gene-LOC112741740	405	491	501	85	52	53	404	348	360	369	423	279	465.667	63.3333	370.667	357	RecName: Full=Kinesin-like protein KIN-13A {ECO:0000305}; AltName: Full=AtKINESIN-13A {ECO:0000303|PubMed:15574882, ECO:0000303|PubMed:25232944}; Short=AtKIN13A {ECO:0000303|PubMed:25232944};
gene-LOC112741750	568	741	533	128	98	123	452	513	404	539	822	507	614	116.333	456.333	622.667	RecName: Full=Histone H4;
gene-LOC112741754	198	203	191	35	20	22	162	169	140	145	203	132	197.333	25.6667	157	160	#N/A
gene-LOC112741759	235	308	219	26	19	29	157	131	110	139	268	152	254	24.6667	132.667	186.333	RecName: Full=Histone H4;
gene-LOC112741765	152	211	170	26	38	31	156	197	139	206	247	202	177.667	31.6667	164	218.333	RecName: Full=Dolichyl-diphosphooligosaccharide--protein glycosyltransferase subunit 4A;
gene-LOC112741778	332	366	325	22	22	33	213	230	206	182	327	163	341	25.6667	216.333	224	RecName: Full=DNA replication licensing factor MCM6; EC=3.6.4.12; AltName: Full=Minichromosome maintenance protein 6; Short=AtMCM6;
gene-LOC112741782	831	875	774	24	29	31	1109	921	806	1077	1410	858	826.667	28	945.333	1115	RecName: Full=Galactan beta-1,4-galactosyltransferase GALS3 {ECO:0000305}; EC=2.4.1.- {ECO:0000305}; AltName: Full=Beta-1,4-galactan synthase; AltName: Full=Galactan synthase 3 {ECO:0000303|PubMed:23243126};
gene-LOC112741783	199	232	263	37	42	37	210	184	215	240	289	231	231.333	38.6667	203	253.333	#N/A
gene-LOC112741820	367	365	370	38	28	50	287	271	267	266	323	244	367.333	38.6667	275	277.667	RecName: Full=Protein TRIGALACTOSYLDIACYLGLYCEROL 4, chloroplastic {ECO:0000303|PubMed:18689504}; AltName: Full=Protein PIGMENT DEFECTIVE 320;
gene-LOC112741821	65	61	63	886	1199	1117	15	14	13	23	20	28	63	1067.33	14	23.6667	#N/A
gene-LOC112741838	285	280	310	82	46	48	261	245	281	300	333	332	291.667	58.6667	262.333	321.667	RecName: Full=Ankyrin repeat-containing protein At5g02620;
gene-LOC112741843	638	479	637	195	119	96	415	343	436	735	647	687	584.667	136.667	398	689.667	#N/A
gene-LOC112741847	310	378	392	52	45	36	328	292	349	355	387	295	360	44.3333	323	345.667	RecName: Full=Probable methyltransferase PMT2; EC=2.1.1.-;
gene-LOC112741850	303	264	325	40	38	22	243	175	209	505	384	488	297.333	33.3333	209	459	#N/A
gene-LOC112741874	410	476	460	124	84	102	570	460	568	505	464	410	448.667	103.333	532.667	459.667	RecName: Full=Pentatricopeptide repeat-containing protein At5g67570, chloroplastic; AltName: Full=Protein DELAYED GREENING 1; AltName: Full=Protein EMBRYO DEFECTIVE 1408; Flags: Precursor;
gene-LOC112741892	641	748	701	120	98	94	591	477	476	560	647	473	696.667	104	514.667	560	RecName: Full=CLIP-associated protein; Short=AtCLASP;
gene-LOC112741893	240	220	201	31	36	33	366	327	263	120	191	143	220.333	33.3333	318.667	151.333	RecName: Full=Oxysterol-binding protein-related protein 4B; AltName: Full=OSBP-related protein 4B;
gene-LOC112741895	566	764	673	37	35	21	362	375	360	483	509	356	667.667	31	365.667	449.333	RecName: Full=Subtilisin-like protease SBT2.6 {ECO:0000303|PubMed:16193095}; EC=3.4.21.- {ECO:0000255|PROSITE-ProRule:PRU10082}; AltName: Full=Subtilase subfamily 2 member 6 {ECO:0000303|PubMed:16193095}; Short=AtSBT2.6 {ECO:0000303|PubMed:16193095}; Flags: Precursor;
gene-LOC112741912	959	925	1025	145	122	100	1900	1640	1824	1457	1682	1415	969.667	122.333	1788	1518	RecName: Full=Transcription factor bHLH35; AltName: Full=Basic helix-loop-helix protein 35; Short=AtbHLH35; Short=bHLH 35; AltName: Full=Transcription factor EN 41; AltName: Full=bHLH transcription factor bHLH035;
gene-LOC112741918	1501	1639	1694	342	379	322	1993	1729	1786	2041	2156	1739	1611.33	347.667	1836	1978.67	RecName: Full=Transcription factor Pur-alpha 1; AltName: Full=Purine-rich single-stranded DNA-binding protein alpha 1;
gene-LOC112741940	289	252	244	83	53	49	552	423	547	627	683	530	261.667	61.6667	507.333	613.333	RecName: Full=Protein argonaute 2;
gene-LOC112741956	596	741	651	70	52	38	562	550	511	638	627	541	662.667	53.3333	541	602	RecName: Full=Exocyst complex component EXO84C; Short=AtExo80c;
gene-LOC112741988	579	526	505	2737	3473	3093	389	384	304	477	586	618	536.667	3101	359	560.333	RecName: Full=Glucan endo-1,3-beta-glucosidase 11; EC=3.2.1.39; AltName: Full=(1->3)-beta-glucan endohydrolase 11; Short=(1->3)-beta-glucanase 11; AltName: Full=Beta-1,3-endoglucanase 11; Short=Beta-1,3-glucanase 11; Flags: Precursor;
gene-LOC112742015	341	426	390	61	53	58	473	293	362	414	546	390	385.667	57.3333	376	450	RecName: Full=Protein WVD2-like 7 {ECO:0000305};
gene-LOC112742021	226	190	189	3059	3320	2378	89	75	56	39	88	80	201.667	2919	73.3333	69	RecName: Full=Uncharacterized protein At1g66480;
gene-LOC112742023	899	946	995	124	110	126	1342	1121	1267	1216	1175	820	946.667	120	1243.33	1070.33	RecName: Full=U-box domain-containing protein 10; EC=2.3.2.27; AltName: Full=Plant U-box protein 10; AltName: Full=RING-type E3 ubiquitin transferase PUB10 {ECO:0000305};
gene-LOC112742026	1869	2050	2151	369	426	417	2119	1646	1362	1978	1954	1617	2023.33	404	1709	1849.67	RecName: Full=Uncharacterized protein At4g06744; Flags: Precursor;
gene-LOC112742054	540	686	538	57	48	42	1062	817	929	1230	1439	1046	588	49	936	1238.33	RecName: Full=Probable glucan endo-1,3-beta-glucosidase A6; EC=3.2.1.39; AltName: Full=(1->3)-beta-glucan endohydrolase; Short=(1->3)-beta-glucanase; AltName: Full=Anther-specific protein A6; AltName: Full=Beta-1,3-endoglucanase; AltName: Full=Protein MATERNAL EFFECT EMBRYO ARREST 48 {ECO:0000303|PubMed:15634699}; Flags: Precursor;
gene-LOC112742293	276	314	318	76	44	38	260	269	254	461	428	318	302.667	52.6667	261	402.333	#N/A
gene-LOC112742306	472	491	482	37	51	55	947	829	754	598	832	580	481.667	47.6667	843.333	670	#N/A
gene-LOC112742384	179	250	221	44	26	38	170	148	211	278	222	185	216.667	36	176.333	228.333	RecName: Full=Fasciclin-like arabinogalactan protein 4; AltName: Full=Protein SALT OVERLY SENSITIVE 5; Flags: Precursor;
gene-LOC112742512	296	305	280	30	21	23	609	575	491	695	732	613	293.667	24.6667	558.333	680	#N/A
gene-LOC112742980	597	738	637	15840	16501	19955	609	636	584	830	935	755	657.333	17432	609.667	840	#N/A
gene-LOC112743513	51	39	32	184	398	145	25	18	17	21	33	40	40.6667	242.333	20	31.3333	RecName: Full=Hexose carrier protein HEX6;
gene-LOC112743514	185	118	151	968	808	601	142	82	61	69	126	88	151.333	792.333	95	94.3333	RecName: Full=Cysteine-rich repeat secretory protein 55; Flags: Precursor;
gene-LOC112743536	903	964	1050	197	234	193	1365	1291	1424	1366	1450	1087	972.333	208	1360	1301	#N/A
gene-LOC112743563	74	91	68	297	327	508	35	34	28	73	116	72	77.6667	377.333	32.3333	87	RecName: Full=Amino acid transporter AVT1D {ECO:0000305}; Short=AtAvt1D {ECO:0000303|PubMed:27925655};
gene-LOC112743567	190	202	259	49	46	45	314	235	275	246	257	214	217	46.6667	274.667	239	RecName: Full=Histidine biosynthesis bifunctional protein hisIE, chloroplastic; AltName: Full=Protein HISTIDINE BIOSYNTHESIS 2; Includes: RecName: Full=Phosphoribosyl-AMP cyclohydrolase; Short=PRA-CH; EC=3.5.4.19; Includes: RecName: Full=Phosphoribosyl-ATP pyrophosphatase; Short=PRA-PH; EC=3.6.1.31; Flags: Precursor;
gene-LOC112743638	275	149	234	2689	2051	2227	332	251	356	416	390	291	219.333	2322.33	313	365.667	RecName: Full=Alcohol dehydrogenase-like 3; EC=1.1.1.1 {ECO:0000250|UniProtKB:P06525};
gene-LOC112743643	44	56	76	202	255	240	40	57	34	55	78	47	58.6667	232.333	43.6667	60	RecName: Full=GDSL esterase/lipase CPRD49; EC=3.1.1.-; AltName: Full=Extracellular lipase CPRD49; Flags: Precursor;
gene-LOC112743655	556	658	634	85	68	73	464	548	445	423	428	394	616	75.3333	485.667	415	RecName: Full=Calcium-dependent protein kinase 13; EC=2.7.11.1;
gene-LOC112743743	710	854	778	58	38	82	540	543	464	676	1310	641	780.667	59.3333	515.667	875.667	RecName: Full=Argininosuccinate synthase, chloroplastic; EC=6.3.4.5; AltName: Full=Citrulline--aspartate ligase; Flags: Precursor;
gene-LOC112743748	210	209	234	39	28	22	244	228	238	200	242	189	217.667	29.6667	236.667	210.333	RecName: Full=Protein SCAR2; Short=AtSCAR2; AltName: Full=Protein DISTORTED 3; AltName: Full=Protein IRREGULAR TRICHOME BRANCH 1; AltName: Full=Protein WAVE4;
gene-LOC112743758	99	96	92	1693	2586	1843	52	29	18	47	49	45	95.6667	2040.67	33	47	RecName: Full=EG45-like domain containing protein; AltName: Full=Blight-associated protein p12; AltName: Full=Plant natriuretic peptide; Short=PNP; Flags: Precursor;
gene-LOC112743763	1982	1746	2182	118	146	103	2391	1823	2105	1448	1551	1318	1970	122.333	2106.33	1439	#N/A
gene-LOC112743765	174	175	211	31	29	44	162	180	145	140	196	164	186.667	34.6667	162.333	166.667	RecName: Full=Alpha-soluble NSF attachment protein; Short=Alpha-SNAP; AltName: Full=N-ethylmaleimide-sensitive factor attachment protein alpha;
gene-LOC112743840	564	634	777	159	119	151	953	765	915	692	732	572	658.333	143	877.667	665.333	#N/A
gene-LOC112743852	294	511	563	88	79	79	112	110	100	466	300	437	456	82	107.333	401	RecName: Full=Ethylene-responsive transcription factor ERF105;
gene-LOC112743854	147	163	178	24	37	34	181	142	177	207	206	180	162.667	31.6667	166.667	197.667	RecName: Full=Transcription initiation factor TFIID subunit 13; AltName: Full=TBP-associated factor 13; Short=AtTAF13;
gene-LOC112743867	157	206	141	33	25	39	143	141	168	218	308	161	168	32.3333	150.667	229	RecName: Full=Alpha-galactosidase 1 {ECO:0000303|PubMed:15034167}; Short=AtAGAL1 {ECO:0000303|PubMed:15034167}; EC=3.2.1.22 {ECO:0000250|UniProtKB:Q9FXT4}; AltName: Full=Alpha-D-galactoside galactohydrolase 1 {ECO:0000305}; AltName: Full=Melibiase 1 {ECO:0000305}; Flags: Precursor;
gene-LOC112743872	409	425	438	95	74	71	760	584	639	434	597	424	424	80	661	485	#N/A
gene-LOC112743917	374	504	476	143	78	84	437	414	391	404	586	400	451.333	101.667	414	463.333	RecName: Full=AT-hook motif nuclear-localized protein 7 {ECO:0000312|EMBL:FAA00278.1};
gene-LOC112743988	792	756	870	25	31	32	453	344	400	400	385	393	806	29.3333	399	392.667	RecName: Full=Putative disease resistance protein RGA3; AltName: Full=Blight resistance protein B149; AltName: Full=RGA1-blb;
gene-LOC112743994	197	200	192	51	57	30	113	113	171	252	249	147	196.333	46	132.333	216	#N/A
gene-LOC112744064	2823	3267	2892	270	212	237	1595	1278	1495	2035	2037	1523	2994	239.667	1456	1865	RecName: Full=Uricase-2 isozyme 2; EC=1.7.3.3; AltName: Full=Nodulin 35; Short=N-35; AltName: Full=Non-symbiotic uricase; AltName: Full=Urate oxidase; AltName: Full=Uricase II isozyme 2;
gene-LOC112744127	288	289	298	40	31	26	475	468	450	444	450	395	291.667	32.3333	464.333	429.667	RecName: Full=7-hydroxymethyl chlorophyll a reductase, chloroplastic; EC=1.17.7.2 {ECO:0000269|PubMed:21934147}; Flags: Precursor;
gene-LOC112744128	133	185	171	36	34	31	160	182	170	148	165	150	163	33.6667	170.667	154.333	#N/A
gene-LOC112744159	1425	1516	1881	312	300	175	1401	1247	1094	1212	1210	1378	1607.33	262.333	1247.33	1266.67	RecName: Full=Probable E3 ubiquitin-protein ligase RHA1A {ECO:0000305}; EC=2.3.2.27; AltName: Full=RING-H2 finger A1a {ECO:0000303|PubMed:9781696}; AltName: Full=RING-H2 zinc finger protein RHA1a {ECO:0000305}; AltName: Full=RING-type E3 ubiquitin transferase RHA1A {ECO:0000305};
gene-LOC112744165	429	466	467	102	78	68	563	448	570	688	688	700	454	82.6667	527	692	RecName: Full=TMV resistance protein N;
gene-LOC112744169	363	386	439	44	25	20	346	260	311	422	453	360	396	29.6667	305.667	411.667	RecName: Full=TMV resistance protein N;
gene-LOC112744186	462	496	710	45	20	60	222	186	198	355	363	327	556	41.6667	202	348.333	RecName: Full=Probable polygalacturonase; Short=PG {ECO:0000250|UniProtKB:Q7M1E7}; EC=3.2.1.15; AltName: Full=Pectinase {ECO:0000250|UniProtKB:Q7M1E7};
gene-LOC112744203	68	102	74	2790	1761	2511	263	146	203	157	188	117	81.3333	2354	204	154	RecName: Full=1-aminocyclopropane-1-carboxylate synthase 1; Short=ACC synthase 1; EC=4.4.1.14; AltName: Full=S-adenosyl-L-methionine methylthioadenosine-lyase;
gene-LOC112744208	416	427	502	85	60	62	1237	1144	1297	976	1191	868	448.333	69	1226	1011.67	RecName: Full=Desiccation protectant protein Lea14 homolog;
gene-LOC112744269	157	176	203	51	37	28	136	144	141	220	240	192	178.667	38.6667	140.333	217.333	RecName: Full=Thioredoxin F-type, chloroplastic; Short=Trx-F; Flags: Precursor;
gene-LOC112744301	196	199	161	37	26	29	289	206	228	185	246	180	185.333	30.6667	241	203.667	RecName: Full=Probable peroxygenase 4; Short=AtPXG4; EC=1.11.2.3; AltName: Full=Caleosin-4;
gene-LOC112744321	895	824	692	4305	4831	3431	865	1241	592	338	284	317	803.667	4189	899.333	313	RecName: Full=Polyphenol oxidase, chloroplastic; Short=PPO; EC=1.10.3.1; AltName: Full=Catechol oxidase; Flags: Precursor;
gene-LOC112744332	996	1262	1215	208	198	143	862	747	789	1168	1309	983	1157.67	183	799.333	1153.33	RecName: Full=V-type proton ATPase subunit B2; Short=V-ATPase subunit B2; AltName: Full=Vacuolar H(+)-ATPase subunit B isoform 2; AltName: Full=Vacuolar proton pump subunit B2;
gene-LOC112744359	80	84	84	599	660	788	49	42	38	68	62	72	82.6667	682.333	43	67.3333	#N/A
gene-LOC112744365	716	721	661	55	58	76	1125	970	854	846	1153	1034	699.333	63	983	1011	RecName: Full=Subtilisin-like protease Glyma18g48580; EC=3.4.21.-; Contains: RecName: Full=Subtilase peptide GmSubPep; AltName: Full=Glycine max subtilase peptide; Short=GmSubPep; Flags: Precursor;
gene-LOC112744369	360	333	371	45	39	29	392	269	319	184	205	163	354.667	37.6667	326.667	184	RecName: Full=Subtilisin-like protease Glyma18g48580; EC=3.4.21.-; Contains: RecName: Full=Subtilase peptide GmSubPep; AltName: Full=Glycine max subtilase peptide; Short=GmSubPep; Flags: Precursor;
gene-LOC112744370	189	298	185	28	48	45	161	141	122	150	253	150	224	40.3333	141.333	184.333	RecName: Full=Subtilisin-like protease Glyma18g48580; EC=3.4.21.-; Contains: RecName: Full=Subtilase peptide GmSubPep; AltName: Full=Glycine max subtilase peptide; Short=GmSubPep; Flags: Precursor;
gene-LOC112744379	1006	982	950	49	33	37	1485	1096	1161	917	954	834	979.333	39.6667	1247.33	901.667	RecName: Full=Subtilisin-like protease Glyma18g48580; EC=3.4.21.-; Contains: RecName: Full=Subtilase peptide GmSubPep; AltName: Full=Glycine max subtilase peptide; Short=GmSubPep; Flags: Precursor;
gene-LOC112744384	1894	1939	2064	186	113	65	1856	1340	1319	1181	1239	924	1965.67	121.333	1505	1114.67	RecName: Full=Subtilisin-like protease Glyma18g48580; EC=3.4.21.-; Contains: RecName: Full=Subtilase peptide GmSubPep; AltName: Full=Glycine max subtilase peptide; Short=GmSubPep; Flags: Precursor;
gene-LOC112744402	447	522	544	112	102	104	755	581	616	503	516	440	504.333	106	650.667	486.333	RecName: Full=Nitrate regulatory gene2 protein {ECO:0000303|PubMed:26744214}; Short=NRG2 protein {ECO:0000303|PubMed:26744214};
gene-LOC112744475	922	879	901	40	64	42	1475	1195	1663	1855	2190	1302	900.667	48.6667	1444.33	1782.33	#N/A
gene-LOC112744516	173	220	197	43	28	25	209	207	214	198	250	182	196.667	32	210	210	#N/A
gene-LOC112744548	4055	4658	3795	1028	874	724	6273	5321	5845	7771	9567	6331	4169.33	875.333	5813	7889.67	RecName: Full=UDP-glucose 6-dehydrogenase 1; Short=UDP-Glc dehydrogenase 1; Short=UDP-GlcDH 1; Short=UDPGDH 1; EC=1.1.1.22; AltName: Full=Gm-UGD1;
gene-LOC112744550	292	386	356	42	19	32	328	259	237	324	337	281	344.667	31	274.667	314	RecName: Full=Biotin carboxyl carrier protein of acetyl-CoA carboxylase 1, chloroplastic; Short=AtBCCP1; Short=BCCP-1; Flags: Precursor;
gene-LOC112744554	223	379	355	8716	8874	11150	417	393	346	508	670	610	319	9580	385.333	596	RecName: Full=UDP-glycosyltransferase 83A1; EC=2.4.1.-;
gene-LOC112744555	397	452	485	2900	2427	2780	773	788	689	348	411	375	444.667	2702.33	750	378	RecName: Full=UDP-glycosyltransferase 83A1; EC=2.4.1.-;
gene-LOC112744560	54	38	31	15737	15931	17949	38	31	14	23	22	18	41	16539	27.6667	21	RecName: Full=UDP-glycosyltransferase 83A1; EC=2.4.1.-;
gene-LOC112744563	348	376	430	15513	12437	16523	306	254	186	200	237	265	384.667	14824.3	248.667	234	RecName: Full=UDP-glycosyltransferase 83A1; EC=2.4.1.-;
gene-LOC112744564	45	40	64	1722	1548	1729	22	38	17	62	57	59	49.6667	1666.33	25.6667	59.3333	RecName: Full=UDP-glycosyltransferase 83A1; EC=2.4.1.-;
gene-LOC112744568	1180	1524	1087	107	84	101	817	913	712	852	1460	844	1263.67	97.3333	814	1052	RecName: Full=Histone H3.2;
gene-LOC112744576	403	433	303	33	51	33	247	247	217	260	368	232	379.667	39	237	286.667	#N/A
gene-LOC112744588	651	719	826	55	38	28	1782	1423	1621	1051	1137	956	732	40.3333	1608.67	1048	RecName: Full=Phenolic glucoside malonyltransferase 2; EC=2.3.1.-;
gene-LOC112744595	188	264	245	36	45	33	287	225	356	213	198	150	232.333	38	289.333	187	#N/A
gene-LOC112744625	1816	1935	2016	303	219	185	1814	1682	1496	1484	1645	1269	1922.33	235.667	1664	1466	RecName: Full=Protein COBRA; AltName: Full=Cell expansion protein; Flags: Precursor;
gene-LOC112744631	55	52	29	461	501	466	2	0	0	20	21	13	45.3333	476	0.666667	18	#N/A
gene-LOC112744638	454	468	400	83	57	73	336	333	323	382	435	300	440.667	71	330.667	372.333	RecName: Full=AUGMIN subunit 5 {ECO:0000303|PubMed:22505726};
gene-LOC112744643	884	844	1083	31	55	54	666	636	675	812	780	730	937	46.6667	659	774	RecName: Full=Probable 2-oxoglutarate-dependent dioxygenase AOP1.2; EC=1.14.11.-;
gene-LOC112744688	266	388	291	49	41	21	194	199	185	195	254	223	315	37	192.667	224	RecName: Full=Probable methyltransferase PMT6; EC=2.1.1.-;
gene-LOC112744714	419	476	450	55	39	38	396	342	370	383	414	312	448.333	44	369.333	369.667	RecName: Full=Proline-rich receptor-like protein kinase PERK8; EC=2.7.11.1; AltName: Full=Proline-rich extensin-like receptor kinase 8; Short=AtPERK8;
gene-LOC112744785	707	757	718	89	104	77	868	675	673	993	877	729	727.333	90	738.667	866.333	RecName: Full=Callose synthase 3; EC=2.4.1.34; AltName: Full=1,3-beta-glucan synthase; AltName: Full=Protein GLUCAN SYNTHASE-LIKE 12;
gene-LOC112744790	2294	2247	1089	85	237	123	1119	1765	861	932	2232	1786	1876.67	148.333	1248.33	1650	RecName: Full=Chitinase-like protein 1; Short=AtCTL1; AltName: Full=Protein ANION ALTERED ROOT MORPHOLOGY; AltName: Full=Protein ECTOPIC DEPOSITION OF LIGNIN IN PITH 1; AltName: Full=Protein ECTOPIC ROOT HAIR 2; AltName: Full=Protein POM-POM1; AltName: Full=Protein SENSITIVE TO HOT TEMPERATURES 2; Flags: Precursor;
gene-LOC112744798	863	469	967	36	105	22	1191	713	882	682	698	806	766.333	54.3333	928.667	728.667	RecName: Full=Probable aldo-keto reductase 2; EC=1.1.1.-;
gene-LOC112744801	53	31	41	169	215	1033	36	30	116	37	295	40	41.6667	472.333	60.6667	124	RecName: Full=Probable aldo-keto reductase 2; EC=1.1.1.-;
gene-LOC112744859	110	105	102	159	913	1077	646	86	103	79	137	68	105.667	716.333	278.333	94.6667	#N/A
gene-LOC112744899	117	88	158	35	23	19	108	55	48	627	208	117	121	25.6667	70.3333	317.333	#N/A
gene-LOC112744907	36	64	52	864	1541	1453	98	80	69	42	214	42	50.6667	1286	82.3333	99.3333	#N/A
gene-LOC112744913	38	44	41	272	256	369	49	252	263	36	53	27	41	299	188	38.6667	RecName: Full=Eukaryotic translation initiation factor 5; Short=eIF-5;
gene-LOC112744952	22	24	24	216	161	199	34	18	26	24	33	27	23.3333	192	26	28	#N/A
gene-LOC112744989	109	117	83	147	958	120	454	68	89	84	166	85	103	408.333	203.667	111.667	RecName: Full=14-3-3-like protein A; AltName: Full=SGF14A;
gene-LOC112744996	153	166	164	1794	191	179	144	104	2775	143	218	126	161	721.333	1007.67	162.333	RecName: Full=Transaldolase {ECO:0000250|UniProtKB:P48983}; EC=2.2.1.2; Flags: Fragments;
gene-LOC112745010	1806	1280	874	103	100	101	1708	1311	1056	439	764	729	1320	101.333	1358.33	644	RecName: Full=Callose synthase 3; EC=2.4.1.34; AltName: Full=1,3-beta-glucan synthase; AltName: Full=Protein GLUCAN SYNTHASE-LIKE 12;
gene-LOC112745359	34	41	47	316	253	279	40	41	37	37	47	29	40.6667	282.667	39.3333	37.6667	#N/A
gene-LOC112746630	139	127	128	672	758	559	147	99	162	140	171	148	131.333	663	136	153	RecName: Full=bZIP transcription factor TGA10 {ECO:0000303|PubMed:12777042}; AltName: Full=Protein TGACG (TGA) motif-binding protein 10 {ECO:0000303|PubMed:12777042};
gene-LOC112746855	180	157	137	19	19	28	262	225	307	406	461	236	158	22	264.667	367.667	#N/A
gene-LOC112746961	276	275	306	33	37	32	415	350	437	652	612	547	285.667	34	400.667	603.667	RecName: Full=G-type lectin S-receptor-like serine/threonine-protein kinase At1g11330; EC=2.7.11.1; Flags: Precursor;
gene-LOC112747306	31	141	235	1270	78	594	31	27	29	34	47	20	135.667	647.333	29	33.6667	RecName: Full=Protein DETOXIFICATION 27 {ECO:0000303|PubMed:11739388}; Short=AtDTX27 {ECO:0000303|PubMed:11739388}; AltName: Full=Multidrug and toxic compound extrusion protein 27 {ECO:0000305}; Short=MATE protein 27 {ECO:0000305};
gene-LOC112747315	266	283	338	70	57	63	357	218	288	364	491	303	295.667	63.3333	287.667	386	RecName: Full=Mitochondrial uncoupling protein 5; Short=AtPUMP5; AltName: Full=Mitochondrial dicarboxylate carrier 1;
gene-LOC112747426	7444	6296	10695	576	815	601	13193	7010	14926	25003	9822	16715	8145	664	11709.7	17180	RecName: Full=Patatin-like protein 2; Short=OsPLP2; EC=3.1.1.-;
gene-LOC112747431	384	464	362	92	70	86	367	326	335	333	519	326	403.333	82.6667	342.667	392.667	RecName: Full=Single-stranded DNA-binding protein, mitochondrial; Flags: Precursor;
gene-LOC112747444	38	726	205	1705	1034	955	588	260	229	61	515	71	323	1231.33	359	215.667	RecName: Full=Glycerol-3-phosphate acyltransferase, chloroplastic; Short=GPAT; EC=2.3.1.15; Flags: Precursor;
gene-LOC112747810	34	33	47	99	448	784	133	28	39	33	38	34	38	443.667	66.6667	35	RecName: Full=GATA transcription factor 26;
gene-LOC112747883	7988	7949	9520	1434	1557	2304	13548	11970	13862	16820	15853	16006	8485.67	1765	13126.7	16226.3	RecName: Full=Metallothionein-like protein 2; Short=MT-2;
gene-LOC112747995	54	91	79	271	231	437	424	104	115	68	67	56	74.6667	313	214.333	63.6667	#N/A
gene-LOC112748078	1807	208	150	61	45	49	854	638	661	437	660	465	721.667	51.6667	717.667	520.667	RecName: Full=Transcription factor bHLH25; AltName: Full=Basic helix-loop-helix protein 25; Short=AtbHLH25; Short=bHLH 25; AltName: Full=Transcription factor EN 29; AltName: Full=bHLH transcription factor bHLH025;
gene-LOC112748305	217	223	241	36	49	31	250	243	290	364	487	279	227	38.6667	261	376.667	RecName: Full=Aldo-keto reductase family 4 member C10; EC=1.1.1.-;
gene-LOC112748327	68	37	37	1290	1614	1236	45	73	47	52	61	51	47.3333	1380	55	54.6667	RecName: Full=NADPH-dependent aldo-keto reductase, chloroplastic {ECO:0000303|PubMed:21169366}; Short=AtChlAKR {ECO:0000303|PubMed:21169366}; EC=1.1.1.- {ECO:0000269|PubMed:19616008, ECO:0000269|PubMed:21169366}; AltName: Full=Aldo-keto reductase family 4 member C9;
gene-LOC112748330	442	512	453	103	86	90	540	485	435	560	714	456	469	93	486.667	576.667	RecName: Full=Formin-like protein 6; Short=AtFH6; Short=AtFORMIN-6; Flags: Precursor;
gene-LOC112748429	43	54	72	408	474	537	27	45	47	53	46	38	56.3333	473	39.6667	45.6667	#N/A
gene-LOC112748435	3922	4503	4042	178	139	153	5079	4065	3977	5720	5463	4112	4155.67	156.667	4373.67	5098.33	#N/A
gene-LOC112748445	87	144	120	2428	2364	2834	89	80	80	56	77	86	117	2542	83	73	RecName: Full=Probable indole-3-acetic acid-amido synthetase GH3.1; EC=6.3.2.-; AltName: Full=Auxin-responsive GH3-like protein 1; Short=AtGH3-1;
gene-LOC112748468	488	443	416	7892	5487	5023	130	176	108	139	144	112	449	6134	138	131.667	RecName: Full=Cytochrome P450 81E8 {ECO:0000303|PubMed:14617078}; EC=1.14.13.- {ECO:0000305};
gene-LOC112748469	1895	2041	1730	375	377	316	1283	1092	1132	1793	1723	1372	1888.67	356	1169	1629.33	#N/A
gene-LOC112748623	255	310	267	29	19	23	287	228	218	193	264	137	277.333	23.6667	244.333	198	RecName: Full=DNA polymerase alpha catalytic subunit; EC=2.7.7.7;
gene-LOC112748631	367	372	405	37	27	29	290	240	247	212	285	226	381.333	31	259	241	RecName: Full=PI-PLC X domain-containing protein At5g67130; Flags: Precursor;
gene-LOC112748686	223	211	215	34	35	33	119	113	141	162	182	177	216.333	34	124.333	173.667	RecName: Full=Cyclin-dependent kinase inhibitor 7; AltName: Full=Inhibitor/interactor of CDK protein 5; AltName: Full=KIP-related protein 7;
gene-LOC112748690	78	39	58	1754	1783	2502	35	29	39	107	65	93	58.3333	2013	34.3333	88.3333	RecName: Full=Patatin-like protein 1; Short=AtPLP1; EC=3.1.1.-; AltName: Full=Patatin-related phospholipase A IIgamma; Short=pPLAIIg; AltName: Full=Phospholipase A IVA; Short=AtPLAIVA;
gene-LOC112748715	321	355	404	74	28	31	408	300	355	372	350	273	360	44.3333	354.333	331.667	RecName: Full=CDPK-related kinase 5; Short=AtCRK5; EC=2.7.11.1; AltName: Full=Calcium/calmodulin-dependent protein kinase 1;
gene-LOC112748720	1308	1333	1370	57	83	44	1023	856	858	393	421	532	1337	61.3333	912.333	448.667	RecName: Full=Peroxidase 10; Short=Atperox P10; EC=1.11.1.7; AltName: Full=ATP5a; Flags: Precursor;
gene-LOC112748744	126	154	106	23	28	20	222	179	185	253	354	243	128.667	23.6667	195.333	283.333	RecName: Full=Transcription factor HHO5 {ECO:0000305}; AltName: Full=MYB-domain transcription factor HHO5 {ECO:0000305}; AltName: Full=Protein HRS1 HOMOLOG 5 {ECO:0000305}; AltName: Full=Protein ULT1 INTERACTING FACTOR 1 {ECO:0000303|PubMed:26903506};
gene-LOC112748758	405	394	557	80	64	23	236	162	211	275	246	249	452	55.6667	203	256.667	RecName: Full=Probable disease resistance protein At5g66900;
gene-LOC112748759	2168	2468	1982	91	107	96	1939	1709	1506	1559	2138	1425	2206	98	1718	1707.33	RecName: Full=L-ascorbate oxidase homolog; EC=1.10.3.-; AltName: Full=Pollen-specific protein NTP303; Flags: Precursor;
gene-LOC112748765	5733	6062	7745	198	265	331	9642	7017	6458	12571	11998	10446	6513.33	264.667	7705.67	11671.7	#N/A
gene-LOC112748849	373	398	393	32	31	32	311	265	333	337	315	275	388	31.6667	303	309	#N/A
gene-LOC112748859	358	384	402	45	45	25	297	296	254	333	386	266	381.333	38.3333	282.333	328.333	RecName: Full=BTB/POZ domain-containing protein At3g50780;
gene-LOC112748869	854	744	888	61	84	73	708	670	874	818	775	552	828.667	72.6667	750.667	715	RecName: Full=BEL1-like homeodomain protein 4; Short=BEL1-like protein 4; AltName: Full=Protein SAWTOOTH 2;
gene-LOC112748896	67	54	86	506	552	603	31	23	17	34	35	49	69	553.667	23.6667	39.3333	RecName: Full=Cytochrome P450 71D8; EC=1.14.-.-; AltName: Full=Cytochrome P450 CP7;
gene-LOC112748912	68	54	33	1153	2666	889	16	21	10	76	43	66	51.6667	1569.33	15.6667	61.6667	RecName: Full=Cytochrome P450 71D8; EC=1.14.-.-; AltName: Full=Cytochrome P450 CP7;
gene-LOC112748916	174	172	215	2044	2418	3359	99	108	118	264	247	245	187	2607	108.333	252	RecName: Full=LysM domain receptor-like kinase 4; Short=LysM-containing receptor-like kinase 4; EC=2.7.11.1; Flags: Precursor;
gene-LOC112748947	819	993	1048	240	209	127	1026	913	948	904	1041	744	953.333	192	962.333	896.333	#N/A
gene-LOC112749077	1711	1750	1487	305	253	236	1550	1185	1463	1900	1920	1680	1649.33	264.667	1399.33	1833.33	RecName: Full=Uricase-2 isozyme 2; EC=1.7.3.3; AltName: Full=Nodulin 35; Short=N-35; AltName: Full=Non-symbiotic uricase; AltName: Full=Urate oxidase; AltName: Full=Uricase II isozyme 2;
gene-LOC112749088	148	178	311	50	26	28	269	251	366	316	342	250	212.333	34.6667	295.333	302.667	#N/A
gene-LOC112749116	470	587	518	72	38	50	427	369	355	317	512	300	525	53.3333	383.667	376.333	RecName: Full=ATP-dependent DNA helicase DDM1; EC=3.6.4.12; AltName: Full=Protein CHROMATIN REMODELING 1 {ECO:0000303|PubMed:16547115}; Short=AtCHR1; Short=CHR01; AltName: Full=Protein DECREASED DNA METHYLATION 1; Short=AtDDM1; AltName: Full=Protein SOMNIFEROUS 1; AltName: Full=SWI/SNF2-related matrix-associated actin-dependent regulator of chromatin DDM1;
gene-LOC112749177	1021	1098	1221	294	269	208	1419	1220	1451	1573	1598	1384	1113.33	257	1363.33	1518.33	#N/A
gene-LOC112749197	1336	1663	1290	183	163	185	1003	1090	970	1010	1488	907	1429.67	177	1021	1135	RecName: Full=Tubulin beta-1 chain; AltName: Full=Beta-1-tubulin;
gene-LOC112749224	317	415	390	106	56	90	510	426	427	349	372	373	374	84	454.333	364.667	RecName: Full=Retrovirus-related Pol polyprotein from transposon RE1; AltName: Full=Retro element 1 {ECO:0000303|PubMed:10689195}; Short=AtRE1 {ECO:0000303|PubMed:10689195}; Includes: RecName: Full=Protease RE1; EC=3.4.23.-; Includes: RecName: Full=Reverse transcriptase RE1; EC=2.7.7.49; Includes: RecName: Full=Endonuclease RE1;
gene-LOC112749353	180	296	295	51	58	45	275	218	225	345	338	260	257	51.3333	239.333	314.333	RecName: Full=Putative glucose-6-phosphate 1-epimerase {ECO:0000250|UniProtKB:Q03161}; EC=5.1.3.15 {ECO:0000250|UniProtKB:Q03161}; AltName: Full=Putative D-hexose-6-phosphate mutarotase {ECO:0000250|UniProtKB:Q03161}; AltName: Full=Putative apospory-associated protein C;
gene-LOC112749427	40	28	28	1588	1279	1124	9	1	4	13	24	21	32	1330.33	4.66667	19.3333	RecName: Full=Laccase-7; EC=1.10.3.2; AltName: Full=Benzenediol:oxygen oxidoreductase 7; AltName: Full=Diphenol oxidase 7; AltName: Full=Urishiol oxidase 7; Flags: Precursor;
gene-LOC112749469	218	179	203	744	1243	1088	90	83	75	118	130	106	200	1025	82.6667	118	#N/A
gene-LOC112749499	300	416	351	53	42	48	273	220	236	310	324	244	355.667	47.6667	243	292.667	RecName: Full=GATA transcription factor 6;
gene-LOC112749537	721	936	729	24	70	71	1062	957	879	818	1235	769	795.333	55	966	940.667	RecName: Full=Scarecrow-like protein 28; Short=AtSCL28; AltName: Full=GRAS family protein 8; Short=AtGRAS-8;
gene-LOC112749542	451	326	435	79	77	48	6683	5664	7206	3858	3825	2615	404	68	6517.67	3432.67	RecName: Full=Dehydration-responsive element-binding protein 1E; Short=Protein DREB1E;
gene-LOC112749545	283	297	305	52	31	52	362	337	315	264	388	247	295	45	338	299.667	RecName: Full=DNA-directed RNA polymerase IV subunit 1; AltName: Full=DNA-directed RNA polymerase D subunit 1; Short=AtNRPD1a; Short=Nuclear RNA polymerase D 1a; EC=2.7.7.6; AltName: Full=Protein RNA-DIRECTED DNA METHYLATION DEFECTIVE 3; AltName: Full=Protein SILENCING DEFECTIVE 4; AltName: Full=Protein SILENCING MOVEMENT DEFICIENT 2; AltName: Full=RNA polymerase IV subunit 1a; Short=POL IV 1a;
gene-LOC112749547	2494	2547	2151	540	417	306	1520	1607	1347	1942	2232	1606	2397.33	421	1491.33	1926.67	RecName: Full=Hydroxymethylglutaryl-CoA synthase; Short=HMG-CoA synthase; EC=2.3.3.10; AltName: Full=3-hydroxy-3-methylglutaryl coenzyme A synthase; AltName: Full=Protein EMBRYO DEFECTIVE 2778; AltName: Full=Protein FLAKY POLLEN 1;
gene-LOC112749550	1069	1125	1098	80	59	70	1296	989	1079	1080	1067	894	1097.33	69.6667	1121.33	1013.67	RecName: Full=Homeobox protein HD1;
gene-LOC112749577	613	696	587	63	96	77	664	493	590	774	932	614	632	78.6667	582.333	773.333	RecName: Full=AT-hook motif nuclear-localized protein 22 {ECO:0000312|EMBL:FAA00293.1};
gene-LOC112749584	159	150	194	40	35	39	394	310	368	307	320	245	167.667	38	357.333	290.667	RecName: Full=Uncharacterized protein At4g22758;
gene-LOC112749585	189	244	258	37	30	26	205	178	169	170	162	102	230.333	31	184	144.667	#N/A
gene-LOC112749588	140	153	124	459	626	577	107	115	97	61	53	45	139	554	106.333	53	#N/A
gene-LOC112749592	514	606	533	101	113	100	721	692	502	512	571	390	551	104.667	638.333	491	RecName: Full=Probable calcium-binding protein CML13; AltName: Full=Calmodulin-like protein 13;
gene-LOC112749625	91	70	79	328	348	374	18	15	30	29	26	22	80	350	21	25.6667	RecName: Full=Metalloendoproteinase 1-MMP {ECO:0000303|PubMed:10574937}; Short=At1-MMP {ECO:0000303|PubMed:10574937}; EC=3.4.24.- {ECO:0000305}; Flags: Precursor;
gene-LOC112749629	245	281	277	22	23	27	292	266	215	141	174	104	267.667	24	257.667	139.667	RecName: Full=UPF0503 protein At3g09070, chloroplastic; Flags: Precursor;
gene-LOC112749632	9080	8204	9170	39	48	61	7238	4841	5916	5632	5720	4411	8818	49.3333	5998.33	5254.33	RecName: Full=Probable aquaporin TIP2-2; AltName: Full=Tonoplast intrinsic protein 2-2; Short=AtTIP2;2;
gene-LOC112749642	787	1024	1034	38	49	58	2585	1551	1461	1233	1075	953	948.333	48.3333	1865.67	1087	RecName: Full=Osmotin-like protein OSM34; Flags: Precursor;
gene-LOC112749644	832	547	702	17290	17848	20510	618	540	645	891	924	880	693.667	18549.3	601	898.333	RecName: Full=Thaumatin-like protein; AltName: Allergen=Act d 2; Flags: Precursor;
gene-LOC112749666	437	484	412	62	50	74	316	267	258	315	337	210	444.333	62	280.333	287.333	#N/A
gene-LOC112749671	186	260	327	43	43	42	313	282	370	247	247	260	257.667	42.6667	321.667	251.333	#N/A
gene-LOC112749683	473	374	414	3952	3297	4133	197	208	152	243	311	211	420.333	3794	185.667	255	RecName: Full=Mitogen-activated protein kinase homolog MMK2; EC=2.7.11.24;
gene-LOC112749685	757	646	725	4825	4379	4602	444	432	398	589	493	511	709.333	4602	424.667	531	RecName: Full=2-C-methyl-D-erythritol 2,4-cyclodiphosphate synthase, chloroplastic; Short=MECDP-synthase; Short=MECPS; Short=MECS; EC=4.6.1.12; Flags: Precursor;
gene-LOC112749705	281	235	276	1103	1261	1085	83	139	90	98	109	85	264	1149.67	104	97.3333	RecName: Full=Putative glucose-6-phosphate 1-epimerase {ECO:0000250|UniProtKB:Q03161}; EC=5.1.3.15 {ECO:0000250|UniProtKB:Q03161}; AltName: Full=Putative D-hexose-6-phosphate mutarotase {ECO:0000250|UniProtKB:Q03161}; AltName: Full=Putative apospory-associated protein C;
gene-LOC112749729	331	429	383	44	35	41	351	277	360	291	337	290	381	40	329.333	306	RecName: Full=Dynamin-related protein 5A; AltName: Full=Soybean dynamin-like protein 5A; Short=SDL5A;
gene-LOC112749764	515	678	684	60	105	107	587	512	573	1723	1821	1403	625.667	90.6667	557.333	1649	RecName: Full=Ethylene-responsive transcription factor ERF021;
gene-LOC112749791	297	313	332	44	41	31	381	355	397	395	449	304	314	38.6667	377.667	382.667	RecName: Full=Probable GTP diphosphokinase RSH3, chloroplastic; EC=2.7.6.5; AltName: Full=RelA/SpoT homolog 3; Short=AtRSH3; AltName: Full=ppGpp synthetase RSH3; Flags: Precursor;
gene-LOC112749802	2792	2860	2849	455	432	344	9543	7901	9669	10800	11134	8944	2833.67	410.333	9037.67	10292.7	RecName: Full=Cellulose synthase-like protein D3; Short=AtCslD3; EC=2.4.1.-; AltName: Full=Protein KOJAK;
gene-LOC112749837	421	364	389	62	50	59	518	397	422	338	285	299	391.333	57	445.667	307.333	#N/A
gene-LOC112749840	745	763	845	119	100	76	1337	967	949	677	757	648	784.333	98.3333	1084.33	694	RecName: Full=Protein YLS3; AltName: Full=Protein YELLOW-LEAF-SPECIFIC GENE 3; AltName: Full=Xylogen-like protein 9; Short=AtXYLP9; Flags: Precursor;
gene-LOC112749855	94	110	109	1936	1435	1242	115	92	135	56	59	89	104.333	1537.67	114	68	#N/A
gene-LOC112749856	207	176	254	4143	4130	5380	150	136	154	96	104	113	212.333	4551	146.667	104.333	#N/A
gene-LOC112749873	247	285	245	48	41	51	257	277	289	359	415	295	259	46.6667	274.333	356.333	RecName: Full=Cysteine synthase {ECO:0000303|PubMed:8280125}; Short=CSase; EC=2.5.1.47 {ECO:0000269|PubMed:8280125, ECO:0000269|PubMed:9013806}; AltName: Full=Beta-PA/CSase; EC=2.5.1.51 {ECO:0000269|PubMed:8280125, ECO:0000269|PubMed:9013806}; AltName: Full=Beta-pyrazolylalanine synthase {ECO:0000303|PubMed:8280125}; EC=4.2.1.50 {ECO:0000269|PubMed:8280125, ECO:0000269|PubMed:9013806}; AltName: F…
gene-LOC112749878	354	341	424	69	48	39	440	365	320	357	334	314	373	52	375	335	RecName: Full=Phosphatidylinositol/phosphatidylcholine transfer protein SFH6; AltName: Full=Protein SEC FOURTEEN HOMOLOGS 6; Short=AtSFH6;
gene-LOC112749910	16411	20340	18037	589	510	853	13106	10276	9884	10930	11732	9581	18262.7	650.667	11088.7	10747.7	RecName: Full=Pectinesterase/pectinesterase inhibitor; Includes: RecName: Full=Pectinesterase inhibitor; AltName: Full=Pectin methylesterase inhibitor; Includes: RecName: Full=Pectinesterase; Short=PE; EC=3.1.1.11; AltName: Full=Pectin methylesterase; Flags: Precursor;
gene-LOC112749911	1465	1570	1780	60	57	89	1236	1060	1011	973	1042	798	1605	68.6667	1102.33	937.667	RecName: Full=Thiamine thiazole synthase 2, chloroplastic {ECO:0000255|HAMAP-Rule:MF_03158}; AltName: Full=Thiazole biosynthetic enzyme 2 {ECO:0000255|HAMAP-Rule:MF_03158}; Flags: Precursor;
gene-LOC112749913	412	485	314	32	30	23	351	353	281	390	447	395	403.667	28.3333	328.333	410.667	RecName: Full=Probable xyloglucan endotransglucosylase/hydrolase protein 8; Short=At-XTH8; Short=XTH-8; EC=2.4.1.207; Flags: Precursor;
gene-LOC112749914	293	323	328	87	73	46	325	306	347	372	424	292	314.667	68.6667	326	362.667	RecName: Full=Tyrosyl-DNA phosphodiesterase 1 {ECO:0000303|PubMed:22214184}; Short=AtTDP {ECO:0000303|PubMed:20876339}; Short=Tyr-DNA phosphodiesterase 1 {ECO:0000303|PubMed:22214184}; EC=3.1.4.- {ECO:0000305};
gene-LOC112749916	331	393	429	127	66	58	579	438	511	368	480	346	384.333	83.6667	509.333	398	#N/A
gene-LOC112749943	232	256	242	54	38	41	260	233	217	191	246	167	243.333	44.3333	236.667	201.333	RecName: Full=Probable polyamine transporter At3g19553;
gene-LOC112749945	210	277	226	35	36	38	192	184	143	195	264	186	237.667	36.3333	173	215	RecName: Full=Zinc finger CCCH domain-containing protein 19; Short=AtC3H19; AltName: Full=Protein Needed for RDR2-independent DNA methylation;
gene-LOC112749950	316	371	390	77	84	78	379	321	307	400	336	320	359	79.6667	335.667	352	RecName: Full=Gamma-tubulin complex component 3; Short=AtGCP3; Short=GCP-3; AltName: Full=Spindle pole body component 98; Short=AtSPC98;
gene-LOC112749967	430	488	587	105	103	60	788	717	817	1078	1167	912	501.667	89.3333	774	1052.33	RecName: Full=Glutamate--glyoxylate aminotransferase 2; Short=AtGGT2; EC=2.6.1.4; AltName: Full=Alanine aminotransferase GGT2; EC=2.6.1.2; AltName: Full=Alanine--glyoxylate aminotransferase GGT2; EC=2.6.1.44; AltName: Full=Alanine-2-oxoglutarate aminotransferase 2; EC=2.6.1.-;
gene-LOC112749989	126	180	134	1038	1121	1556	130	108	117	149	182	163	146.667	1238.33	118.333	164.667	RecName: Full=Cation/H(+) antiporter 18; AltName: Full=Protein CATION/H+ EXCHANGER 18; Short=AtCHX18;
gene-LOC112749992	56	66	57	420	307	374	69	63	51	69	62	51	59.6667	367	61	60.6667	RecName: Full=DExH-box ATP-dependent RNA helicase DExH9 {ECO:0000305}; EC=3.6.4.13 {ECO:0000305}; AltName: Full=Protein MTR4 homolog {ECO:0000305}; Short=AtMTR4 {ECO:0000303|PubMed:21682783};
gene-LOC112750021	772	844	947	36	30	34	787	646	693	745	939	670	854.333	33.3333	708.667	784.667	RecName: Full=Polygalacturonase 1 beta-like protein 3 {ECO:0000303|PubMed:26106400}; Short=AtPGL3 {ECO:0000303|PubMed:26106400}; AltName: Full=Aromatic-rich glycoprotein JP650; AltName: Full=PG1beta-like protein 3 {ECO:0000303|PubMed:26106400}; AltName: Full=Polygalacturonase 2 {ECO:0000303|PubMed:19639386}; AltName: Full=Probable polygalacturonase non-catalytic subunit JP650; Flags: Precursor;
gene-LOC112750030	2093	2647	2292	293	325	298	2591	2364	2384	3127	3864	2813	2344	305.333	2446.33	3268	RecName: Full=Spermidine synthase 1; Short=SPDSY 1; EC=2.5.1.16; AltName: Full=Putrescine aminopropyltransferase 1;
gene-LOC112750067	295	243	333	41	36	24	299	218	202	213	199	211	290.333	33.6667	239.667	207.667	RecName: Full=UPF0481 protein At3g47200;
gene-LOC112750083	109	79	85	814	684	453	557	772	454	145	210	169	91	650.333	594.333	174.667	RecName: Full=UDP-glycosyltransferase 74B1; EC=2.4.1.-; AltName: Full=N-hydroxythioamide S-beta-glucosyltransferase; EC=2.4.1.195; AltName: Full=Thiohydroximate S-glucosyltransferase;
gene-LOC112750135	39	45	39	478	302	255	44	44	47	35	34	32	41	345	45	33.6667	RecName: Full=TMV resistance protein N;
gene-LOC112750179	1067	1368	1469	42	50	40	1386	1309	1670	617	913	709	1301.33	44	1455	746.333	RecName: Full=Cysteine synthase {ECO:0000303|PubMed:8280125}; Short=CSase; EC=2.5.1.47 {ECO:0000269|PubMed:8280125, ECO:0000269|PubMed:9013806}; AltName: Full=Beta-PA/CSase; EC=2.5.1.51 {ECO:0000269|PubMed:8280125, ECO:0000269|PubMed:9013806}; AltName: Full=Beta-pyrazolylalanine synthase {ECO:0000303|PubMed:8280125}; EC=4.2.1.50 {ECO:0000269|PubMed:8280125, ECO:0000269|PubMed:9013806}; AltName: F…
gene-LOC112750189	182	218	219	1636	1612	3214	274	188	314	262	212	262	206.333	2154	258.667	245.333	#N/A
gene-LOC112750221	316	294	357	2015	1840	2087	351	351	365	428	423	374	322.333	1980.67	355.667	408.333	RecName: Full=F-box/kelch-repeat protein SKIP11; AltName: Full=SKP1-interacting partner 11;
gene-LOC112750224	481	551	545	29	40	31	286	295	275	248	362	202	525.667	33.3333	285.333	270.667	RecName: Full=NAD(P)H-dependent 6'-deoxychalcone synthase; EC=2.3.1.170;
gene-LOC112750238	329	417	376	39	49	30	399	306	401	326	389	250	374	39.3333	368.667	321.667	#N/A
gene-LOC112750245	139	126	122	1048	855	1145	48	33	44	35	23	34	129	1016	41.6667	30.6667	RecName: Full=E3 ubiquitin-protein ligase AIRP2 {ECO:0000305}; EC=2.3.2.27 {ECO:0000269|PubMed:21969385}; AltName: Full=Protein ABA INSENSITIVE RING PROTEIN 2 {ECO:0000303|PubMed:21969385}; Short=AtAIRP2 {ECO:0000303|PubMed:21969385}; AltName: Full=RING-type E3 ubiquitin transferase AIRP2 {ECO:0000305};
gene-LOC112750247	245	369	331	90	68	49	404	329	347	338	348	285	315	69	360	323.667	#N/A
gene-LOC112750273	164	161	180	2317	2192	2502	138	100	127	122	150	124	168.333	2337	121.667	132	RecName: Full=Cytochrome b5 isoform A {ECO:0000303|PubMed:19054355}; Short=AtCb5-A {ECO:0000303|PubMed:19054355}; AltName: Full=Cytochrome b5 isoform D {ECO:0000303|PubMed:22384013}; Short=AtCb5-D {ECO:0000303|PubMed:22384013};
gene-LOC112750304	368	304	411	2147	2113	1303	93	100	97	128	151	108	361	1854.33	96.6667	129	RecName: Full=UDP-glycosyltransferase 13 {ECO:0000303|PubMed:26331569}; Short=MiUGT13 {ECO:0000303|PubMed:26331569}; EC=2.4.1.- {ECO:0000305}; AltName: Full=C-glycosyltransferase {ECO:0000303|PubMed:26331569}; Short=MiCGT {ECO:0000303|PubMed:26331569};
gene-LOC112750414	324	365	379	1915	1790	2298	540	409	483	401	441	374	356	2001	477.333	405.333	#N/A
gene-LOC112750419	67	21	34	766	819	876	36	38	34	30	65	51	40.6667	820.333	36	48.6667	RecName: Full=Beta-glucosidase 11; Short=AtBGLU11; EC=3.2.1.21; Flags: Precursor;
gene-LOC112750460	162	154	122	1231	2040	1403	77	93	113	362	308	324	146	1558	94.3333	331.333	RecName: Full=Protein SRG1; Short=AtSRG1; AltName: Full=Protein SENESCENCE-RELATED GENE 1;
gene-LOC112750484	340	301	389	76	39	31	205	239	167	332	351	324	343.333	48.6667	203.667	335.667	RecName: Full=Peroxidase 11; Short=Atperox P11; EC=1.11.1.7; AltName: Full=ATP23a/ATP23b; Flags: Precursor;
gene-LOC112750490	252	334	365	76	40	32	388	324	308	222	324	186	317	49.3333	340	244	#N/A
gene-LOC112750534	168	169	187	33	30	29	167	137	192	187	175	161	174.667	30.6667	165.333	174.333	RecName: Full=Chlorophyll synthase, chloroplastic; EC=2.5.1.62; AltName: Full=Polyprenyl transferase; AltName: Full=Protein G4; Short=AtG4; Flags: Precursor;
gene-LOC112750570	678	888	623	106	119	69	551	550	472	365	596	377	729.667	98	524.333	446	RecName: Full=Alpha-xylosidase 1; EC=3.2.1.177; Flags: Precursor;
gene-LOC112750576	187	209	220	38	42	33	118	140	140	167	211	131	205.333	37.6667	132.667	169.667	RecName: Full=Tetraketide alpha-pyrone reductase 2; EC=1.1.1.-; AltName: Full=Protein CINNAMOYL-COA REDUCTASE-LIKE 6;
gene-LOC112750577	387	479	382	38	54	49	540	459	460	390	488	325	416	47	486.333	401	RecName: Full=Endonuclease 2; Short=AtENDO2; EC=3.1.30.1; AltName: Full=Deoxyribonuclease ENDO2; AltName: Full=Single-stranded-nucleate endonuclease ENDO2; Flags: Precursor;
gene-LOC112750589	173	180	203	731	804	871	207	177	184	204	216	212	185.333	802	189.333	210.667	RecName: Full=LEAF RUST 10 DISEASE-RESISTANCE LOCUS RECEPTOR-LIKE PROTEIN KINASE-like 1.2 {ECO:0000303|PubMed:12805585}; EC=2.7.11.1; AltName: Full=Probable receptor-like serine/threonine-protein kinase LRK10L-1.2 {ECO:0000305}; Flags: Precursor;
gene-LOC112750590	193	238	219	31	22	35	235	274	323	254	237	242	216.667	29.3333	277.333	244.333	#N/A
gene-LOC112750631	133	131	152	613	613	879	246	196	209	119	138	134	138.667	701.667	217	130.333	RecName: Full=Protein NUCLEAR FUSION DEFECTIVE 4 {ECO:0000303|PubMed:16698901};
gene-LOC112750675	173	168	172	45	40	32	182	202	236	202	172	158	171	39	206.667	177.333	RecName: Full=Betaine aldehyde dehydrogenase 1, chloroplastic; Short=BADH; EC=1.2.1.8; AltName: Full=Aldehyde dehydrogenase family 10 member A8; Flags: Precursor;
gene-LOC112750683	209	260	241	35	44	33	250	231	181	251	286	195	236.667	37.3333	220.667	244	RecName: Full=Succinate dehydrogenase subunit 7B, mitochondrial {ECO:0000305}; Flags: Precursor;
gene-LOC112750689	782	827	812	62	64	48	557	571	491	663	673	488	807	58	539.667	608	RecName: Full=Nucleobase-ascorbate transporter 6; Short=AtNAT6;
gene-LOC112750697	51	37	58	302	384	440	42	37	49	45	49	49	48.6667	375.333	42.6667	47.6667	RecName: Full=U-box domain-containing protein 18 {ECO:0000303|PubMed:11495788}; EC=2.3.2.27 {ECO:0000269|PubMed:27956469}; AltName: Full=Plant U-box protein 18 {ECO:0000303|PubMed:11495788}; AltName: Full=RING-type E3 ubiquitin transferase PUB18 {ECO:0000303|PubMed:11495788};
gene-LOC112750700	633	657	761	147	154	149	1638	1629	1753	1745	1638	1524	683.667	150	1673.33	1635.67	RecName: Full=Serine/threonine-protein kinase STY13 {ECO:0000305}; EC=2.7.11.1 {ECO:0000269|PubMed:16429265}; AltName: Full=AtSTYPK {ECO:0000303|PubMed:17291444}; AltName: Full=Serine/threonine/tyrosine-protein kinase 13 {ECO:0000303|PubMed:16429265};
gene-LOC112750747	469	538	472	91	100	80	1427	1268	1299	1704	2312	1392	493	90.3333	1331.33	1802.67	RecName: Full=Xyloglucan glycosyltransferase 4; EC=2.4.1.-; AltName: Full=Cellulose synthase-like protein C4; Short=AtCslC4; AltName: Full=Xyloglucan synthase 4;
gene-LOC112750752	63	72	55	322	255	251	72	57	50	52	75	65	63.3333	276	59.6667	64	RecName: Full=Protein ALTERED XYLOGLUCAN 4-like; AltName: Full=Protein trichome birefringence-like 22;
gene-LOC112750768	231	241	283	33	53	58	294	186	207	253	273	207	251.667	48	229	244.333	RecName: Full=Potassium transporter 8; Short=AtHAK8; Short=AtPOT8;
gene-LOC112750794	162	237	163	49	26	23	302	227	190	237	200	184	187.333	32.6667	239.667	207	#N/A
gene-LOC112750890	748	868	793	181	132	195	895	876	861	1164	1413	995	803	169.333	877.333	1190.67	RecName: Full=COP1-interacting protein 7 {ECO:0000303|PubMed:9668129};
gene-LOC112750898	487	506	519	10113	8104	7625	293	276	322	282	318	321	504	8614	297	307	RecName: Full=NF-X1-type zinc finger protein NFXL1; Short=AtNFXL1; EC=2.3.2.-;
gene-LOC112750933	927	1250	855	120	96	106	1293	1450	1096	612	796	496	1010.67	107.333	1279.67	634.667	RecName: Full=Protein TIFY 6B; AltName: Full=Jasmonate ZIM domain-containing protein 3; AltName: Full=Protein JASMONATE INSENSITIVE 3;
gene-LOC112751003	42	43	57	374	320	467	35	38	29	37	50	35	47.3333	387	34	40.6667	RecName: Full=Uncharacterized protein At5g01610;
gene-LOC112751027	655	750	778	91	81	138	892	739	676	574	759	598	727.667	103.333	769	643.667	RecName: Full=Beta-glucosidase 44; Short=AtBGLU44; EC=3.2.1.21; Flags: Precursor;
gene-LOC112751033	1258	1406	1338	243	302	253	1214	1135	1135	1049	1483	1125	1334	266	1161.33	1219	RecName: Full=Elongation factor 1-alpha C; Short=EF-1-alpha C;
gene-LOC112751069	101	113	142	20	23	28	84	83	77	112	131	91	118.667	23.6667	81.3333	111.333	#N/A
gene-LOC112751070	199	195	290	33	20	26	231	219	233	134	158	126	228	26.3333	227.667	139.333	RecName: Full=Kinesin-like protein KIN-7D, chloroplastic {ECO:0000305}; Flags: Precursor;
gene-LOC112751071	27	36	25	5815	5156	5649	9	29	19	14	20	15	29.3333	5540	19	16.3333	RecName: Full=Dehydration-responsive element-binding protein 2B; Short=Protein DREB2B;
gene-LOC112751116	21	21	25	294	241	234	17	24	9	27	21	17	22.3333	256.333	16.6667	21.6667	#N/A
gene-LOC112751155	761	805	941	47	46	41	380	465	408	655	544	529	835.667	44.6667	417.667	576	RecName: Full=Protein ASPARTIC PROTEASE IN GUARD CELL 1; Short=AtASPG1; EC=3.4.23.-; Flags: Precursor;
gene-LOC112751167	416	444	529	78	66	48	404	276	326	400	393	299	463	64	335.333	364	RecName: Full=Dirigent protein 20; Short=AtDIR20; Flags: Precursor;
gene-LOC112751184	178	198	171	52	36	37	228	181	191	310	286	244	182.333	41.6667	200	280	RecName: Full=Aldehyde dehydrogenase family 2 member C4; EC=1.2.1.3; AltName: Full=ALDH1a; AltName: Full=Protein REDUCED EPIDERMAL FLUORESCENCE 1;
gene-LOC112751186	89	69	92	1376	1012	997	74	83	80	141	168	127	83.3333	1128.33	79	145.333	RecName: Full=Aldehyde dehydrogenase family 2 member C4; EC=1.2.1.3; AltName: Full=ALDH1a; AltName: Full=Protein REDUCED EPIDERMAL FLUORESCENCE 1;
gene-LOC112751213	69	40	45	285	296	302	23	30	18	65	80	69	51.3333	294.333	23.6667	71.3333	RecName: Full=Dynein 8 kDa light chain, flagellar outer arm;
gene-LOC112751229	158	134	184	885	1013	1065	38	44	59	251	160	191	158.667	987.667	47	200.667	RecName: Full=Bark storage protein A; Flags: Precursor;
gene-LOC112751250	462	641	549	2171	2580	3606	574	591	568	400	466	430	550.667	2785.67	577.667	432	RecName: Full=F-box/LRR-repeat protein 3;
gene-LOC112751267	1138	1064	1132	52	46	39	2236	2386	1906	540	660	552	1111.33	45.6667	2176	584	RecName: Full=Putative ABC transporter B family member 8; Short=ABC transporter ABCB.8; Short=AtABCB8; AltName: Full=P-glycoprotein 8; AltName: Full=Putative multidrug resistance protein 22;
gene-LOC112751272	969	1297	951	139	100	85	984	978	852	633	1086	555	1072.33	108	938	758	RecName: Full=DNA (cytosine-5)-methyltransferase CMT3; EC=2.1.1.37; AltName: Full=Chromomethylase 3; AltName: Full=Protein CHROMOMETHYLASE 3;
gene-LOC112751277	345	300	345	1525	1565	1645	356	269	315	306	368	390	330	1578.33	313.333	354.667	RecName: Full=LRR receptor-like serine/threonine-protein kinase HSL2; EC=2.7.11.1; AltName: Full=Protein HAESA-LIKE2; Flags: Precursor;
gene-LOC112751290	403	437	363	2867	3630	4738	665	361	559	151	145	116	401	3745	528.333	137.333	#N/A
gene-LOC112751306	642	519	561	5844	7466	7021	443	471	396	218	294	209	574	6777	436.667	240.333	RecName: Full=Glutathione hydrolase 3; EC=3.4.19.13; AltName: Full=Gamma-glutamyltransferase 3; AltName: Full=Gamma-glutamyltranspeptidase 3; EC=2.3.2.2; AltName: Full=Gamma-glutamyltranspeptidase 4;
gene-LOC112751310	698	860	869	2660	3277	4466	545	540	711	614	455	606	809	3467.67	598.667	558.333	RecName: Full=Zinc finger CCCH domain-containing protein 20; Short=AtC3H20;
gene-LOC112751370	100	80	72	1571	1628	1460	46	50	33	22	38	28	84	1553	43	29.3333	RecName: Full=Short-chain dehydrogenase reductase 2a; Short=AtSDR2a; EC=1.1.1.-;
gene-LOC112751378	68	92	124	3409	1836	1469	75	140	93	44	63	58	94.6667	2238	102.667	55	RecName: Full=Lupeol synthase; Short=GgLUS1; EC=5.4.99.41;
gene-LOC112751402	21	28	34	129	89	131	16	15	15	6	11	3	27.6667	116.333	15.3333	6.66667	RecName: Full=Phosphoenolpyruvate/phosphate translocator 2, chloroplastic; Short=OsPPT2; Flags: Precursor;
gene-LOC112751422	1538	1469	1519	8062	10271	8734	1457	1410	1647	1855	1889	1698	1508.67	9022.33	1504.67	1814	#N/A
gene-LOC112751459	2652	3101	2498	182	176	145	2029	1996	1702	1936	2597	1758	2750.33	167.667	1909	2097	RecName: Full=Actin-1; AltName: Full=OsRAC1;
gene-LOC112751464	421	480	452	100	67	64	375	348	354	360	456	307	451	77	359	374.333	RecName: Full=Katanin p80 WD40 repeat-containing subunit B1 homolog {ECO:0000255|HAMAP-Rule:MF_03022};
gene-LOC112751480	850	1028	1211	232	142	139	1018	854	975	1494	1441	1337	1029.67	171	949	1424	RecName: Full=TMV resistance protein N;
gene-LOC112751514	943	1317	813	182	145	130	3048	2512	2132	1370	1642	1535	1024.33	152.333	2564	1515.67	RecName: Full=Kunitz trypsin inhibitor 2 {ECO:0000305}; Short=AtKTI2 {ECO:0000305}; Flags: Precursor;
gene-LOC112751516	2678	2824	2397	437	387	276	5840	5723	5256	1871	2222	1968	2633	366.667	5606.33	2020.33	RecName: Full=Kunitz trypsin inhibitor 2 {ECO:0000305}; Short=AtKTI2 {ECO:0000305}; Flags: Precursor;
gene-LOC112751520	170	151	87	4898	4519	7154	43	54	39	240	145	162	136	5523.67	45.3333	182.333	RecName: Full=Miraculin; Short=MIR; Flags: Precursor;
gene-LOC112751522	674	698	698	12621	13358	16736	769	810	782	1320	1105	1085	690	14238.3	787	1170	RecName: Full=Miraculin; Short=MIR; Flags: Precursor;
gene-LOC112751526	33	49	32	162	209	312	41	42	34	46	39	47	38	227.667	39	44	RecName: Full=Miraculin; Short=MIR; Flags: Precursor;
gene-LOC112751536	106	135	164	875	590	586	278	261	271	176	182	168	135	683.667	270	175.333	#N/A
gene-LOC112751537	3290	4232	3270	223	180	83	3052	3901	2441	3089	3669	2585	3597.33	162	3131.33	3114.33	RecName: Full=Miraculin; Short=MIR; Flags: Precursor;
gene-LOC112751566	37	35	36	136	149	152	27	31	23	26	27	20	36	145.667	27	24.3333	RecName: Full=Putative pentatricopeptide repeat-containing protein At1g12700, mitochondrial; Flags: Precursor;
gene-LOC112751590	2985	3326	2352	100	76	57	4334	3879	3416	2750	3577	2415	2887.67	77.6667	3876.33	2914	RecName: Full=Kunitz-type trypsin inhibitor-like 2 protein; AltName: Full=Protease inhibitor from pea 2; Flags: Precursor;
gene-LOC112751597	212	190	206	871	1266	1080	368	241	192	191	220	180	202.667	1072.33	267	197	RecName: Full=Peroxidase 47; Short=Atperox P47; EC=1.11.1.7; AltName: Full=ATP32; Flags: Precursor;
gene-LOC112751601	99	95	111	925	1214	1305	101	70	36	7	7	6	101.667	1148	69	6.66667	#N/A
gene-LOC112751604	66	126	80	627	603	839	50	40	44	34	38	54	90.6667	689.667	44.6667	42	#N/A
gene-LOC112751609	3223	2646	3345	173	163	134	2098	2143	2574	3013	3344	2700	3071.33	156.667	2271.67	3019	RecName: Full=Probable serine/threonine-protein kinase WNK5; Short=AtWNK5; EC=2.7.11.1; AltName: Full=Protein kinase with no lysine 5;
gene-LOC112751611	81	136	123	23	21	21	80	89	92	94	136	102	113.333	21.6667	87	110.667	#N/A
gene-LOC112751621	300	452	338	40	41	24	265	269	194	240	310	184	363.333	35	242.667	244.667	RecName: Full=DNA (cytosine-5)-methyltransferase 1; EC=2.1.1.37; AltName: Full=DNA methyltransferase 01; AltName: Full=DNA methyltransferase 2; AltName: Full=DNA methyltransferase AthI; Short=DNA Metase AthI; Short=M.AthI; AltName: Full=DNA methyltransferase DDM2; AltName: Full=Protein DECREASED DNA METHYLATION 2;
gene-LOC112751690	489	497	485	48	71	69	1859	1542	1322	413	489	396	490.333	62.6667	1574.33	432.667	RecName: Full=Transcription factor bHLH36; AltName: Full=Basic helix-loop-helix protein 36; Short=AtbHLH36; Short=bHLH 36; AltName: Full=Transcription factor EN 6; AltName: Full=bHLH transcription factor bHLH036;
gene-LOC112751695	446	429	455	11351	14457	16606	381	362	384	323	346	275	443.333	14138	375.667	314.667	RecName: Full=Carboxylesterase 1; Short=AeCXE1; EC=3.1.1.1;
gene-LOC112751705	788	904	975	111	137	194	744	700	823	1084	1005	936	889	147.333	755.667	1008.33	RecName: Full=Sorbitol dehydrogenase; EC=1.1.1.14; AltName: Full=L-iditol 2-dehydrogenase;
gene-LOC112751727	46	38	45	852	798	1004	64	20	57	14	14	20	43	884.667	47	16	RecName: Full=Protein DETOXIFICATION 49 {ECO:0000303|PubMed:11739388}; Short=AtDTX49 {ECO:0000303|PubMed:11739388}; AltName: Full=Multidrug and toxic compound extrusion protein 49 {ECO:0000305}; Short=MATE protein 49 {ECO:0000305}; AltName: Full=Protein NOVEL ION CARRIER 1 {ECO:0000303|Ref.1}; Short=Protein NIC1 {ECO:0000303|Ref.1};
gene-LOC112751728	1850	2019	2218	381	350	293	1857	1667	1430	1419	1680	1393	2029	341.333	1651.33	1497.33	RecName: Full=BAG family molecular chaperone regulator 3; AltName: Full=Bcl-2-associated athanogene 3;
gene-LOC112751752	75	59	62	1403	1450	1436	35	33	44	70	30	77	65.3333	1429.67	37.3333	59	RecName: Full=1-aminocyclopropane-1-carboxylate oxidase homolog 1;
gene-LOC112751754	24	56	37	206	169	167	26	16	40	37	28	23	39	180.667	27.3333	29.3333	RecName: Full=1-aminocyclopropane-1-carboxylate oxidase homolog 1;
gene-LOC112751763	197	215	219	33	34	26	244	256	240	230	288	224	210.333	31	246.667	247.333	RecName: Full=RHOMBOID-like protein 3 {ECO:0000303|PubMed:16223493, ECO:0000303|PubMed:17181860}; Short=AtRBL3 {ECO:0000303|PubMed:16223493, ECO:0000303|PubMed:17181860}; EC=3.4.21.- {ECO:0000305};
gene-LOC112751805	2570	3076	2532	137	97	104	2105	2036	1817	1973	2582	1725	2726	112.667	1986	2093.33	RecName: Full=Tubulin beta-1 chain; AltName: Full=Beta-1-tubulin;
gene-LOC112751808	1579	1618	1694	246	368	292	1653	1202	1284	1490	1791	1375	1630.33	302	1379.67	1552	#N/A
gene-LOC112751824	443	466	553	67	40	25	561	430	511	424	476	361	487.333	44	500.667	420.333	RecName: Full=Mitogen-activated protein kinase kinase kinase YODA; EC=2.7.11.25; AltName: Full=YODA MAPKK kinase;
gene-LOC112751840	61	61	43	230	210	218	50	64	41	44	54	56	55	219.333	51.6667	51.3333	RecName: Full=Polyadenylate-binding protein 6; Short=PABP-6; Short=Poly(A)-binding protein 6;
gene-LOC112751856	392	281	293	3567	3438	3046	124	151	168	256	319	272	322	3350.33	147.667	282.333	RecName: Full=Heat shock protein 83;
gene-LOC112751868	31	30	21	393	464	512	111	81	61	33	41	25	27.3333	456.333	84.3333	33	RecName: Full=Probable WRKY transcription factor 27; AltName: Full=WRKY DNA-binding protein 27;
gene-LOC112751869	1170	1416	1155	218	288	163	1004	902	906	1039	1438	873	1247	223	937.333	1116.67	RecName: Full=Probable NADH dehydrogenase [ubiquinone] 1 alpha subcomplex subunit 5, mitochondrial; Flags: Precursor;
gene-LOC112751877	28	28	37	323	260	379	137	117	166	71	84	47	31	320.667	140	67.3333	#N/A
gene-LOC112751885	199	178	182	752	808	803	177	164	144	89	105	77	186.333	787.667	161.667	90.3333	RecName: Full=UDP-glycosyltransferase 13 {ECO:0000303|PubMed:24700248}; Short=PlUGT13 {ECO:0000303|PubMed:24700248}; EC=2.4.1.170 {ECO:0000269|PubMed:24700248}; AltName: Full=Glycosyltransferase UGT88H1 {ECO:0000303|PubMed:24700248}; AltName: Full=UDP-glucose:isoflavone 7-O-glucosyltransferase KGT13 {ECO:0000312|EMBL:AGZ84546.1};
gene-LOC112751906	40246	37341	46034	1677	2385	2470	24287	23257	18850	20587	18049	18063	41207	2177.33	22131.3	18899.7	#N/A
gene-LOC112751920	730	817	733	116	155	149	660	576	559	751	802	577	760	140	598.333	710	RecName: Full=Trihelix transcription factor GT-2; AltName: Full=Trihelix DNA-binding protein GT-2;
gene-LOC112751921	495	554	625	29	62	29	282	233	252	362	383	306	558	40	255.667	350.333	RecName: Full=Trihelix transcription factor GT-2; AltName: Full=Trihelix DNA-binding protein GT-2;
gene-LOC112751925	185	257	203	887	956	792	101	117	113	131	140	132	215	878.333	110.333	134.333	RecName: Full=TMV resistance protein N;
gene-LOC112751926	1313	1403	1576	55	80	127	1120	1049	1248	3176	2969	2336	1430.67	87.3333	1139	2827	#N/A
gene-LOC112751940	2679	2905	3221	141	121	59	1848	1730	1420	872	996	818	2935	107	1666	895.333	RecName: Full=Cellulose synthase A catalytic subunit 6 [UDP-forming]; Short=AtCesA6; EC=2.4.1.12; AltName: Full=AraxCelA; AltName: Full=Isoxaben-resistant protein 2; AltName: Full=Protein PROCUSTE 1; AltName: Full=Protein QUILL;
gene-LOC112751946	571	432	402	6361	6000	5653	1228	1378	1009	321	417	367	468.333	6004.67	1205	368.333	RecName: Full=Ethylene-responsive transcription factor ERF110;
gene-LOC112751947	36	66	72	202	266	272	52	43	49	48	36	39	58	246.667	48	41	RecName: Full=5-formyltetrahydrofolate cyclo-ligase-like protein COG0212; AltName: Full=Protein CLUSTERS OF ORTHOLOGOUS GROUP 212; Flags: Precursor;
gene-LOC112751949	1936	2429	2391	534	422	331	3261	2922	3414	2577	3012	2216	2252	429	3199	2601.67	#N/A
gene-LOC112751995	856	1014	866	138	66	108	701	612	603	1063	1479	1025	912	104	638.667	1189	RecName: Full=Uncharacterized oxidoreductase At4g09670; EC=1.-.-.-;
gene-LOC112752017	111	85	124	21	19	25	80	65	91	100	91	93	106.667	21.6667	78.6667	94.6667	RecName: Full=Protein ROOT PRIMORDIUM DEFECTIVE 1;
gene-LOC112752018	387	397	392	2067	2305	3052	513	450	606	369	370	303	392	2474.67	523	347.333	RecName: Full=Patatin-like protein 7; Short=AtPLP7; EC=3.1.1.-; AltName: Full=Patatin-related phospholipase A IIIbeta; Short=pPLAIIIb; AltName: Full=Phospholipase A IIIA; Short=AtPLAIIIA;
gene-LOC112752026	371	470	446	39	25	38	676	615	673	816	836	616	429	34	654.667	756	RecName: Full=GATA transcription factor 8;
gene-LOC112752030	723	865	737	166	201	176	561	513	525	792	1029	588	775	181	533	803	RecName: Full=Glutathione reductase, cytosolic; Short=GR; Short=GRase; EC=1.8.1.7; AltName: Full=GOR2;
gene-LOC112752043	463	458	405	22	20	28	711	712	659	923	1212	810	442	23.3333	694	981.667	RecName: Full=Monocopper oxidase-like protein SKS1; Flags: Precursor;
gene-LOC112752065	5509	5518	5361	1164	638	256	3827	5413	7866	9666	10477	10123	5462.67	686	5702	10088.7	RecName: Full=Repetitive proline-rich cell wall protein 2; Flags: Precursor;
gene-LOC112752094	1150	1231	1203	73	38	36	953	733	690	757	809	623	1194.67	49	792	729.667	RecName: Full=Glucuronoxylan 4-O-methyltransferase 3; EC=2.1.1.112;
gene-LOC112752260	605	539	510	16502	24201	24908	1138	775	790	736	1171	740	551.333	21870.3	901	882.333	RecName: Full=Pectinesterase 2; Short=PE 2; EC=3.1.1.11; AltName: Full=Pectin methylesterase; Flags: Precursor;
gene-LOC112752292	87	76	93	4331	3678	2123	108	73	49	82	120	99	85.3333	3377.33	76.6667	100.333	RecName: Full=Pectinesterase 2; Short=PE 2; EC=3.1.1.11; AltName: Full=Pectin methylesterase; Flags: Precursor;
gene-LOC112752308	42	36	34	2940	2491	2297	20	14	3	20	32	13	37.3333	2576	12.3333	21.6667	RecName: Full=Pectinesterase 2; Short=PE 2; EC=3.1.1.11; AltName: Full=Pectin methylesterase; Flags: Precursor;
gene-LOC112752433	84	71	114	1453	1310	1045	48	31	25	26	68	62	89.6667	1269.33	34.6667	52	RecName: Full=Pectinesterase 2; Short=PE 2; EC=3.1.1.11; AltName: Full=Pectin methylesterase; Flags: Precursor;
gene-LOC112752900	80	80	107	354	298	384	62	63	39	44	85	46	89	345.333	54.6667	58.3333	#N/A
gene-LOC112752941	70	62	79	863	891	1525	14	37	38	37	39	31	70.3333	1093	29.6667	35.6667	RecName: Full=MDIS1-interacting receptor like kinase 2 {ECO:0000303|PubMed:26863186}; Short=AtMIK2 {ECO:0000303|PubMed:26863186}; AltName: Full=Probable LRR receptor-like serine/threonine-protein kinase At4g08850; EC=2.7.11.1 {ECO:0000305}; Flags: Precursor;
gene-LOC112753084	204	219	250	34	42	39	220	200	212	191	153	235	224.333	38.3333	210.667	193	RecName: Full=Putative disease resistance RPP13-like protein 1;
gene-LOC112753174	249	224	214	1232	1089	1154	79	61	92	99	117	85	229	1158.33	77.3333	100.333	RecName: Full=Vestitone reductase; EC=1.1.1.348;
gene-LOC112753394	681	725	914	180	153	111	935	907	906	650	889	648	773.333	148	916	729	RecName: Full=ATP-dependent DNA helicase 2 subunit KU80; EC=3.6.4.12; AltName: Full=ATP-dependent DNA helicase 2 subunit 2; AltName: Full=ATP-dependent DNA helicase II 80 kDa subunit;
gene-LOC112754189	802	923	1079	66	48	41	528	482	559	577	558	458	934.667	51.6667	523	531	RecName: Full=ABC transporter B family member 1; Short=ABC transporter ABCB.1; Short=AtABCB1; AltName: Full=Multidrug resistance protein 1; AltName: Full=P-glycoprotein 1; Short=AtPgp1;
gene-LOC112754209	688	771	805	153	186	159	773	816	881	1010	1092	869	754.667	166	823.333	990.333	RecName: Full=Dual specificity phosphatase Cdc25 {ECO:0000303|PubMed:15329414}; EC=3.1.3.48 {ECO:0000269|PubMed:15329414}; AltName: Full=Arath;CDC25 {ECO:0000303|PubMed:15329414}; AltName: Full=Arsenate reductase {ECO:0000303|PubMed:16507083}; Short=AtASR {ECO:0000303|PubMed:16507083}; AltName: Full=Arsenate reductase 2 {ECO:0000303|PubMed:16567632}; EC=1.20.4.1 {ECO:0000269|PubMed:16766666}; Alt…
gene-LOC112754266	8789	8357	7717	134	171	160	11105	8325	8395	11298	10641	8964	8287.67	155	9275	10301	RecName: Full=Probable aquaporin TIP-type; AltName: Full=MtAQP1;
gene-LOC112754285	1092	1366	959	78	51	74	1171	841	897	1358	1589	1100	1139	67.6667	969.667	1349	RecName: Full=L-ascorbate oxidase homolog; EC=1.10.3.-; Flags: Precursor;
gene-LOC112754306	1911	2225	1981	198	197	201	1299	1379	1155	1422	1469	1142	2039	198.667	1277.67	1344.33	RecName: Full=Tubulin beta chain; AltName: Full=Beta-tubulin;
gene-LOC112754311	1164	1336	1343	213	121	162	933	768	767	1034	1021	824	1281	165.333	822.667	959.667	RecName: Full=Filament-like plant protein 4; Short=AtFPP4;
gene-LOC112754322	1136	1361	1201	162	121	106	752	629	603	634	749	536	1232.67	129.667	661.333	639.667	RecName: Full=Protein IQ-DOMAIN 32;
gene-LOC112754338	297	275	268	50	43	25	253	214	231	198	316	192	280	39.3333	232.667	235.333	RecName: Full=Pyruvate kinase 1, cytosolic {ECO:0000305}; Short=OsPK1 {ECO:0000303|PubMed:21805151}; EC=2.7.1.40 {ECO:0000269|PubMed:21805151};
gene-LOC112754364	805	998	752	83	65	65	628	557	579	738	830	641	851.667	71	588	736.333	RecName: Full=UDP-rhamnose/UDP-galactose transporter 2 {ECO:0000312|EMBL:AKA88220.1}; Short=UDP-Rha/UDP-Gal transporter 2 {ECO:0000303|PubMed:25053812};
gene-LOC112754429	327	381	359	40	24	37	323	231	190	255	345	237	355.667	33.6667	248	279	RecName: Full=Polygalacturonate 4-alpha-galacturonosyltransferase; EC=2.4.1.43; AltName: Full=Alpha-1,4-galacturonosyltransferase 1; AltName: Full=Galacturonosyltransferase 1; AltName: Full=Like glycosyl transferase 1;
gene-LOC112754434	122	125	94	1418	1370	1650	104	101	141	145	146	116	113.667	1479.33	115.333	135.667	RecName: Full=F-box/kelch-repeat protein SKIP30; AltName: Full=SKP1-interacting partner 30;
gene-LOC112754453	78	70	60	730	619	733	52	50	101	78	97	75	69.3333	694	67.6667	83.3333	#N/A
gene-LOC112754475	712	832	762	108	129	114	552	555	577	645	807	606	768.667	117	561.333	686	RecName: Full=1,4-alpha-glucan-branching enzyme 1, chloroplastic/amyloplastic; EC=2.4.1.18; AltName: Full=Starch branching enzyme I; Flags: Precursor;
gene-LOC112754494	347	330	299	1321	1157	1426	344	212	269	266	303	246	325.333	1301.33	275	271.667	RecName: Full=Uridine nucleosidase 1; EC=3.2.2.3; AltName: Full=Uridine ribohydrolase 1;
gene-LOC112754554	177	221	167	44	35	37	127	138	125	147	244	150	188.333	38.6667	130	180.333	RecName: Full=Peptidyl-prolyl cis-trans isomerase CYP18-2; Short=PPIase CYP18-2; EC=5.2.1.8; AltName: Full=Cyclophilin of 18 kDa 2; AltName: Full=Cyclophilin-18-2;
gene-LOC112754555	238	314	274	37	37	22	194	194	172	180	260	179	275.333	32	186.667	206.333	RecName: Full=mRNA-decapping enzyme-like protein; EC=3.-.-.-; AltName: Full=DCP1 homolog;
gene-LOC112754585	992	1013	789	226	325	103	881	756	751	2187	1889	1661	931.333	218	796	1912.33	RecName: Full=Aspartic proteinase nepenthesin-2; EC=3.4.23.12; AltName: Full=Nepenthesin-II; Flags: Precursor;
[truncated: 1,699 more rows]
