# Supplementary material for: Multi-Omics Revealed Peanut Root Metabolism Regulated by Exogenous Calcium under Salt Stress
Source: Plants (Basel). 2023 Aug 31;12(17):3130. doi: 10.3390/plants12173130 (PMC10490012; doi:10.3390/plants12173130)
Supplement: Supplementary file 1 [file plants-12-03130-s001.zip › Supplementary table S5.xlsx]

## Sheet: Table S5
Table S5 Compound classification, relative biosynthesis, fold change and regulation of differentially expressed metabolites (DEMs) shared by 2 pairwise comparison groups
classification of compounds		Relative biosynthesis of each sample (broadly targeted metabolome)													average relative biosynthesis of each treatment				Fold change(FC)		Regulation
Class I	Class II	Compound	CK1	CK2	CK3	Na1	Na2	Na3	Ca1	Ca2	Ca3	Na_Ca1	Na_Ca2	Na_Ca3	CK	Na	Ca	Na_Ca	Na v.s. CK	NaCa v.s. Na	Na v.s. CK	NaCa v.s. Na
Others	Saccharides and Alcohols	D-Arabinose*	1876300	1986500	2251900	23961	31999	23407	59824	96241	93607	228510	287540	249210	2.03823e+06	26455.7	83224	255087	0.0129739	9.64736	down	up
		L-Xylose*	2296900	2111400	2173400	9571.8	25460	25435	72857.5	120280	52903	232850	302530	233080	2193900	20155.6	82013.5	256153	0.00918997	12.717	down	up
		D-Mannose*	5171000	5852900	6529600	922820	1059900	845600	4009300	3793300	5801300	2993200	2729900	3312600	5.85117e+06	942773	4.53463e+06	3011900	0.161197	3.19194	down	up
		D-Fructose*	5661900	5965400	7235900	844310	880480	832410	4416700	3949000	5802800	2758300	2899900	3060200	6.28773e+06	852400	4.72283e+06	2.90613e+06	0.135453	3.41158	down	up
		D-Glucose*	6052700	5601600	7403700	907580	954650	830830	4179000	4506600	5427300	3104000	2772400	3229300	6.35267e+06	897687	4704300	3.03523e+06	0.141417	3.37788	down	up
		Inositol*	6083700	5909500	6513900	806960	968080	821160	4401400	4292800	4674500	3187900	2939400	3129800	6.16903e+06	865400	4.45623e+06	3085700	0.140324	3.56703	down	up
		D-Galactose*	5102400	5511900	6691800	855100	968090	694000	4009700	3785700	5853600	3199900	2752800	2877300	5768700	839063	4.54967e+06	2.94333e+06	0.145491	3.50814	down	up
		Glucose-1-phosphate*	4249800	4398800	4438400	826560	716610	438670	2703600	2683100	3014400	2298300	2498500	2600800	4.36233e+06	660613	2.80037e+06	2.46587e+06	0.15149	3.73172	down	up
		D-Glucose 6-phosphate*	4128800	4477100	4442100	852570	639980	411030	2809100	2800600	2959800	2386100	2464800	2546400	4.34933e+06	634527	2856500	2.46577e+06	0.1459	3.88655	down	up
		D-Maltose*	1821700	1588600	2417600	536940	599460	661860	752630	929930	1535800	2161500	1415600	2166500	1.94263e+06	599420	1.07279e+06	1.91453e+06	0.308405	3.198	down	up
		3-Methyl-1-pentanol	480570	339940	557880	1601400	1303400	2006300	164540	405570	343020	266880	463710	186530	459463	1.63703e+06	304377	305707	3.56055	0.186965	up	down
Amino acids and derivatives	Amino acids and derivatives	L-Aspartic Acid	3500900	3619700	3699400	450550	902870	994670	786130	1254100	1689100	2539600	2509300	2191100	3.60667e+06	782697	1243110	2.41333e+06	0.217098	3.08216	down	up
		DL-Methionine	5257900	5367500	4054600	1515400	995600	929710	4098500	4388000	3827900	3337700	3096200	3614100	4.89333e+06	1.1469e+06	4104800	3.34933e+06	0.234741	2.91642	down	up
		L-Methionine	8880600	10382000	8054200	3130700	2543000	2315300	11345000	11191000	7127900	9845900	8953700	11287000	9105600	2663000	9.88797e+06	1.00289e+07	0.292353	3.76721	down	up
		Glycyl-tryptophan	1004700	992550	990730	196710	196200	180530	688540	703200	649890	942690	831210	963720	995993	191147	680543	912540	0.192359	4.77003	down	up
		S-(Methyl)glutathione	300770	240620	214230	62239	57886	46944	112960	172180	121730	141050	235250	152660	251873	55689.7	135623	176320	0.220899	3.16766	down	up
		(-)-Jasmonoyl-L-Isoleucine	856910	1558700	1144800	438190	416000	320280	4146600	6168900	4341600	2795000	4591400	3649800	1.1868e+06	391490	4885700	3.67873e+06	0.330053	9.40375	down	up
		Thymine	61131	36786	37111	137150	289840	361420	60359	64231	60594	38055	63308	44900	45009.3	262803	61728	48754.3	5.83704	0.18566	up	down
		Ribosyladenosine	237240	228950	244330	1250800	1346000	913950	215470	196160	190140	339120	376380	212410	236840	1170250	200590	309303	4.9493	0.263802	up	down
		1-Methyladenine	185590	207270	150790	62107	61422	44070	197060	236700	201960	212920	177840	208200	181217	55866.3	211907	199653	0.308088	3.57399	down	up
		N7-Methylguanosine	817200	613130	731540	64584	74569	100160	541120	576710	620180	397760	299950	345240	720623	79771	579337	347650	0.110638	4.36037	down	up
		NADP*	284290	389440	341120	37981	50558	36805	247910	213670	232420	219960	254550	164510	338283	41781.3	231333	213007	0.123669	5.10367	down	up
Lipids	Free fatty acids	2-Dodecenedioic acid	91021	84512	40415	228990	543800	385460	107770	105960	111940	124390	132600	120930	71982.7	386083	108557	125973	5.36359	0.326425	up	down
		9-Hydroxy-12-oxo-15(Z)-octadecenoic acid	115370	165910	102200	327700	888800	955940	162520	139770	120380	220600	148600	117400	127827	724147	140890	162200	5.67363	0.224114	up	down
		13S-Hydroperoxy-9Z,11E-octadecadienoic acid	208560	260580	195110	443270	781410	921680	273670	239180	243340	227110	185510	155990	221417	715453	252063	189537	3.22707	0.265144	up	down
		Ethyl 9-Hydroxy-10,12-octadecadienoic acid	78627	62475	67566	199790	183160	231830	87585	84888	75180	78234	73400	58156	69556	204927	82551	69930	2.94681	0.341138	up	down
		7S,8S-DiHODE*	397500	366080	412030	119330	159900	89999	200410	130350	227570	568160	368860	307940	391870	123076	186110	414987	27.8167	0.0544622	up	down
	LPE	LysoPE 14:0(2n isomer)	7822.4	12438	11209	215830	315420	342540	22974	18999	16060	18798	12317	16539	10489.8	291263	19344.3	15884.7	8.52261	0.24145	up	down
		LysoPE 15:0(2n isomer)	13132	13800	12866	92241	107450	139610	28926	32888	20369	35120	23660	23054	13266	113100	27394.3	27278	77.3218	0.0231285	up	down
		LysoPE 16:1	34485	52883	51540	3262100	3350100	4130100	107880	102540	101950	91539	82583	74283	46302.7	3.58077e+06	104123	82801.7	77.6129	0.0217456	up	down
		LysoPE 16:1(2n isomer)	43086	66236	45746	3251300	3838800	4941600	130570	132570	63193	90904	87843	82894	51689.3	4.01057e+06	108778	87213.7	6.24352	0.209751	up	down
		LysoPE 16:0(2n isomer)	2561100	2874800	2294500	14552000	15691000	17894000	2699400	3321100	2155500	3530700	3190300	3389200	2576800	1.60457e+07	2.72533e+06	3.37007e+06	22.1739	0.0527451	up	down
		LysoPE 17:1	89523	94681	91843	1064800	2132200	2931200	83155	96594	98410	134950	101010	86757	92015.7	2.04273e+06	92719.7	107572	23.2065	0.0558921	up	down
		LysoPE 17:1(2n isomer)	71925	75311	60459	1052900	1607400	2162800	84852	89733	56538	85913	97883	85580	69231.7	1607700	77041	89792	9.69758	0.175884	up	down
		LysoPE 17:0	16827	13348	19549	140620	147570	191720	18127	23475	12294	31698	30464	22413	16574.7	159970	17965.3	28191.7	5.99614	0.283186	up	down
		LysoPE 18:1(2n isomer)	764220	678990	629710	3733300	3719000	4977200	1046700	1104600	835000	1199600	1114500	1205100	690973	4.14317e+06	995433	1.17307e+06	5.92054	0.294188	up	down
		LysoPE 18:1	1017300	883290	915890	5014600	5064600	6619800	1498400	1489400	1227400	1637700	1514900	1761100	938827	5.56633e+06	1.40507e+06	1637900	6.28055	0.169882	up	down
		LysoPE 18:0	347120	341870	252430	1879900	1856500	2174200	426210	483840	314980	358080	323690	321690	313807	1970200	408343	334487	5.10684	0.235371	up	down
	LPC	LysoPC 15:0(2n isomer)	219580	188700	190050	738840	1095200	1216600	431900	476750	278310	258950	252970	208090	199443	1016880	395653	240003	10.2511	0.123088	up	down
		LysoPC 16:2(2n isomer)	46241	42706	42497	676080	377870	292780	65011	66945	56006	56907	58105	50819	43814.7	448910	62654	55277	8.66846	0.126843	up	down
		LysoPC 16:2	45802	53036	49940	543650	416690	328460	76661	73860	54560	60882	47063	55475	49592.7	429600	68360.3	54473.3	22.2203	0.0397407	up	down
		LysoPC 16:1(2n isomer)	165930	211060	212700	5724400	4138100	3252600	590410	615040	477120	199920	194850	125750	196563	4371700	560857	173507	9.87348	0.144634	up	down
		LysoPC 17:0(2n isomer)	66381	64840	58541	516520	629130	726710	100970	113490	62923	92593	91198	87060	63254	624120	92461	90283.7	5.11918	0.26238	up	down
		LysoPC 17:0	920200	930480	793320	4294300	4198200	5038900	1700100	1885000	1100700	1311900	1134200	1112000	881333	4.51047e+06	1.56193e+06	1.18603e+06	12544.4	7.97166e-05	up	down
		LysoPC 18:4	9	9	9	77716	123320	138470	9	9	9	9	9	9	9	113169	9	9	7.71639	0.167184	up	down
		LysoPC 18:0	3789200	3995200	3065100	27078000	25746000	30979000	5779600	6603700	4074500	4749300	4456600	4796900	3616500	2.79343e+07	5.48593e+06	4667600	18.1981	0.0639607	up	down
		LysoPC 18:0(2n isomer)	201600	240520	172950	3177800	3640300	4393300	240230	312840	195080	245940	216110	254970	205023	3.73713e+06	249383	239007	4.77404	0.343447	up	down
		LysoPC 20:1	117250	135430	93177	537340	538960	571590	166750	174270	148560	205310	183520	177350	115286	549297	163193	188727	0.313776	3.37398	down	up
Organic acids	Organic acids	Oxalic acid	42604	26336	23998	75299	108870	136100	20416	21565	40161	8573.6	24037	17448	30979.3	106756	27380.7	16686.2	3.44779	0.15601	up	down
		Pyrrole-2-carboxylic acid	26407	34561	27669	160110	259520	260880	25699	28327	36304	25320	39494	41614	29545.7	226837	30110	35476	7.67756	0.156241	up	down
		2-Picolinic acid	127010	161860	88909	318520	580710	454460	195700	165340	139850	170080	161490	129220	125926	451230	166963	153597	3.58296	0.339734	up	down
		Muconic acid	539410	633750	655840	3720100	7742600	10198000	205780	302860	364430	999520	743660	800600	609667	7.22023e+06	291023	847927	11.8425	0.117498	up	down
		4-Acetamidobutyric acid	187150	130440	103180	323110	564860	527490	113150	100190	136970	139880	115790	96282	140257	471820	116770	117317	3.36905	0.248975	up	down
		2-Propylsuccinic acid*	371150	281020	368430	1110700	1515200	1431100	240560	242650	232440	229410	261620	202370	340200	1.35233e+06	238550	231133	3.98039	0.17069	up	down
		Pimelic acid*	344020	255280	391280	1002500	1500300	1385100	252710	235480	218290	226760	250100	185420	330193	1.29597e+06	235493	220760	3.92929	0.17018	up	down
		Dihydrojasmonic acid	9	9	9	414230	200260	145860	9	9	9	9	9	9	9	253450	9	9	28148.1	3.55263e-05	up	down
		Monomethyl succinate*	6048100	5378000	5292100	1288900	1545100	890740	2552800	2528800	2330400	4634900	4230300	3367000	5.57273e+06	1241580	2.47067e+06	4077400	0.223146	3.27794	down	up
		2-Methylsuccinic acid*	52485000	47872000	45847000	11446000	14034000	7974400	23325000	22862000	21536000	41051000	37123000	30509000	4.87347e+07	1.11515e+07	2.25743e+07	3.62277e+07	0.228249	3.25742	down	up
		L-Tartaric acid	6118000	5637800	7200200	681140	780590	622780	1320100	2244100	2039600	2423600	2830300	2891100	6.31867e+06	694837	1.86793e+06	2715000	0.109968	3.90408	down	up
		Citric Acid*	15503000	13673000	18023000	3726300	2969900	2670600	9392800	14074000	13453000	11969000	11342000	11993000	15733000	3.12227e+06	12306600	11768000	0.198517	3.76734	down	up
		Isocitric Acid*	6407400	5773300	5047000	1940700	1523400	1405700	3664600	4559400	5451200	5145200	4490600	4624400	5.74257e+06	1.62327e+06	4558400	4753400	0.282647	2.92813	down	up
	Phenolic acids	Anthranilic Acid	9	9	9	42654	142300	143280	9	12039	11380	17152	13656	9156	9	109411	7809.33	13321.3	12137	0.122246	up	down
		Protocatechualdehyde	409040	262420	331800	4050800	4479600	3985600	212900	212720	186950	108200	112130	65054	334420	4172000	204190	95128	12.4826	0.0227716	up	down
		4-Hydroxybenzoic acid	382720	324220	346740	4928800	6181700	5245600	280470	282870	229290	165410	168930	103580	351227	5.45203e+06	264210	145973	15.5218	0.0267726	up	down
		Coumalic acid	9	9	9	669020	566080	315060	9	9	9	9	9	9	9	516720	9	9	57407.4	1.74194e-05	up	down
		Cinnamic acid	40905	58364	30578	178150	190570	151330	38143	43172	40153	27501	32084	23317	43282.3	173350	40489.3	27634	4.00308	0.159423	up	down
		Protocatechuic acid*	91012	94036	88136	98551	106550	149830	53431	76550	55895	61019	80182	66076	91061.3	118310	61958.7	69092.3	10.7709	1.36089e-05	up	down
		Caffeic acid	10335000	8704100	6112700	22302000	30290000	28420000	11921000	10294000	11171000	7279800	8836700	5815000	8.38393e+06	27004000	1.11287e+07	7310500	3.22581	0.270864	up	down
		Coniferyl alcohol	175830	135730	59853	453220	518790	726300	177510	167970	187470	131160	137650	92864	123804	566103	177650	120558	4.56574	0.213133	up	down
		4-Methoxyphenylpropionic acid	36764	42545	15477	140280	140000	163610	51914	35938	45460	31752	47099	36084	31595.3	147963	44437.3	38311.7	4.68354	0.259009	up	down
		p-Coumaroylmalic acid	17212000	16541000	14837000	63356000	67248000	63962000	12997000	9396200	9948000	17502000	13763000	19697000	1.61967e+07	6.48553e+07	10780400	1.69873e+07	4.01237	0.262076	up	down
		4-O-Glucosyl-4-hydroxybenzoic acid	531270	486470	473070	25017000	17265000	12364000	718240	631680	770110	344840	509110	381420	496937	1.82153e+07	706677	411790	36.7114	0.0225777	up	down
		Salicylic acid-2-O-glucoside	590540	463150	339250	4602300	3060900	2180900	400930	366810	411690	205120	260290	233290	464313	3.28137e+06	393143	232900	7.06389	0.070935	up	down
		4-O-Glucosyl-3,4-dihydroxybenzyl alcohol	68245	66239	82667	812680	677450	456020	73500	73097	60683	66446	66649	64288	72383.7	648717	69093.3	65794.3	8.96361	0.101387	up	down
		Androsin	104410	64463	88028	848850	929870	843800	86859	69852	73639	49544	56210	89111	85633.7	874173	76783.3	64955	10.2261	0.0742661	up	down
		Dihydrocaffeoylglucose	9	9	9	158690	107690	86020	9	9	9	9	9	9	9	117467	9	9	13074.1	7.64873e-05	up	down
		Caffeoyl(p-Hydroxybenzoyl)tartaric acid	2667500	2181700	2214900	24933000	21138000	16894000	7627200	5242300	4798500	5876100	6626700	3224300	2354700	2.09883e+07	5.88933e+06	5.24237e+06	8.90935	0.250079	up	down
		4-Aminobenzoic acid	282130	172000	186950	21110	10931	17832	152730	121250	187030	251150	162240	187880	213693	16624.3	153670	200423	0.0776911	12.0683	down	up
		Cis-Coutaric acid	33075000	39792000	35391000	9	9	9	9513100	17599000	18939000	31617000	33043000	36175000	36086000	9	1.53504e+07	3.36117e+07	2.49307e-07	3.73333e+06	down	up
		2-Acetyl-3-hydroxyphenyl-1-O-glucoside	195650	299210	181930	9	9	9	403170	333380	394240	418510	285860	314920	225597	9	376930	339763	3.98818e-05	37777.8	down	up
		4-O-Glucosyl-sinapate	1897000	1073000	1655400	327280	229130	365320	3624800	3566200	3356400	3569800	4122100	3328000	1541800	307243	3515800	3673300	0.19892	11.9653	down	up
		Anthranilate-1-O-Sophoroside	1246800	931400	903160	218420	235000	288620	489170	587940	621110	722260	756530	662990	1027120	247347	566073	713927	0.240597	2.88679	down	up
Alkaloids	Plumerane	Indole-5-carboxylic acid*	66745	71242	52522	190350	490060	536420	58955	106530	73398	64622	67576	42924	63503	405610	79627.7	58374	4.57606	0.303542	up	down
		Indole-3-carboxylic acid*	116620	133670	104520	259400	684370	679310	102800	116510	99609	97014	102720	73086	118270	541027	106306	90940	5.78	0.28489	up	down
	Alkaloids	N-Oleoylethanolamine	623900	527030	530550	1700100	1500500	1927700	679950	698980	616260	609040	575610	458050	560493	1.70943e+06	665063	547567	3.83307	0.260888	up	down
	Phenolamine	4-Hydroxymandelonitrile	9267800	9899500	7547000	3451800	2531800	2376000	11202000	12479000	9006900	10991000	9832500	10242000	8.90477e+06	2.78653e+06	1.0896e+07	1.03552e+07	15037	6.65025e-05	up	down
		4-Coumaroylcholine	26466000	41048000	35039000	2338900	1716500	974170	28695000	28381000	14352000	17481000	17942000	15810000	3.41843e+07	1.67652e+06	2.38093e+07	1.70777e+07	19.6788	0.0501774	up	down
Lignans and Coumarins	Lignans	Lirioresinol A	313430	536100	204530	1493300	2207100	1556800	854180	476010	391630	601290	439820	192290	351353	1752400	573940	411133	22.1864	0.1042	up	down
		Syringaresinol	67630	116380	38386	303760	446560	327520	201470	102820	89122	119740	85989	36117	74132	359280	131137	80615.3	41.0697	0.0382005	up	down
		Secoisolariciresinol 4-O-glucoside	13036000	10072000	13008000	2995100	1938700	1954900	14615000	15633000	16479000	12996000	14123000	13546000	1.20387e+07	2.29623e+06	1.55757e+07	13555000	27.2101	0.0642989	up	down
Flavonoids	Chalcones	2,4,4'-trihydroxychalcone	14535	22851	22087	773780	590200	254870	44647	58776	23903	45519	34399	24237	19824.3	539617	42442	34718.3	30.4468	0.0654942	up	down
	Flavones	Isoscutellarein	13377	17011	12573	446890	652590	270600	16589	40600	4295.1	18586	41172	30414	14320.3	456693	20494.7	30057.3	8.10547	0.0474217	up	down
	Flavanones	Naringenin (5,7,4'-Trihydroxyflavanone)*	15895	14789	27800	178480	128280	119260	7347.6	5372.9	4280.8	6958.7	5136.4	3333.6	19494.7	142007	5667.1	5142.9	7.26496	0.0363059	up	down
		Bavachin	52717	94661	52940	344200	258050	154910	80971	121980	45433	58735	89572	91653	66772.7	252387	82794.7	79986.7	40555.6	0.0368037	up	down
		Liquiritigenin	5452.6	14672	10710	622830	457530	186370	21290	22202	12110	22067	15789	10477	10278.2	422243	18534	16111	31.8837	0.0657914	up	down
	Isoflavones	3,9-Dihydroxypterocarpan	36011	64534	51732	2258200	1660400	714080	107700	152600	61789	129930	108260	65499	50759	1.54423e+06	107363	101230	29.1322	0.0637589	up	down
		Calycosin	9	9	9	563910	383010	147820	15710	24296	9139.3	17589	12515	10207	9	364913	16381.8	13437	3.77933	0.317041	up	down
		2'-Hydroxygenistein	13719	18429	16257	442830	684790	282290	19586	42146	5001.1	22816	35019	32108	16135	469970	22244.4	29981	17518.5	5.70825e-05	up	down
	Flavonols	Amoenin	9	9	9	250280	127170	96044	38790	35326	40478	9	9	9	9	157831	38198	9	58.1542	0.0230213	up	down
		Kaempferide-3-O-(6''-malonyl)glucoside	137770	112650	177250	12400000	9467700	3021800	99747	272850	38318	155700	274790	141750	142557	8296500	136972	190747	6.38655	0.143997	up	down
	Flavanonols	Pinobanksin*	9600.4	11489	30051	171860	122950	119570	10936	8070	6324.2	8373.6	6563.1	4752.3	17046.8	138127	8443.4	6563	4.55618	0.168372	up	down
Others	Vitamin	Isonicotinic acid*	145230	136220	119620	374100	678160	783430	202400	203620	151940	229530	191080	135770	133690	611897	185987	185460	3.04994	0.320273	up	down
		Nicotinic acid (Vitamin B3)*	129410	91948	79116	351440	670230	712600	194180	157340	125730	177450	181570	135260	100158	578090	159083	164760	0.312874	3.71172	down	up
		N-(beta-D-Glucosyl)nicotinate	269540	198280	161470	872740	792470	745510	685230	304950	303350	196070	290670	141670	209763	803573	431177	209470	0.0491122	10.1708	down	up
	Stilbene	Stilbene	9	9	9	126870	178370	101100	9	9	9	9	9	9	9	135447	9	9	4.99051	0.234411	up	down
		Piceid	24998	27550	19002	566230	551180	292300	30635	22061	14600	25407	12052	33233	23850	469903	22432	23564	4.86036	0.224374	up	down
		2,4,6,4'-Tetrahydroxy-stilbene-2-O-glucoside	18458	19023	18255	605950	373000	258900	51854	41065	41851	40156	56097	32686	18578.7	412617	44923.3	42979.7	0.190859	5.8926	down	up
	Others	6-Methoxy-2-(2-phenylethyl)chromone	9	9	9	169000	105510	74610	9	9	9	9	9	9	9	116373	9	9	12948.1	7.72311e-05	up	down
Pairwise comparison group 1: Na v.s. CK (treatment group v.s. control group);
Pairwise comparison group 2: Na _ Ca v.s.Na (treatment group v.s. control group).
