# Supplementary material for: Multi-Omics Revealed Peanut Root Metabolism Regulated by Exogenous Calcium under Salt Stress
Source: Plants (Basel). 2023 Aug 31;12(17):3130. doi: 10.3390/plants12173130 (PMC10490012; doi:10.3390/plants12173130)
Supplement: Supplementary file 1 [file plants-12-03130-s001.zip › Supplementary table S6.xlsx]

## Sheet: Tabale S6
Table S6 Count, swissprot annotations and classification information of differential expressed antioxidant enzymes (SOD, POD, CAT) genes shared by 2 pairwise comparison groups
gene_ID	reads count of each sample (RNA-seq)												average reads count of each treatment (RNA-seq)				Classification information		Homologous annotation (Swissprot)
	CK1	CK2	CK3	Na1	Na2	Na3	Ca1	Ca2	Ca3	Na_Ca1	Na_Ca2	Na_Ca3	CK	Na	Ca	Na_Ca	group	subgroup	Homologous gene (Arabidopsis thaliana)	Homologous annotation (Arabidopsis thaliana)	symbol (Arabidopsis thaliana)
LOC112705704	2082	2527	2789	904	760	1144	2870	2452	3031	2095	2215	2002	2466	936	2784.33	2104	CAT	Catalase	AT4G35090	Catalase-2	CAT2
LOC112705705	11287	14819	16292	2145	4149	5171	16248	15273	17831	21495	16009	20786	14132.7	3821.67	16450.7	19430	CAT	Catalase	AT4G35090	Catalase-2	CAT2
LOC112764308	8245	11059	12335	581	1074	1315	13403	12822	14835	16124	11832	17289	10546.3	990	13686.7	15081.7	CAT	Catalase	AT4G35090	Catalase-2	CAT2
LOC112743807	88	103	105	514	728	286	54	25	34	149	138	174	98.67	509.33	37.67	153.67	POD	cationic peroxidase	AT5G05340	Cationic peroxidase 1/Peroxidase 52	PNC1/PER52
LOC112793786	18	25	12	216	160	103	8	32	15	6	34	22	18.33	159.67	18.33	20.67	POD	cationic peroxidase	AT5G05340	Cationic peroxidase 1/Peroxidase 52	PNC1/PER52
LOC112797152	105	135	162	49	39	42	38	23	7	16	12	28	134	43.33	22.67	18.67	POD	cationic peroxidase	AT5G05340	Cationic peroxidase 1/Peroxidase 52	PNC1/PER52
LOC112702310	107	105	147	1	2	0	215	131	141	103	111	81	119.67	1	162.33	98.33	POD	cationic peroxidase	AT5G05340	Cationic peroxidase 1/Peroxidase 52	PNC1/PER52
LOC112702311	108	134	124	2	5	7	66	83	126	76	62	84	122	4.67	91.67	74	POD	cationic peroxidase	AT5G05340	Cationic peroxidase 1/Peroxidase 52	PNC1/PER52
LOC112707213	770	804	873	84	90	68	842	621	510	302	297	322	815.67	80.67	657.67	307	POD	cationic peroxidase	AT5G05340	Cationic peroxidase 1/Peroxidase 52	PNC1/PER52
LOC112771976	799	841	1023	182	196	145	1061	919	806	380	340	376	887.67	174.33	928.67	365.33	POD	cationic peroxidase	AT5G05340	Cationic peroxidase 1/Peroxidase 52	PNC1/PER52
LOC112714871	3279	3591	3950	370	374	308	4505	4469	4132	3834	3747	4013	3606.67	350.67	4368.67	3864.67	POD	cationic peroxidase	AT5G39580	Cationic peroxidase 2/Peroxidase 62	PNC2/PER62
LOC112784111	4110	4373	4650	1475	1309	915	5955	5176	4995	5722	6515	5907	4377.67	1233	5375.33	6048	POD	cationic peroxidase	AT5G39580	Cationic peroxidase 2/Peroxidase 62	PNC2/PER62
LOC112784649	2963	3454	3662	277	283	242	6823	6178	6501	4373	3979	4240	3359.67	267.33	6500.67	4197.33	POD	cationic peroxidase	AT5G39580	Cationic peroxidase 2/Peroxidase 62	PNC2/PER62
LOC112790909	1727	1698	1853	857	690	665	2272	2430	2135	2278	2885	1996	1759.33	737.33	2279	2386.33	POD	glutathione peroxidase	AT4G11600	Probable phospholipid hydroperoxide glutathione peroxidase 6, mitochondrial	GPX6
LOC112732766	106	145	136	34	57	28	113	84	123	108	88	100	129	39.67	106.67	98.67	POD	glutathione peroxidase	AT1G63460	Probable glutathione peroxidase 8	GPX8
LOC112790908	189	197	241	44	51	42	247	213	245	285	259	315	209	45.67	235	286.33	POD	glutathione peroxidase	AT1G63460	Probable glutathione peroxidase 8	GPX8
LOC112736565	5774	6427	6264	1924	1642	1637	5552	5385	5591	8421	9476	7394	6155	1734.33	5509.33	8430.33	POD	L-ascorbate peroxidase	AT1G07890	L-ascorbate peroxidase 1, cytosolic	APX1
LOC112786625	5352	5485	5274	1379	1460	1139	4405	4254	4550	6280	7515	5611	5370.33	1326	4403	6468.67	POD	L-ascorbate peroxidase	AT1G07890	L-ascorbate peroxidase 1, cytosolic	APX1
LOC112747725	448	458	430	32	28	49	327	449	337	417	25	6	445.33	36.33	371	149.33	POD	L-ascorbate peroxidase	AT4G35000	L-ascorbate peroxidase 3	APX3
LOC112800604	1230	1273	1452	179	239	175	1329	982	1129	574	603	674	1318.33	197.67	1146.67	617	POD	peroxidase	AT1G49570	Peroxidase 10	PER10
LOC112750484	340	301	389	76	39	31	205	239	167	332	351	324	343.33	48.67	203.67	335.67	POD	peroxidase	AT1G68850	Peroxidase 11	PER11
LOC112802723	391	311	406	85	42	32	223	262	214	445	450	360	369.33	53	233	418.33	POD	peroxidase	AT1G68850	Peroxidase 11	PER11
LOC112705729	8550	9907	10609	57	95	96	8223	8222	7640	14805	14749	11221	9688.67	82.67	8028.33	13591.7	POD	peroxidase	AT2G18150	Peroxidase 15	PER15
LOC112722928	12051	13953	15571	97	214	100	13156	12616	12850	20246	19805	15821	13858.3	137	12874	18624	POD	peroxidase	AT2G18150	Peroxidase 15	PER15
LOC112723581	1164	1293	1091	22	53	29	1021	742	737	1555	1639	1410	1182.67	34.67	833.33	1534.67	POD	peroxidase	AT2G18980	Peroxidase 16	PER16
LOC112796578	240	323	181	2	1	2	151	87	118	192	195	186	248	1.67	118.67	191	POD	peroxidase	AT2G18980	Peroxidase 16	PER16
LOC112716210	86	100	87	29	22	22	98	75	111	98	78	111	91	24.33	94.67	95.67	POD	peroxidase	AT2G22420	Peroxidase 17	PER17
LOC112782318	143	150	160	51	41	31	148	146	167	191	179	141	151	41	153.67	170.33	POD	peroxidase	AT2G22420	Peroxidase 17	PER17
LOC112741450	5726	6639	5961	790	1083	1032	4825	3435	3326	2287	2738	2370	6108.67	968.33	3862	2465	POD	peroxidase	AT2G38380	Peroxidase 22	PER22
LOC112796151	7855	9592	8578	715	1237	1009	9939	6467	6547	5253	6235	5183	8675	987	7651	5557	POD	peroxidase	AT2G38380	Peroxidase 22	PER22
LOC112796153	1108	1206	1296	9	9	8	1327	1133	896	971	1074	1008	1203.33	8.67	1118.67	1017.67	POD	peroxidase	AT3G32980	Peroxidase 22	PER22
LOC112707649	146	119	162	0	7	3	410	338	305	242	273	214	142.33	3.33	351	243	POD	peroxidase	AT2G41480	Peroxidase 25	PER25
LOC112738241	97	115	109	0	4	1	359	310	288	225	291	210	107	1.67	319	242	POD	peroxidase	AT2G41480	Peroxidase 25	PER25
LOC112706576	361	498	244	34	20	32	205	218	162	272	483	293	367.67	28.67	195	349.33	POD	peroxidase	AT2G43480	Probable peroxidase 26	PER26
LOC112770925	494	532	239	25	14	22	272	257	184	319	490	220	421.67	20.33	237.67	343	POD	peroxidase	AT2G43480	Probable peroxidase 26	PER26
LOC112695881	159	111	83	2	4	3	385	200	253	279	420	239	117.67	3	279.33	312.67	POD	peroxidase	AT1G05260	Peroxidase 3	PER3
LOC112707021	1695	2086	2119	20	20	11	2677	2020	1782	1019	993	890	1966.67	17	2159.67	967.33	POD	peroxidase	AT1G05260	Peroxidase 3	PER3
LOC112758023	203	186	94	0	2	4	381	183	237	234	358	191	161	2	267	261	POD	peroxidase	AT1G05260	Peroxidase 3	PER3
LOC112772485	1022	1308	1368	17	12	8	1898	1449	1353	974	1011	834	1232.67	12.33	1566.67	939.67	POD	peroxidase	AT1G05260	Peroxidase 3	PER3
LOC112741452	669	664	607	336	304	131	813	640	616	489	609	469	646.67	257	689.67	522.33	POD	peroxidase	AT4G08780	Peroxidase 38	PER38
LOC112696880	1474	1665	1455	170	156	121	2606	1911	2129	2324	2705	1988	1531.33	149	2215.33	2339	POD	peroxidase	AT4G26010	Peroxidase 44	PER44
LOC112754741	4052	4696	4522	113	96	134	9272	8222	8253	6113	6612	5064	4423.33	114.33	8582.33	5929.67	POD	peroxidase	AT4G26010	Peroxidase 44	PER44
LOC112755482	69	79	62	1	8	1	97	75	88	67	86	60	70	3.33	86.67	71	POD	peroxidase	AT4G30170	Peroxidase 45	PER45
LOC112755624	21	29	23	3	2	9	13	18	9	27	25	11	24.33	4.67	13.33	21	POD	peroxidase	AT4G30170	Peroxidase 45	PER45
LOC112751597	212	190	206	871	1266	1080	368	241	192	191	220	180	202.67	1072.33	267	197	POD	peroxidase	AT4G33420	Peroxidase 47	PER47
LOC112777165	1592	1514	1739	8	19	3	2962	2074	2249	1411	1652	1427	1615	10	2428.33	1496.67	POD	peroxidase	AT4G33420	Peroxidase 47	PER47
LOC112801773	200	244	179	698	886	520	433	320	320	233	328	207	207.67	701.33	357.67	256	POD	peroxidase	AT4G33420	Peroxidase 47	PER47
LOC112702699	1129	1271	1257	5111	6015	5560	738	488	456	585	691	670	1219	5562	560.67	648.67	POD	peroxidase	AT1G14550	Peroxidase 5	PER5
LOC112737096	105	33	44	1798	1668	1806	350	218	247	214	411	222	60.67	1757.33	271.67	282.33	POD	peroxidase	AT1G14550	Peroxidase 5	PER5
LOC112789186	44	25	27	929	939	1189	50	57	41	72	124	135	32	1019	49.33	110.33	POD	peroxidase	AT1G14550	Peroxidase 5	PER5
LOC112748390	220	226	290	2	7	9	108	152	127	104	100	68	245.33	6	129	90.67	POD	peroxidase	AT4G37520	Peroxidase 50	PER50
LOC112696399	115	129	208	11	11	17	235	156	127	222	218	203	150.67	13	172.67	214.33	POD	peroxidase	AT4G37530	Peroxidase 51	PER51
LOC112754578	182	200	253	5	6	2	326	199	191	421	358	325	211.67	4.33	238.67	368	POD	peroxidase	AT4G37530	Peroxidase 51	PER51
LOC112741451	2138	2385	2447	32	37	15	2492	1663	1704	1460	1757	1424	2323.33	28	1953	1547	POD	peroxidase	AT5G06720	Peroxidase 53	PER53
LOC112779679	740	725	583	24	6	12	968	673	663	450	477	491	682.67	14	768	472.67	POD	peroxidase	AT5G06720	Peroxidase 53	PER53
LOC112796157	3754	3960	4137	30	78	32	5036	3355	3338	2807	3434	2619	3950.33	46.67	3909.67	2953.33	POD	peroxidase	AT5G06720	Peroxidase 53	PER53
LOC112710403	210	207	150	8	0	2	411	288	303	377	427	373	189	3.33	334	392.33	POD	peroxidase	AT5G06720	Peroxidase 54	PER54
LOC112741447	1905	2543	2058	78	37	56	2373	2057	1540	1885	2245	1838	2168.67	57	1990	1989.33	POD	peroxidase	AT3G49120	Peroxidase 54	PER54
LOC112796154	301	291	351	44	18	16	339	286	262	234	294	214	314.33	26	295.67	247.33	POD	peroxidase	AT5G06720	Peroxidase 54	PER54
LOC112696964	500	508	710	10	10	18	638	559	498	227	290	275	572.67	12.67	565	264	POD	peroxidase	AT5G19890	Peroxidase 59	PER59
LOC112723657	290	244	236	12	10	11	292	207	161	65	90	77	256.67	11	220	77.33	POD	peroxidase	AT5G19890	Peroxidase 59	PER59
LOC112748720	1308	1333	1370	57	83	44	1023	856	858	393	421	532	1337	61.33	912.33	448.67	POD	peroxidase	AT1G49570	Peroxidase 59	PER59
LOC112697395	269	259	238	28	27	29	370	332	297	835	976	610	255.33	28	333	807	POD	peroxidase	AT5G40150	Peroxidase 63	PER63
LOC112755315	262	257	269	8	11	6	316	246	289	594	722	461	262.67	8.33	283.67	592.33	POD	peroxidase	AT5G40150	Peroxidase 63	PER63
LOC112711694	129	163	123	24	8	20	154	108	109	95	125	82	138.33	17.33	123.67	100.67	POD	peroxidase	AT5G51890	Peroxidase 66	PER66
LOC112776362	171	139	145	26	17	16	154	106	99	105	113	78	151.67	19.67	119.67	98.67	POD	peroxidase	AT5G51890	Peroxidase 66	PER66
LOC112766174	1176	1254	1282	8581	12433	12260	521	350	302	365	380	512	1237.33	11091.3	391	419	POD	peroxidase	AT5G58400	Peroxidase 68	PER68
LOC112720341	534	544	779	42	67	28	773	461	370	592	685	556	619	45.67	534.67	611	POD	peroxidase	AT5G66390	Peroxidase 72	PER72
LOC112789426	215	246	316	21	14	9	249	194	145	270	257	230	259	14.67	196	252.33	POD	peroxidase	AT5G66390	Peroxidase 72	PER72
LOC112800757	704	780	807	22	32	17	1357	865	1000	682	793	674	763.67	23.67	1074	716.33	POD	peroxidase	AT5G66390	Peroxidase 72	PER72
LOC112695477	4987	5910	5760	1778	1848	1570	6076	5792	5430	8493	9731	6935	5552.33	1732	5766	8386.33	SOD	Superoxide dismutase [Cu-Zn]	AT1G08830	Superoxide dismutase [Cu-Zn] 1	CSD1
LOC112758207	5117	5826	5688	2327	2418	2087	6175	5850	5870	8039	9630	6981	5543.67	2277.33	5965	8216.67	SOD	Superoxide dismutase [Cu-Zn]	AT1G08830	Superoxide dismutase [Cu-Zn] 1	CSD1
LOC112736435	621	775	858	213	262	237	803	696	640	859	997	899	751.33	237.33	713	918.33	SOD	Superoxide dismutase [Cu-Zn]	AT2G28190	Superoxide dismutase [Cu-Zn] 2	CSD2
LOC112785231	576	690	684	117	180	177	587	570	522	706	933	678	650	158	559.67	772.33	SOD	Superoxide dismutase [Cu-Zn]	AT2G28190	Superoxide dismutase [Cu-Zn] 2	CSD2
LOC112716861	134	139	151	59	68	45	98	129	153	139	153	169	141.33	57.33	126.67	153.67	SOD	Superoxide dismutase [Cu-Zn]	AT5G18100	Isoform 2 of Superoxide dismutase [Cu-Zn] 3	CSD3
LOC112782971	102	166	139	39	42	39	126	139	151	189	198	158	135.67	40	138.67	181.67	SOD	Superoxide dismutase [Cu-Zn]	AT5G18100	Isoform 2 of Superoxide dismutase [Cu-Zn] 3	CSD3
LOC112750026	90	140	125	55	54	54	89	110	122	107	157	115	118.33	54.33	107	126.33	SOD	Superoxide dismutase [Fe]	AT5G23310	Superoxide dismutase [Fe] 3, chloroplastic	FSD3
LOC112801108	148	160	166	83	65	59	148	154	131	155	165	124	158	69	144.33	148	SOD	Superoxide dismutase [Fe]	AT5G23310	Superoxide dismutase [Fe] 3, chloroplastic	FSD3
LOC112715810	2273	2627	2483	933	1249	899	2118	1994	1879	2593	2839	2187	2461	1027	1997	2539.67	SOD	Superoxide dismutase [Mn]	AT3G10920	Superoxide dismutase [Mn] 1	MSD1
LOC112782952	1921	2252	2070	779	888	719	1861	1535	1677	2116	2332	1844	2081	795.33	1691	2097.33	SOD	Superoxide dismutase [Mn]	AT3G10920	Superoxide dismutase [Mn] 1	MSD1
Pairwise comparison group 1: Na v.s. CK (treatment group v.s. control group);
Pairwise comparison group 2: Na _ Ca v.s.Na (treatment group v.s. control group).
