# Supplementary material for: Multi-Omics Revealed Peanut Root Metabolism Regulated by Exogenous Calcium under Salt Stress
Source: Plants (Basel). 2023 Aug 31;12(17):3130. doi: 10.3390/plants12173130 (PMC10490012; doi:10.3390/plants12173130)
Supplement: Supplementary file 1 [file plants-12-03130-s001.zip › Supplementary table S7.xlsx]

## Sheet: Tabale S7
Table S7 Count and swissprot annotations of K+、Na+ transport elements DEGs shared by 2 pairwise comparison groups
gene_ID	reads count of each sample (RNA-seq)												average reads count of each treatment (RNA-seq)				Homologous annotation (Swissprot)
	CK1	CK2	CK3	Na1	Na2	Na3	Ca1	Ca2	Ca3	Na_Ca1	Na_Ca2	Na_Ca3	CK	Na	Ca	Na_Ca	Homologous gene (Arabidopsis thaliana)	Homologous annotation (Arabidopsis thaliana)	symbol (Arabidopsis thaliana)
gene-LOC112697431	454	553	494	63	25	27	294	249	284	371	415	267	500.333	38.3333	275.667	351	At5g53130	Cyclic nucleotide-gated ion channel 1	CNGC1
gene-LOC112777506	43	50	77	628	688	831	54	36	44	52	70	60	56.6667	715.667	44.6667	60.6667	At5g53130	Cyclic nucleotide-gated ion channel 1	CNGC1
gene-LOC112771543	35	27	33	162	193	130	23	48	40	16	30	39	31.6667	161.667	37	28.3333	At5g54250	Cyclic nucleotide-gated ion channel 4	CNGC4
gene-LOC112715802	942	1129	1112	29	52	60	691	607	654	525	517	459	1061	47	650.667	500.333	At2g05210	Potassium transporter 2	POT2 / KT2 / KUP2
gene-LOC112784025	1258	1679	1626	71	85	104	1261	1051	1091	925	898	843	1521	86.6667	1134.33	888.667	At2g05210	Potassium transporter 2	POT2 / KT2 / KUP2
gene-LOC112750768	231	241	283	33	53	58	294	186	207	253	273	207	251.667	48	229	244.333	At5g14880	Potassium transporter 8	POT8 / HAK8
gene-LOC112802495	181	229	249	41	24	27	249	186	209	185	203	223	219.667	30.6667	214.667	203.667	At5g14880	Potassium transporter 8	POT8 / HAK8
gene-LOC112734621	320	357	407	79	46	62	322	296	292	338	382	339	361.333	62.3333	303.333	353	At2g35060	Potassium transporter 11	POT11
gene-LOC112733937	894	1019	1131	65	90	94	957	853	960	787	778	749	1014.67	83	923.333	771.333	At1g60160	Putive potassium transporter 12	POT12
gene-LOC112765815	242	253	269	60	34	51	206	194	211	242	223	173	254.667	48.3333	203.667	212.667	At5g55630	Two-pore potassium channel 1	TPK1 / KCO1
gene-LOC112734557	41	23	49	225	187	249	57	65	61	56	50	63	37.6667	220.333	61	56.3333	At4g18160	Two-pore potassium channel 3	TPK3 / KCO6
gene-LOC112732359	138	203	145	28	39	21	185	169	178	188	205	150	162	29.3333	177.333	181	At2g19600	K(+) efflux antiporter 4	KEA4
gene-LOC112790697	186	184	197	29	31	25	237	225	219	236	268	162	189	28.3333	227	222	At2g19600	K(+) efflux antiporter 4	KEA4
gene-LOC112749989	126	180	134	1038	1121	1556	130	108	117	149	182	163	146.667	1238.33	118.333	164.667	At5g41610	Cation/H(+) antiporter 18	CHX18
gene-LOC112790834	37	33	46	417	439	424	60	40	47	65	77	56	38.6667	426.667	49	66	At5g41610	Cation/H(+) antiporter 18	CHX18
gene-LOC112758889	127	82	92	567	502	533	55	31	24	40	55	35	100.333	534	36.6667	43.3333	At3g53720	Cation/H(+) antiporter 20	CHX20
Pairwise comparison group 1: Na v.s. CK (treatment group v.s. control group);
Pairwise comparison group 2: Na _ Ca v.s.Na (treatment group v.s. control group).
