# Supplementary material for: Multi-Omics Revealed Peanut Root Metabolism Regulated by Exogenous Calcium under Salt Stress
Source: Plants (Basel). 2023 Aug 31;12(17):3130. doi: 10.3390/plants12173130 (PMC10490012; doi:10.3390/plants12173130)
Supplement: Supplementary file 1 [file plants-12-03130-s001.zip › Supplementary table S8.xlsx]

## Sheet: Tabale S8
Table S8 Count and swissprot annotations of Ca2+ signaling repeater DEGs shared by 2 pairwise comparison groups
gene_ID	reads count of each sample (RNA-seq)												average reads count of each treatment (RNA-seq)				Homologous annotation (Swissprot)
	CK1	CK2	CK3	Na1	Na2	Na3	Ca1	Ca2	Ca3	Na_Ca1	Na_Ca2	Na_Ca3	CK	Na	Ca	Na_Ca	Homologous gene (Arabidopsis thaliana)	Homologous annotation (Arabidopsis thaliana)	symbol (Arabidopsis thaliana)
gene-LOC112741212	925	1108	1080	126	119	82	998	982	975	832	1149	892	1037.7	109	985	957.7	At5g04870	Calcium-dependent protein kinase	AtCDPK
gene-LOC112743655	556	658	634	85	68	73	464	548	445	423	428	394	616	75.3	485.7	415	At3g51850	Calcium-dependent protein kinase 13	AtCDPK13
gene-LOC112797038	558	695	631	90	80	66	481	501	416	448	489	374	628	78.7	466	437	At3g51850	Calcium-dependent protein kinase 13	AtCDPK13
gene-LOC112795913	846	955	829	74	94	78	913	790	773	749	941	622	876.7	82	825.3	770.7	At1g50700	Calcium-dependent protein kinase 33	AtCDPK33
gene-LOC112740910	1581	1416	1398	391	320	189	2414	2251	2385	2401	2643	2462	1465	300	2350	2502	At1g67310	Calmodulin-binding transcription activator 4	AtCAMTA4
gene-LOC112795628	884	728	703	131	142	72	1550	1485	1631	1318	1610	1601	771.7	115	1555.3	1509.7	At1g67310	Calmodulin-binding transcription activator 4	AtCAMTA4
gene-LOC112800592	590	548	631	48	42	51	1140	930	975	882	911	736	589.7	47	1015	843	At3g17510	Calmodulin-like protein 1	AtCML1
gene-LOC112798363	220	274	274	27	44	43	672	569	649	520	628	531	256	38	630	559.7	At3g17510	Calmodulin-like protein 1	AtCML1
gene-LOC112788878	35	28	37	228	276	222	54	72	39	41	65	28	33.3	242	55	44.7	At4g23650	Calmodulin-like protein 3	AtCML3
gene-LOC112706604	623	679	802	123	124	97	941	754	829	679	791	541	701.3	114.7	841.3	670.3	At2g30360	Calmodulin-like protein 5	AtCML5
gene-LOC112711150	313	276	220	2215	2953	3135	345	226	247	240	386	279	269.7	2767.7	272.7	301.7	At2g30360	Calmodulin-like protein 11	AtCML11
gene-LOC112778554	220	189	181	3114	4007	4734	357	311	226	248	358	298	196.7	3951.7	298	301.3	At2g30360	Calmodulin-like protein 11	AtCML11
gene-LOC112749592	514	606	533	101	113	100	721	692	502	512	571	390	551	104.7	638.3	491	At3g51850	Calmodulin-like protein 13	AtCML13
gene-LOC112800882	611	728	682	103	107	92	689	554	518	622	662	560	673.7	100.7	587	614.7	At3g51850	Calmodulin-like protein 13	AtCML13
gene-LOC112697219	71	51	66	1041	797	734	153	142	156	139	189	183	62.7	857.3	150.3	170.3	At4g04695	Calmodulin-like protein 31	AtCML31
gene-LOC112755117	123	96	107	2407	1684	1301	212	193	219	244	271	287	108.7	1797.3	208	267.3	At4g04695	Calmodulin-like protein 31	AtCML31
gene-LOC112789678	2483	2545	2541	544	598	618	4147	3575	3762	4025	4177	3345	2523	586.7	3828	3849	At3g10300	Calmodulin-like protein 49	AtCML49
gene-LOC112734157	452	409	443	90	112	97	620	512	585	483	561	412	434.7	99.7	572.3	485.3	At2g46700	CDPK-related kinase 3	AtCRK3
gene-LOC112748715	321	355	404	74	28	31	408	300	355	372	350	273	360	44.3	354.3	331.7	At3g50530	CDPK-related kinase 5	AtCRK5
gene-LOC112800603	395	416	409	91	55	34	394	339	390	372	381	345	406.7	60	374.3	366	At3g50530	CDPK-related kinase 5	AtCRK5
Pairwise comparison group 1: Na v.s. CK (treatment group v.s. control group);
Pairwise comparison group 2: Na _ Ca v.s.Na (treatment group v.s. control group).
