# Supplementary material for: Multi-Omics Revealed Peanut Root Metabolism Regulated by Exogenous Calcium under Salt Stress
Source: Plants (Basel). 2023 Aug 31;12(17):3130. doi: 10.3390/plants12173130 (PMC10490012; doi:10.3390/plants12173130)
Supplement: Supplementary file 1 [file plants-12-03130-s001.zip › Supplementary table S9.xlsx]

## Sheet: Tabale S9
Table S9 Count and KEGG annotations of DEGs involved in hormone biosynthesis and signal transduction shared by 2 pairwise comparison groups
gene_ID	reads count of each sample (RNA-seq)												average reads count of each treatment (RNA-seq)				KEGG annotation
	CK1	CK2	CK3	Na1	Na2	Na3	Ca1	Ca2	Ca3	Na_Ca1	Na_Ca2	Na_Ca3	CK	Na	Ca	Na_Ca	description	symbol	K number	pathway involved
LOC112766026	112	100	88	6	11	17	90	55	63	107	117	88	100	11.33	69.33	104	tryptophan aminotransferase-related protein 2 isoform X2	TAA	K16903	auxin biosynthesis
LOC112695941	181	214	177	7	11	4	228	275	269	196	233	159	190.67	7.33	257.33	196	tryptophan aminotransferase-related protein 2	TAA	K16903	auxin biosynthesis
LOC112722318	138	166	175	18	6	15	205	151	174	165	168	129	159.67	13	176.67	154	tryptophan aminotransferase-related protein 2	TAA	K16903	auxin biosynthesis
LOC112790812	197	168	217	58	54	26	325	314	349	406	421	364	194	46	329.33	397	auxin influx carrier (AUX1 LAX family) auxin transporter-like protein 4	AUX1, LAX	K13946	auxin signal transduction
LOC112789062	298	319	373	23	25	25	172	160	168	142	153	148	330	24.33	166.67	147.67	auxin influx carrier (AUX1 LAX family) auxin transporter-like protein 5	AUX1, LAX	K13946	auxin signal transduction
LOC112791378	438	539	507	49	59	52	264	221	284	278	256	223	494.67	53.33	256.33	252.33	protein TRANSPORT INHIBITOR RESPONSE 1	TIR1	K14485	auxin signal transduction
LOC112767205	324	381	395	62	80	49	251	234	188	330	353	235	366.67	63.67	224.33	306	protein TRANSPORT INHIBITOR RESPONSE 1-like	TIR1	K14485	auxin signal transduction
LOC112706217	415	548	560	75	50	62	356	341	330	506	609	526	507.67	62.33	342.33	547	protein TRANSPORT INHIBITOR RESPONSE 1-like	TIR1	K14485	auxin signal transduction
LOC112791702	1132	1331	1400	63	59	89	1362	1299	1286	1134	1420	943	1287.67	70.33	1315.67	1165.67	auxin-responsive protein IAA8	IAA	K14484	auxin signal transduction
LOC112733801	1572	1716	1750	153	169	174	1827	1756	1727	1721	1916	1432	1679.33	165.33	1770	1689.67	auxin-responsive protein IAA9	IAA	K14484	auxin signal transduction
LOC112762526	2058	2458	2372	266	190	290	2336	2179	2101	2317	2557	1948	2296	248.67	2205.33	2274	auxin-responsive protein IAA9	IAA	K14484	auxin signal transduction
LOC112764278	537	584	657	74	44	62	656	577	697	564	553	491	592.67	60	643.33	536	auxin-responsive protein IAA9	IAA	K14484	auxin signal transduction
LOC112703318	2695	3150	3162	228	236	240	2929	2869	2752	2871	3275	2337	3002.33	234.67	2850	2827.67	auxin-responsive protein IAA9	IAA	K14484	auxin signal transduction
LOC112706284	369	390	430	25	20	43	475	484	503	355	391	278	396.33	29.33	487.33	341.33	auxin-responsive protein IAA9	IAA	K14484	auxin signal transduction
LOC112771382	608	699	688	72	101	92	1355	1359	1293	987	1154	1050	665	88.33	1335.67	1063.67	auxin-responsive protein IAA26	IAA	K14484	auxin signal transduction
LOC112703088	609	686	678	90	82	109	1366	1236	1329	735	786	753	657.67	93.67	1310.33	758	auxin-responsive protein IAA26	IAA	K14484	auxin signal transduction
LOC112770662	992	1058	1226	29	31	63	1275	1084	1149	1181	1363	1044	1092	41	1169.33	1196	auxin-responsive protein IAA27	IAA	K14484	auxin signal transduction
LOC112714531	217	238	223	51	55	42	259	222	287	243	323	211	226	49.33	256	259	auxin response factor 3	ARF	K14486	auxin signal transduction
LOC112706800	266	325	289	40	47	28	194	160	211	195	222	144	293.33	38.33	188.33	187	auxin response factor 3-like	ARF	K14486	auxin signal transduction
LOC112767141	531	549	565	83	74	50	847	760	827	661	872	655	548.33	69	811.33	729.33	auxin response factor 19-like	ARF	K14486	auxin signal transduction
LOC112702617	468	586	559	79	50	36	604	665	708	596	661	428	537.67	55	659	561.67	auxin response factor 19-like	ARF	K14486	auxin signal transduction
LOC112734791	778	851	866	116	139	83	890	859	1051	943	1139	874	831.67	112.67	933.33	985.33	auxin response factor 19-like isoform X1	ARF	K14486	auxin signal transduction
LOC112792550	774	713	820	113	148	117	842	738	809	938	1017	779	769	126	796.33	911.33	auxin response factor 19-like isoform X1	ARF	K14486	auxin signal transduction
LOC112734139	254	244	246	1191	1279	1163	125	183	151	65	48	93	248	1211	153	68.67	auxin-responsive protein SAUR32	SAUR	K14488	auxin signal transduction
LOC112779777	268	222	282	1319	1548	1621	408	468	362	303	376	465	257.33	1496	412.67	381.33	auxin-responsive protein SAUR32	SAUR	K14488	auxin signal transduction
LOC112736959	72	65	79	1127	1150	1232	157	56	83	190	139	119	72	1169.67	98.67	149.33	auxin-responsive protein SAUR22-like	SAUR	K14488	auxin signal transduction
LOC112789115	70	52	36	784	900	876	82	58	56	91	138	65	52.67	853.33	65.33	98	auxin-responsive protein SAUR22-like	SAUR	K14488	auxin signal transduction
LOC112748445	87	144	120	2428	2364	2834	89	80	80	56	77	86	117	2542	83	73	probable indole-3-acetic acid-amido synthetase GH3.1	GH3	K14487	auxin signal transduction
LOC112800531	177	240	244	4433	4124	4495	152	141	135	127	171	151	220.33	4350.67	142.67	149.67	probable indole-3-acetic acid-amido synthetase GH3.1	GH3	K14487	auxin signal transduction
LOC112749206	98	143	150	168	174	279	143	153	184	71	50	67	130.33	207	160	62.67	protein PHYLLO, chloroplastic isoform X1	ICS	K14759	SA biosynthesis
LOC112720366	213	191	258	29	18	33	303	289	271	329	309	242	220.67	26.67	287.67	293.33	LOW QUALITY PROTEIN: protein PHYLLO, chloroplastic-like	ICS	K14759	SA biosynthesis
LOC112800531	177	240	244	4433	4124	4495	152	141	135	127	171	151	220.33	4350.67	142.67	149.67	probable indole-3-acetic acid-amido synthetase GH3.1	GH3	K14487	SA biosynthesis
LOC112748445	87	144	120	2428	2364	2834	89	80	80	56	77	86	117	2542	83	73	probable indole-3-acetic acid-amido synthetase GH3.1	GH3	K14487	SA biosynthesis
LOC112750468	1217	1212	1139	1420	1755	1709	1045	838	1052	1580	1748	1557	1189.33	1628	978.33	1628.33	probable indole-3-acetic acid-amido synthetase GH3.1	GH3	K14487	SA biosynthesis
LOC112754770	440	390	319	497	339	306	94	70	89	109	111	66	383	380.67	84.33	95.33	probable indole-3-acetic acid-amido synthetase GH3.6 isoform X1	GH3	K14487	SA biosynthesis
LOC112696163	907	872	639	825	538	362	125	130	151	207	176	163	806	575	135.33	182	probable indole-3-acetic acid-amido synthetase GH3.6 isoform X1	GH3	K14487	SA biosynthesis
LOC112696161	322	254	254	50	46	62	138	84	90	61	57	65	276.67	52.67	104	61	probable indole-3-acetic acid-amido synthetase GH3.6	GH3	K14487	SA biosynthesis
LOC112789972	908	700	896	119	128	136	416	393	319	193	217	184	834.67	127.67	376	198	indole-3-acetic acid-amido synthetase GH3.6	GH3	K14487	SA biosynthesis
LOC112748561	180	205	216	16	10	29	340	250	257	282	336	222	200.33	18.33	282.33	280	BAHD acyltransferase DCR	DCR	K19747	SA biosynthesis
LOC112751830	2942	2844	3278	932	825	753	5327	4622	4898	3613	4162	2769	3021.33	836.67	4949	3514.67	BAHD acyltransferase DCR	DCR	K19747	SA biosynthesis
LOC112765318	292	244	268	746	1190	1265	359	258	284	395	457	349	268	1067	300.33	400.33	BAHD acyltransferase DCR	DCR	K19747	SA biosynthesis
LOC112802891	4117	4119	4593	1142	1051	1061	11570	9687	10714	6884	7644	5081	4276.33	1084.67	10657	6536.33	BAHD acyltransferase DCR	DCR	K19747	SA biosynthesis
LOC112705859	221	257	234	901	719	635	117	84	80	92	119	110	237.33	751.67	93.67	107	BAHD acyltransferase DCR	DCR	K19747	SA biosynthesis
LOC112727953	794	852	811	185	174	135	534	472	498	584	688	598	819	164.67	501.33	623.33	BAHD acyltransferase DCR isoform X1	DCR	K19747	SA biosynthesis
LOC112749889	507	601	652	150	194	119	255	301	260	352	435	369	586.67	154.33	272	385.33	BAHD acyltransferase DCR isoform X1	DCR	K19747	SA biosynthesis
LOC112746630	139	127	128	672	758	559	147	99	162	140	171	148	131.33	663	136	153	bZIP transcription factor TGA10 isoform X1	TGA	K14431	SA signal transduction
LOC112705053	109	148	150	61	41	67	136	134	146	359	382	259	135.67	56.33	138.67	333.33	transcription factor HBP-1b(c38)	TGA	K14431	SA signal transduction
LOC112705443	184	202	235	66	44	24	308	213	216	264	277	183	207	44.67	245.67	241.33	adenylate isopentenyltransferase 5, chloroplastic	IPT	K10760	CK biosynthesis
LOC112722977	121	121	144	43	37	20	198	129	149	170	203	150	128.67	33.33	158.67	174.33	adenylate isopentenyltransferase 5, chloroplastic	IPT	K10760	CK biosynthesis
LOC112795801	1034	1314	1281	151	192	211	1146	982	1092	1081	1128	947	1209.67	184.67	1073.33	1052	histidine-containing phosphotransfer protein 1	AHP	K14490	CK signal transduction
LOC112748744	126	154	106	23	28	20	222	179	185	253	354	243	128.67	23.67	195.33	283.33	two-component response regulator ARR18	ARR-B	K14491	CK signal transduction
LOC112801244	577	881	839	78	97	125	495	515	488	1409	1161	1367	765.67	100	499.33	1312.33	two-component response regulator ARR18 isoform X2	ARR-B	K14491	CK signal transduction
LOC112716985	84	131	120	577	675	488	101	90	50	51	111	62	111.67	580	80.33	74.67	two-component response regulator ARR9 isoform X1	ARR-A	K14492	CK signal transduction
LOC112782540	98	170	99	746	613	589	122	125	63	81	123	86	122.33	649.33	103.33	96.67	two-component response regulator ORR10 isoform X1	ARR-A	K14492	CK signal transduction
LOC112728114	79	49	74	669	576	344	57	44	53	66	76	83	67.33	529.67	51.33	75	LOC109784728; zerumbone synthase	ABA2	K09841	ABA biosynthesis
LOC112751370	100	80	72	1571	1628	1460	46	50	33	22	38	28	84	1553	43	29.33	LOC109784728; zerumbone synthase	ABA2	K09841	ABA biosynthesis
LOC112756352	168	167	182	26	31	30	270	222	253	297	347	277	172.33	29	248.33	307	xanthoxin dehydrogenase-like	ABA2	K09841	ABA biosynthesis
LOC112702198	206	204	221	39	19	21	248	230	259	165	231	134	210.33	26.33	245.67	176.67	indole-3-acetaldehyde oxidase	AAO	K09842	ABA biosynthesis
LOC112702199	143	176	174	36	29	41	170	158	183	179	177	157	164.33	35.33	170.33	171	indole-3-acetaldehyde oxidase	AAO	K09842	ABA biosynthesis
LOC112719763	167	261	221	48	41	42	202	138	146	135	121	128	216.33	43.67	162	128	abscisic acid receptor PYR1-like isoform X2	PYR/PYL	K14496	ABA signal transduction
LOC112795656	224	229	281	19	28	12	165	140	164	158	123	126	244.67	19.67	156.33	135.67	abscisic acid receptor PYR1-like isoform X1	PYR/PYL	K14496	ABA signal transduction
LOC112751008	1714	1549	1565	494	621	562	1894	1919	1512	850	1017	661	1609.33	559	1775	842.67	abscisic acid receptor PYL4	PYR/PYL	K14496	ABA signal transduction
LOC112784867	341	269	312	81	99	121	150	108	130	69	62	76	307.33	100.33	129.33	69	abscisic acid receptor PYL4	PYR/PYL	K14496	ABA signal transduction
LOC112702333	1619	1572	1443	2578	2212	2993	1596	1630	1424	819	1098	804	1544.67	2594.33	1550	907	abscisic acid receptor PYL4	PYR/PYL	K14496	ABA signal transduction
LOC112715355	245	231	258	35	20	36	152	115	129	117	110	112	244.67	30.33	132	113	abscisic acid receptor PYL4	PYR/PYL	K14496	ABA signal transduction
LOC112728059	1241	1124	1193	685	802	874	1367	1453	1222	950	1151	809	1186	787	1347.33	970	abscisic acid receptor PYL4	PYR/PYL	K14496	ABA signal transduction
LOC112758435	257	314	302	48	33	54	232	173	230	92	80	90	291	45	211.67	87.33	abscisic acid receptor PYL9	PYR/PYL	K14496	ABA signal transduction
LOC112695323	353	365	423	41	22	26	265	166	185	125	120	101	380.33	29.67	205.33	115.33	abscisic acid receptor PYL9	PYR/PYL	K14496	ABA signal transduction
LOC112706347	345	398	388	104	92	73	469	434	392	429	438	364	377	89.67	431.67	410.33	probable protein phosphatase 2C 50	PP2C	K14497	ABA signal transduction
LOC112732986	441	815	569	33	31	35	430	517	548	435	589	577	608.33	33	498.33	533.67	serine/threonine-protein kinase SRK2A	SNRK2	K14498	ABA signal transduction
LOC112791041	346	415	370	47	26	40	353	252	277	374	527	332	377	37.67	294	411	serine/threonine-protein kinase SRK2A	SNRK2	K14498	ABA signal transduction
LOC112802428	988	1093	1181	1470	1389	2036	1297	973	1103	1221	1395	1060	1087.33	1631.67	1124.33	1225.33	peroxisomal acyl-coenzyme A oxidase 1	COX1/ACOX3	K00232	JA biosynthesis
LOC112720783	1093	1118	1193	1649	1588	1941	1182	995	1076	1097	1301	1001	1134.67	1726	1084.33	1133	peroxisomal acyl-coenzyme A oxidase 1	COX1/ACOX3	K00232	JA biosynthesis
LOC112733299	581	618	560	887	767	895	381	427	460	710	688	581	586.33	849.67	422.67	659.67	acyl-coenzyme A oxidase 2, peroxisomal	COX1/ACOX3	K00232	JA biosynthesis
LOC112791264	826	855	888	1068	816	1284	718	515	631	770	820	562	856.33	1056	621.33	717.33	acyl-coenzyme A oxidase 2, peroxisomal	COX1/ACOX3	K00232	JA biosynthesis
LOC112737736	736	824	766	2093	1647	2461	1486	1137	1273	1406	1373	1183	775.33	2067	1298.67	1320.67	acyl-coenzyme A oxidase 3, peroxisomal isoform X1	COX1/ACOX3	K00232	JA biosynthesis
LOC112789861	741	748	819	1741	1348	1673	1283	1040	1093	1113	1203	917	769.33	1587.33	1138.67	1077.67	acyl-coenzyme A oxidase 3, peroxisomal isoform X1	COX1/ACOX3	K00232	JA biosynthesis
LOC112796916	766	745	878	1433	1372	1794	656	581	598	908	973	907	796.33	1533	611.67	929.33	acyl-coenzyme A oxidase 4, peroxisomal	COX1/ACOX3	K00232	JA biosynthesis
LOC112728005	838	906	962	1125	1221	1623	624	624	728	859	935	761	902	1323	658.67	851.67	acyl-coenzyme A oxidase 4, peroxisomal	COX1/ACOX3	K00232	JA biosynthesis
LOC112741727	1388	1484	1516	784	852	806	1295	977	1116	1086	1112	1062	1462.67	814	1129.33	1086.67	LOW QUALITY PROTEIN: glyoxysomal fatty acid beta-oxidation multifunctional protein MFP-a-like	MFP-a-like	K10527	JA biosynthesis
LOC112796415	1145	1254	1230	684	656	745	1111	896	962	1020	1090	808	1209.67	695	989.67	972.67	LOW QUALITY PROTEIN: glyoxysomal fatty acid beta-oxidation multifunctional protein MFP-a-like	MFP-a-like	K10527	JA biosynthesis
LOC112703784	283	268	292	1124	1291	1733	342	287	374	505	450	487	281	1382.67	334.33	480.67	peroxisomal fatty acid beta-oxidation multifunctional protein MFP2	MFP2	K10527	JA biosynthesis
LOC112723093	384	461	427	1634	1955	2607	567	462	608	862	793	1049	424	2065.33	545.67	901.33	peroxisomal fatty acid beta-oxidation multifunctional protein MFP2	MFP2	K10527	JA biosynthesis
LOC112751218	1896	1897	2118	452	464	321	1653	1214	1473	1773	1849	1599	1970.33	412.33	1446.67	1740.33	peroxisomal fatty acid beta-oxidation multifunctional protein AIM1	AIM1	K10527	JA biosynthesis
LOC112802129	1389	1459	1643	549	487	390	1036	897	1059	1220	1360	1160	1497	475.33	997.33	1246.67	peroxisomal fatty acid beta-oxidation multifunctional protein AIM1	AIM1	K10527	JA biosynthesis
LOC112727727	2071	1913	2190	1017	965	754	2662	2470	2310	1564	2013	1741	2058	912	2480.67	1772.67	3-ketoacyl-CoA thiolase 2, peroxisomal	ACA2	K07513	JA biosynthesis
LOC112743636	1931	2004	2008	4033	3424	3713	1986	1741	1981	2464	2725	2222	1981	3723.33	1902.67	2470.33	LOW QUALITY PROTEIN: 3-ketoacyl-CoA thiolase 2, peroxisomal-like	ACA2	K07513	JA biosynthesis
LOC112727452	2038	2118	2095	3776	3345	3748	2128	1973	1997	2676	3103	2657	2083.67	3623	2032.67	2812	LOW QUALITY PROTEIN: 3-ketoacyl-CoA thiolase 2, peroxisomal-like	ACA2	K07513	JA biosynthesis
LOC112733726	395	447	442	123	149	119	248	212	234	278	309	298	428	130.33	231.33	295	jasmonic acid-amido synthetase JAR1	JAR1	K14506	JA signal transduction
LOC112758416	948	856	901	1050	990	847	1370	1449	1319	708	806	747	901.67	962.33	1379.33	753.67	jasmonic acid-amido synthetase JAR1	JAR1	K14506	JA signal transduction
LOC112695332	1460	1451	1615	1357	1394	1165	2559	2526	2647	1626	1833	1796	1508.67	1305.33	2577.33	1751.67	jasmonic acid-amido synthetase JAR1	JAR1	K14506	JA signal transduction
LOC112726459	352	389	374	112	122	134	229	188	254	287	308	227	371.67	122.67	223.67	274	jasmonic acid-amido synthetase JAR1	JAR1	K14506	JA signal transduction
LOC112765561	130	143	143	48	76	72	189	208	219	333	428	327	138.67	65.33	205.33	362.67	uncharacterized LOC109115461	JAR1	K14506	JA signal transduction
LOC112705819	126	134	83	40	38	19	169	157	156	281	308	248	114.33	32.33	160.67	279	uncharacterized LOC109115461	JAR1	K14506	JA signal transduction
LOC112736406	1550	1987	1565	987	916	823	1424	1539	1235	1528	2773	1418	1700.67	908.67	1399.33	1906.33	coronatine-insensitive protein 1-like	COI1	K13463	JA signal transduction
LOC112754389	351	399	467	108	119	78	462	427	453	453	567	429	405.67	101.67	447.33	483	coronatine-insensitive protein 1-like	COI1	K13463	JA signal transduction
LOC112696629	373	470	471	149	233	153	389	457	412	472	582	464	438	178.33	419.33	506	coronatine-insensitive protein 1-like	COI1	K13463	JA signal transduction
LOC112771310	2368	2983	2627	887	795	729	2045	2230	1822	2348	4137	2201	2659.33	803.67	2032.33	2895.33	coronatine-insensitive protein 1-like	COI1	K13463	JA signal transduction
LOC112784938	1418	1985	1602	857	786	693	1409	1522	1291	1309	2668	1487	1668.33	778.67	1407.33	1821.33	coronatine-insensitive protein 1-like	COI1	K13463	JA signal transduction
LOC112706870	1805	2259	2003	824	660	640	1532	1492	1267	1625	2793	1585	2022.33	708	1430.33	2001	coronatine-insensitive protein 1-like	COI1	K13463	JA signal transduction
LOC112785137	378	421	455	135	127	167	283	269	316	310	274	265	418	143	289.33	283	coronatine-insensitive protein 1 isoform X2	COI1	K13463	JA signal transduction
LOC112764254	167	208	258	201	192	196	91	85	99	69	80	64	211	196.33	91.67	71	coronatine-insensitive protein 1	COI1	K13463	JA signal transduction
LOC112782633	388	415	342	134	136	147	318	300	313	304	396	318	381.67	139	310.33	339.33	coronatine-insensitive protein 1	COI1	K13463	JA signal transduction
LOC112702437	177	207	235	136	151	139	82	81	69	58	62	59	206.33	142	77.33	59.67	coronatine-insensitive protein 1	COI1	K13463	JA signal transduction
LOC112715428	389	373	474	290	195	281	315	294	331	388	328	301	412	255.33	313.33	339	coronatine-insensitive protein 1	COI1	K13463	JA signal transduction
LOC112715433	413	406	457	180	144	156	344	348	312	365	430	299	425.33	160	334.67	364.67	coronatine-insensitive protein 1	COI1	K13463	JA signal transduction
LOC112770958	159	216	192	43	29	46	195	165	178	211	271	187	189	39.33	179.33	223	jasmonate ZIM domain-containing proteinprotein TIFY 6B-like isoform X1	JAZ	K13464	JA signal transduction
LOC112750933	927	1250	855	120	96	106	1293	1450	1096	612	796	496	1010.67	107.33	1279.67	634.67	jasmonate ZIM domain-containing proteinprotein TIFY 6B isoform X1	JAZ	K13464	JA signal transduction
LOC112734767	1742	1610	1630	302	324	220	5471	5131	4844	4286	4623	4211	1660.67	282	5148.67	4373.33	jasmonate ZIM domain-containing proteinprotein TIFY 9 isoform X1	JAZ	K13464	JA signal transduction
LOC112792530	1844	1478	1575	376	393	366	5339	4830	4703	3785	4271	3785	1632.33	378.33	4957.33	3947	jasmonate ZIM domain-containing proteinprotein TIFY 9	JAZ	K13464	JA signal transduction
LOC112714331	979	915	1027	204	258	183	1589	1273	1520	1158	1225	1297	973.67	215	1460.67	1226.67	jasmonate ZIM domain-containing proteinprotein TIFY 10b-like	JAZ	K13464	JA signal transduction
LOC112732736	580	502	480	1975	2310	2307	262	277	214	387	437	329	520.67	2197.33	251	384.33	transcription factor MYC2	MYC2	K13422	JA signal transduction
LOC112790889	381	388	466	2413	2756	2461	285	301	256	388	433	412	411.67	2543.33	280.67	411	transcription factor MYC2	MYC2	K13422	JA signal transduction
LOC112748078	1807	208	150	61	45	49	854	638	661	437	660	465	721.67	51.67	717.67	520.67	transcription factor MYC2 isoform X1	MYC2	K13422	JA signal transduction
LOC112734183	1051	937	1033	35	71	21	1455	1873	1639	272	282	208	1007	42.33	1655.67	254	transcription factor MYC2-like	MYC2	K13422	JA signal transduction
LOC112796627	487	595	582	91	61	87	885	837	735	498	617	506	554.67	79.67	819	540.33	transcription factor MYC3-like isoform X1	MYC2	K13422	JA signal transduction
LOC112741912	959	925	1025	145	122	100	1900	1640	1824	1457	1682	1415	969.67	122.33	1788	1518	transcription factor MYC3-like isoform X1	MYC2	K13422	JA signal transduction
Pairwise comparison group 1: Na v.s. CK (treatment group v.s. control group);
Pairwise comparison group 2: Na _ Ca v.s.Na (treatment group v.s. control group).
